# Supplementary material for: Establishment of a congenic strain for the oyster mushroom reveals the structure and evolution of mating-type loci
Source: PLoS Genet. 2026 Apr 8;22(4):e1011966. doi: 10.1371/journal.pgen.1011966 (PMC13108863; doi:10.1371/journal.pgen.1011966)
Supplement: S1 Table — (XLSX) [file pgen.1011966.s006.xlsx]

## Sheet: S1 Table
S1 Table. matA and matB genes in PC9, PC15, and PC9.15 genomes.
GeneID	Scaffold	Start	Stop	Strand	Name	Product	PFAM	Translation
PC9H_003368	scaffold_2	1663034	1665227	-	HD1.1		PF05920;PF12731;PF12737	MTVVEIRNRLLHAEEPLLHSIIEGVPALERFKDSWSTLLDSLKTQELDEDTSALAHATASRIEVLASAFLKVETESNSFQSSFLSDLDGLFAQMSLSSHRASPSEAPPLEPTSTSSPPHIAPAYKWLLKNICNPYPTKETKELISRATGTSLQNIDAWFLNARRRIGWTSISKKYFSGSKVDTVAAAFRALSDDPKLPISNEERRPLPANIRMAFVEMENAAKELYLEKYTKSELAGTLDRMVKDMTDSDRKRRREERKREKALEKLKSEREREDKRSRDAQRRWKEVEQSYPSPSPKPESPKRRFETPSSVDSEEEDLTPLPIAGRKRASTEDSSDDTQVADERPAKRSRILSSSSSCSSVDTFYSASRQNSPDPFPLSPSSTACSTPPPSTPSGDTS…
PC9H_003369	scaffold_2	1665391	1667448	+	HD2.1		PF00046;PF05920	MDILAVQRILDTCQSIQSSIQPREPLNIHVDSSCPPTTPALSFPPLPDIRSDIHAIGLSTQAANLLSEVFRSKCSQLQEVHQMKLSKMLSVSSSGLHDKVAACVQKMYIQWVAHFRAEVLRSATARCDKLRSTSIMPQEKQVKTSFNHDYVPVLEKYFEYNAYPSAADRALMARKSMMTERQIEVWFQNHRNRARKDGKALARLRASDLLPSDVSFDSLDETMGDLIRPESERLMMEQQENEDDDSDGIESLATSFNVASSSRAGSVDSELGTPAPSPQPQQPTRDPLNPLTPPFAYPAPYVPQLHTFLGATSRPAAFAFPRPTWARQASTTRSNSTSKLSRRDVDAFADLFARLSVREGAQKQGRRRIAPLPQSRNSPVPQQRYTSPAATCAITTILC…
PC9H_011797	scaffold_9	1843779	1845920	-	STE3.1	hypothetical protein	PF02076	MQYPQLPVAAFLAAALVLIPTPWHWRARNIATCGIIFWLFVVNFIYGVNSILWASDVIDRAPIWCDICTKIVVGASFALPICTMCVCKHLEMVSSNRKVKFDHNDKRRRVIFESVMCFVVPLVFMALHYIVQGHRYDIFQYIGCQATVYISVPAILLIWVPPLFFSVLTLIFASLALHHFIRRRITFAAHLQNSNSALTPNRYLRLIAMAITEIIWGTSFTTLNLWNNVLGGLRPYTNWADVHSGFSRVALFPAILLPPRFISMMMLLWTTMPVSAFIFFVFFGFGEEAKKEYTKLWAWIRRNVLRRKDSEKAKMIPLSGSSHQKFPKPLRTPPAYTASSTNSSFPRTPIKRDPDSFSISTLSYYGGAIDSAPAPEHESSRVMVRVGLPATPRPMYSLN…
PC9H_011802-new	scaffold_9	1863277	1864863	-	STE3.2	a-factor receptor	PF02076	MADLTYPLYPIFAFLGFFLSLVPLPWHLQAWNSGTCYFMMWSSLACLNQFINSVVWHNNALNPSPIWCEISIRILMGASVGIPAASLCINRRLYHIASIQAVSVSRGEKRRDILVDTGICVVFPIVYIALQYIVQGHRYDILEDLGCQPALYNTLPTYFISYMWPILIGLVSAVYCVLSLRSFIRRRVQFNQFLSSNKSLTAGRYFRLMALAACDLTFTIPLSIFIIWLNTVATPIAPWISWEDTHFGFSRVDQVPAVIWKMNHRLVIATEATRWFTPLCGFLFFALFGFADEARRNYVKAFWAIVRPFGFKPTPIQPGRHFVSIGRFEKPKPPAYSSTGSIPLYLPSPSEPSMKRSNSATTTTTTTSTTTFPASDTKFPQSPITPTSSSFSSSTLSPD…
PC9H_011803	scaffold_9	1865360	1867214	+	STE3.3	hypothetical protein	PF02076	MAIELPVVSFICAFLVLLPLPWHWRAGTVATISITVWLFAANIINGVNAIIWSDNAIIQATIWCDIATKITIGATFALPAALFCLCMHLERVSSIRQVNTCVQDKRRRQTIDSLLCFGVPAIFMALHYVVQGHRFDIIQEFGCRPTIYVSIVALFLMWIPPLLFCVGAFIFAALAFRNFWHRRIIFARHLQNSNSALTPSRYLRLIAMSLSQMVFAITGSSLHIAFSLKNGFRPWISWADVHSDWGRIGQFAKVLIPVQQWRYTYALWWTVPLTSVVFFVFFGFGSDAVQEYKAFAARVKGIVCAPFRKFGPTNEKGSKLPSLPITNKNMISSSFSFLKKGFVNQDHKLDKLNSEKSASTSTSSSFSSSGTYPTTPTRAFAFPVTLRPLPAAAGSDDTV…
PC9H_011804	scaffold_9	1869686	1871343	-	STE3.4	hypothetical protein	PF02076	MRPEFAPVAFISAFSVLLVVPWHWRARNVATLSMAAWLFITNAIYAIDAVVWSDNVKIAIPVWCDITTKIIIGSQFALPAACLCISIHLERVASVRAARIMQQDRRRRQIFEGLMCWGLPAVFMALHYIVQGHRFDVIEDYGCRPTTYISYVGIFLMYFPPLFMALVSFVFSALALRHFLRRRVTFALHLQASNSALTTSRYFRLMSMALAQMFAIIAVTAYTLWFTLIAVPIRPYTSWADVHSDWLRIDQYLTKFTPPLVVRSFYALWWMVPLSTFLFVAFFAFGQEALDEYKKCFMWLISVIFRNKPAPGSEEINPKGSLLDRIPVKITLPSFLGGSKDTMNSSTTASSSSIPTYTYPQPPPPPKYMPETPVDSSFSDSSSYYPPAPKQLLDVDLEA…
PC9H_011811	scaffold_9	1901419	1902927	-	STE3.5	a-factor receptor	PF02076	MSYPYPNYVYSIFVFISFLLVSIPFPWHLEAWNTGTCLYMFWTALACLNQFVNSIVWSGNAINWAPVWCDISARIIIGTSFAIPAASLCINRRLYHIACVQSVTVTKAEKRRAIMVDLAIGLGIPILGMILQYIPQGHRFNVFEDLGCYPFTYNTPVAFVLVYCPPVLIGCISGYYCIRSILAFNKRRLQFKELLSANSGRLTSNRYFRLMGLACTDVVLTVPLGLYAISLNARIGISPWLGWADTHYGFSRVDQIPGVLWRMDKTFVTAVELSRWSIVFCAFIFFFFFGFADEARKHYRIAFDSVAKRVGYTTGGTMSSTGTFNEKRSYPGMGSTGTGVTLPVFVHTDMITKRESYASFSDMSFTDAGGALDVKTDVGYSTSSSSSTLSVPEQAHTRQ…
PC9H_011812	scaffold_9	1904295	1906347	-	STE3.6	hypothetical protein		MTDALAILSFVCAGFFVLFLFADRVRLNTPTSTLIAWFFICNLIHGVNAVIWKGNVDIKIPIWCDITTRLLLGANVGLPATFICIARKLEFVSSQREPPPDGQNKRVQIAIDIALCIVLPIIYILLRESASKHLDSAQRRAVDYIAQDRRFDLVRDLGCFASIHPSTPALIIVWLPPLLTCSIALLYCGVTIHNSFRISTSSFGSHVSSRSAYTSSIFIRTLIISLITSAVLGLTSLFALFSPPRLSNWTSWRKVHENFYDIDIISTKNELTGIQFAWWGFKAVSIVYLVLSLAIGQEIRDGAKWIRSIIIKWNKDRKRRSVPSILMMHTQGIRQTQMVTKCSPPPLSPPPPLTLELKSGWDDMLDDKASKGFKSKNRSKLSLSPSSGRSASSVPSSSP…
PC9H_011876	scaffold_9	1839324	1839482	+	PHB1			MDIFFTLVAYIVPGTAQPASSSASSSSTSNDSGPCSDDERTRSGAFCYCVVT
	scaffold_9	1846916	1847047	+	PHB2			MDAFTTSDDLATILLELEPAAAHDTSQPQDDFGGVPLDEDHPSQIITWCTIA
PC9H_011801-T1	scaffold_9	1861611	1861805	-	PHB3			MDTFNRLESLLTLSSSSWTEAGADTEVAPSSSSSHTTDDGLFDLPVDAERDIPGFTSRGWCIIS
PC9H_011801-T2	scaffold_9	1862427	1862615	+	PHB4			MDFFATTTILEQLAASIPSLPSIPVESSSHPDSNNDEPDELPVPVDEERYGVGVTNSWCTVS
PC9H_011877	scaffold_9	1868846	1869028	-	PHB5			MDTFISLDELFIEGSESDVDIMSQTSSDSEDEDSDCEMPMPVNFERRGPGGAAQFWCIIS
PC15_003406	scaffold_2	3105761	3107811	+	HD2.2			MVVSNAKEIAPLQSLLQTSKQIQEETKRSARQIVSHPISDHVSCTTLALPPLPNLLPDLQASGLSHRDASALISVFQSTCMRPQMIYRAKLAKMLAYAPPEHHVKLQACFFKLYTQQLEALRVDLLDYAKSRQEKLQKLSRSKKPSFNHDYVPVLEKYFEYNAYPSAADRALIARKSMMTERQIEVWFQNHRNRSRKDGKPLARLRASDFPLDISFDSLGDLIRPESQRLMMEQQECEEGDSDGIEALAWSLDTIRADADSVEDEMGTSARPAEQWTEQLKSNPLNPTAPAFAYPAPYVRQLQSFLDETSHLSDFTFSKPTWTRQSSTTTYPCLSITRRDIDNFVDLFARLSVRESTKKQGRRRIAALPPSRSPPVRQQKCPSPAATRAITTVLCPGRH…
PC15_003405	scaffold_2	3102945	3105175	+	HD1.2			MLDILLQAEENLLDSLADSSSNALDSFRKSWSSFYTTLKTVPLDDETVGLAHTTASRVATLAESLLKFHNENQSATVDFKSDLEDLLEHLDIADDGEPVSNSSPVSTLHQPPILKQVQRASYQPPTYIEPAYKWLLKNVHNPYPSKETKELLSRRTATSVQNIDAWFLNARRRIGWTTISKKFFGGSKADTVAAAFRALSDDPKLYANAAESEEDHTPLPGNIQMAFVEMEDAAKGLYSQKFSKSQLASKLDGMLKDMTDNDRERRRMDRGKEKAAEKAKRELERRERQAQEAERRWKEAEEAYPSPSPEPDILKRRFETPSSVDGQDDEDTTPPTPVAGRKRASSEDSTDEREPVNERPAKRSRIFSSSSSCPSVDSLFPSRQDSFELLPSSPSSSAC…
PC15_003404	scaffold_2	3100614	3102779	-	HD1.3			MAVDVRSRLATAEEDFLRSFTEGTYALEDFRDSWSTIVQSVNACSVDIDASLARATVSRVAVLASSLLEYDAEATAIKDSLVSDIFSQLTLADLTDTPQARPPSDPSSPPPTYIAPAYKWLLKNIHNPYPSKETKKLMSRGSGTSFQNIDAWFLNVRRRIGWTSISKKFFGGSKADTIAAAYRALVDDAPRPSSDAIDGEEDYTPLPGDIRMVFVEMQDAAQQLYAEKFTKSRLAGRLDGMVKDMTDEDRQKRAKERQIQKAEEKRRSEREREERKARDAERRWQEAQQSYPSPSPAPESSGLRLESPAFVESENEEDLTPPLPIAGRKRASSEDTTNEQERPMKRFRMLSSSGSSSSVDGLFISRQNSIEPLPSRSSSVCSTPPPSTPPEALSPSLPR…
PC15_003403	scaffold_2	3097264	3099705	-	HD2.3			MVVSNTNTEEIAILQKLIQSSRLLQQATQHAAAQADTLPKNVPSSTLVFPPLPDLIPHLQAVGLSQRDASQILHVFHSACKQLQTLHQTELSKMLAHSSSEHHKALEACVSGLYAKRLAVLQKDLLNHAKVRCDRLREQAKPKKPSFNHDYVPVLEKYFEYNAYPSAADRTLMARKSMMTDRQIEVWFQNHRNRSRKDGKPLARLRSSDPLPEDVSFDSLDDTMGDLLRPESERLMMEQQESEDEDSNGIEALALSLDAASSSRAGSVEGEVGAPAATEQSTQQPASNPLNPSTPPFAYPAIYVPPFRSFLDTTQTQVTSSFTFPKPTWTRHSSTAALTSTPISRRDIDAFADLFARLNVREAPKKQARRRIAPLPQSRSSPVPQPRYTSPAATCAITT…
PC15_009256	scaffold_9	261142	263165	+	STE3.7		PF02076	MMIWLFIVNFIYGVNSLIFANTFRVKAVIWCDIATKIIVGASYALPLCTMCICKYLEAVSSNRKAAFDHSDKRRRIIFESIMCFGVPMVFMALHYIVQGHRFDIFEGFGCQATVFISLPAVLLIWFPQLLFSVLTLIYAALALHHFIRRRITFAAHLQNSNSALTPNRYLRLIAMSITEMLYGSALTSLNLYNNTLNGLRTYKSWEDVHFGFGRIDTYAKILYPQKFYKLMLLFWWTMPITAVIFFVFFGFGEEAKKEYGKLWAWTRRNVLRRKDSEKAKMIPLSGSNHQKFPKPLRLSTLGSLALSTSRPTASTTSSTFASTANSDLEKGTPPAYTASSTNSSFPRTPIKRDPDSFSISTLSYYGGAIDSAPETESSRVMVRVGLPATPRPMYSLNAP…
PC15_009253	scaffold_9	240344	241923	+	STE3.8		PF02076	MADLTYPLYPIFAFLGFFFSLVPLPWHLQAWNSGTCYFMMWSSLACLNQFINSVVWHNNALNPSPIWCEISIRILMGASVGIPAASLCINRRLYHIASIQAVSVSRGEKRRDILVDTGICVVFPIVYIALQYIVQGHRYDILEDLGCQPALYNTLPTYFISYMWPILIGLVSAVYCVLSLRSFIRRRVQFNQFLSSNKSLTAGRYFRLMALAACDLTFTIPLSIFIIWLNTVATPIAPWISWEDTHFGFSRVDQVPAVIWKMNHRLVIATEATRWFTPLCGFLFFALFGFADEARRNYVKAFWAIVRPFGFKPTPIQPGRHFVSIGRFEKPKPPAYSSTGSIPLYLPSPSEPSMKRSNSATTTTTTTTSTTTFPASDTKFPQSPITPTSSSFSSSTLSP…
PC15_009252	scaffold_9	237992	239839	-	STE3.9		PF02076	MAIELPVVSFICAFLVLLPLPWHWRAGTVATISITVWLFAANTINGVNAIIWSDNAIIQATIWCDIATKITIGATFALPAALFCLCMHLERVSSIRQVNTCVQDKRRRQIIDSLLCFGVPAIFMALHYVVQGHRFDIIQEFGCRPTIYVSIVALFLMWIPPLLFCVGAFIFAALAFRNFWHRRIIFARHLQNSNSALTPSRYLRLIAMSFSQMVFAITGSSLHIAFSLKNGFRPWISWADVHSDWGRIGQFAKVLIPAQQWRYTYALWWTVPLTSVVFFVFFGFGSDAVQEYKAFAARVKGIVCAPISKIMPSNEKGSNLPSLPTTNKNMVSSSFSFLKKGFVNQDRKLDNLNSEKSASTSTSSSFSSSGTYPTTPTRAFAFPVTLRPLPAAAGSDDTV…
PC15_009251	scaffold_9	233851	235283	-	STE3.10		PF02076	MSFDPTYPAYPVFSFLAFVLVLIPLPWHLQAWNTGTCLFMIWTAVGCLNYFINSLIWHGNAIDWAPLWCDISTRLTVGISVAIPAAALCIYRRLYKIASVQTVALSRAEKRRAVMVDLAIGLGIPFTQMALQIIVQGHRYDIWEDVGCLPRTFNTPPAYPLTFLWPLVIALISAVYCILTLRAFMIRRAQFRQFLSANSSLTMHRYFRLMALATVELVFNTSLNTFGTYLTITSNTIQPWRGWDDAHFDWYLVDTFPAVLWRMSTRNIISLEMGRWSVVFCSILFFAFFGFADEARKNYKLAYLTTRKLLRIPALSKSKIKRLVNGKEQTLPMTGSMPIRIPPLPSSPSLKATLDSSNSGISSPNIPHSPSSWTLASESQERKSMYPTTV
PC15_009250	scaffold_9	230820	232443	+	STE3.11		PF02076	MHPEFAPIAIIAALSLLLPLPWHWRARNIATLSIIAWLFITNIIYAVGAVVWGDNADIVIPVWCDITTKIIIGTNFALPAACLCICMHLEQVASVRVAYATARDRKRRQIFEALMCFGLPAVFMALHYIVQGHRFDIIEEYGCRPTTYISIPGILIVYVPPLIMAVATLVFAALALRHFLKRRVTFAMHLAASNSALNTSRYLRLMMMALAEMFTSIALTVYTLWVTLIGVPIRPWTTWDDVHSDWLRIDSYYTIATPPILVKSYYGLWWVIPASTFMFVAFFAFGKEAVDEYKKCLLWVASTIFRMAPKKRSLPKGVFAKLSFGSSNKDAIPISMKKPVTDTTTTTSSSQIPSYKLPSPPSYTRRSRDDISSYYHTDTDSVSETYHADLEAHPLPTTP…
PC15_009247	scaffold_9	220305	221812	+	STE3.12		PF02076	MSYPYPNYVYSIFVFISFLLVSIPFPWHLEAWNTGTCLYMFWTALACLNQFVNSIVWSGNAINWAPVWCDISARIIIGTSFAIPAASLCINRRLYHIACVQSVTVTKAEKRRAIMVDLAIGLGIPILGMILQYIPQGHRFNVFEDLGCYPFTYNTPVAFVLVYCPPVLIGCISGYYCIRSILAFNKRRLQFKELLSANSGRLTSNRYFRLMGLACTDVVLTVPLGLYAISLNARIGISPWLGWADTHYGFSRVDQIPGVLWRMDKTFVTAVELSRWSIVFCAFIFFFFFGFADEARKHYRIAFDSVAKRVGYTTGGTMSSTGTFNEKRSYPGMGSTGTGVTLPVFVHTDMITKRESYASFSDMSFTDAGGALDVKTDVGYSTSSSSSTLSVPEQAHTRQ…
PC15_009246	scaffold_9	216912	218962	+	STE3.13		PF02076	MTDALAILSFVCAGFFVLFLFADRVRLNTPTSTLIAWFFICNLIHGVNAVIWKGNVDIKIPIWCDIRANVGLPATFICIARKLEFVSSQREPPPDGQNKRVQIAIDIALCIVLPIIYILLHYIAQDRRFDLVRDLGCFASIHPSTPALIIVWLPPLLTCSIALLYCGVTIHNSFRISTSSFGSHVSSRSAYTSSIFIRTLIISLITSAVLGLTSLFALFSPPRLSNWTSWRKVHENFYDIDIISTKNELTGIQFAWWGFKAVSIVYLVLSLAIGQEIRDGAKWIRSTIIKWNKDRKRRSVPSILMMHTQQTQMVTKCSPPPLSPPPPLTLELKSGWDDMLDDKASKGFKSKNRSKLSLSPSSGRSASSVPSSSPCSSPTPSSARSSPAPENDSFAIDTL…
PC15_199595	scaffold_9	267483	267641	-	PHB6			MDIFFTLVAYIVPGTALPASSSASSSSTSNDSGPCSDDERTRSGAFCYCVVT
PC15_199605	scaffold_9	258093	258296	-	PHB7			MDEFHHINFDAIPSTLTPVSAIASASISSSIPTSCASSIGSDGGDDGLDGILDEDKPWSPVTWCTIA
PC15_199596	scaffold_9	243407	243598	+	PHB8			MDTFNRLESLLTLSSSSWTEAGADTEVAPSSSSHTTDDGLFDLPVDAERDIPGFTSRGWCIIS
PC15_199600	scaffold_9	242598	242786	-	PHB9			MDFFATTTILEQLAASIPSLPSIPVESSSHPDSNNDEADELPVPVDEERYGVGVTNSWCTVS
PC15_1108113	scaffold_9	235450	235761	+	PHB10			MDEFLTITIPEDDCSSWVLSSSSPEDEEEQEQLPVDFERRAGGATFWCTIA
PC15_199597	scaffold_9	233334	233492	-	PHB11			MDSFQSFSLPVDEPASEDVIPISASAEQEDELIKQLCDADAHMPYGGNCVIS
PTI98_0003014-T2	scaffold_2	2532679	2535164	-	HD2.2	hypothetical protein	PF00046;PF05920	MVVSNAKEIAPLQSLLQTSKQIQEETKRSARQIVSHPISDHVSCTTLALPPLPNLLPDLQASGLSHRDASALISVFQSTCMRPQMIYRAKLAKMLAYAPPEHHVKLQACFFKLYTQQLEALRVDLLDYAKSRQEKLQKLSRSKKPSFNHDYVPVLEKYFEYNAYPSAADRALIARKSMMTERQIEVWFQNHRNRSRKDGKPLARLRASDFPLDISFDSLGDLIRPESQRLMMEQQECEEGDSDGIEALAWSLDTIRADADSVEDEMGTSARPAEQWTEQLKSNPLNPTAPAFAYPAPYVRQLQSFLDETSHLSDFTFSKPTWTRQSSTTTYPCLSITRRDIDNFVDLFARLSVRESTKKQGRRRIAALPPSRSPPVRQQKCPSPAATRAITTVLCPGRH…
PTI98_0003015-T1	scaffold_2	2535278	2537934	-	HD1.2	hypothetical protein	PF05920;PF12731;PF12737	MLDILLQAEENLLDSLADSSSNALDSFRKSWSSFYTTLKTVPLDDETVGLAHTTASRVATLAESLLKFHNENQSATVDFKSDLEDLLEHLDIADDGEPVSNSSPVSTLHQPPILKQVQRASYQPPTYIEPAYKWLLKNVHNPYPSKETKELLSRRTATSVQNIDAWFLNARRRIGWTTISKKFFGGSKADTVAAAFRALSDDPKLYANAAESEEDHTPLPGNIQMAFVEMEDAAKGLYSQKFSKSQLASKLDGMLKDMTDNDRERRRMDRGKEKAAEKAKRELERRERQAQEAERRWKEAEEAYPSPSPEPDILKRRFETPSSVDGQDDEDTTPPTPVAGRKRASSEDSTDEREPVNERPAKRSRIFSSSSSCPSVDSLFPSRQDSFELLPSSPSSSAC…
PTI98_0003016-T1	scaffold_2	2538097	2540262	+	HD1.3	hypothetical protein	PF05920;PF12731;PF12737	MAVDVRSRLATAEEDFLRSFTEGTYALEDFRDSWSTIVQSVNACSVDIDASLARATVSRVAVLASSLLEYDAEATAIKDSLVSDIFSQLTLADLTDTPQARPPSDPSSPPPTYIAPAYKWLLKNIHNPYPSKETKKLMSRGSGTSFQNIDAWFLNVRRRIGWTSISKKFFGGSKADTIAAAYRALVDDAPRPSSDAIDGEEDYTPLPGDIRMVFVEMQDAAQQLYAEKFTKSRLAGRLDGMVKDMTDEDRQKRAKERQIQKAEEKRRSEREREERKARDAERRWQEAQQSYPSPSPAPESSGLRLESPAFVESENEEDLTPPLPIAGRKRASSEDTTNEQERPMKRFRMLSSSGSSSSVDGLFISRQNSIEPLPSRSSSVCSTPPPSTPPEALSPSLPR…
PTI98_0003017-T1	scaffold_2	2541171	2543252	+	HD2.3	hypothetical protein	PF00046;PF05920	MVVSNTNTEEIAILQKLIQSSRLLQQATQHAAAQADTLPKNVPSSTLVFPPLPDLIPHLQAVGLSQRDASQILHVFHSACKQLQTLHQTELSKMLAHSSSEHHKALEACVSGLYAKRLAVLQKDLLNHAKVRCDRLREQAKPKKPSFNHDYVPVLEKYFEYNAYPSAADRTLMARKSMMTDRQIEVWFQNHRNRSRKDGKPLARLRSSDPLPEDVSFDSLDDTMGDLLRPESERLMMEQQESEDEDSNGIEALALSLDAASSSRAGSVEGEVGAPAATEQSTQQPASNPLNPSTPPFAYPAIYVPPFRSFLDTTQTQVTSSFTFPKPTWTRHSSTAALTSTPISRRDIDAFADLFARLNVREAPKKQARRRIAPLPQSRSSPVPQPRYTSPAATCAITT…
PTI98_0012665-T1	scaffold_9	1818219	1820702	-	STE3.7	hypothetical protein	PF02076	MMIWLFIVNFIYGVNSLIFANTFRVKAVIWCDIATKIIVGASYALPLCTMCICKYLEAVSSNRKAAFDHSDKRRRIIFESIMCFGVPMVFMALHYIVQGHRFDIFEGFGCQATVFISLPAVLLIWFPQLLFSVLTLIYAALALHHFIRRRITFAAHLQNSNSALTPNRYLRLIAMSITEMLYGSALTSLNLYNNTLNGLRTYKSWEDVHFGFGRIDTYAKILYPQKFYKLMLLFWWTMPITAVIFFVFFGFGEEAKKEYGKLWAWTRRNVLRRKDSEKAKMIPLSGSNHQKFPKPLRLSTLGSLALSTSRPTASTTSSTFASTANSDLEKGTPPAYTASSTNSSFPRTPIKRDPDSFSISTLSYYGGAIDSAPETESSRVMVRVGLPATPRPMYSLNAP…
PTI98_0012673-T1	scaffold_9	1839665	1841351	-	STE3.8	a-factor receptor	PF02076	MADLTYPLYPIFAFLGFFFSLVPLPWHLQAWNSGTCYFMMWSSLACLNQFINSVVWHNNALNPSPIWCEISIRILMGASVGIPAASLCINRRLYHIASIQAVSVSRGEKRRDILVDTGICVVFPIVYIALQYIVQGHRYDILEDLGCQPALYNTLPTYFISYMWPILIGLVSAVYCVLSLRSFIRRRVQFNQFLSSNKSLTAGRYFRLMALAACDLTFTIPLSIFIIWLNTVATPIAPWISWEDTHFGFSRVDQVPAVIWKMNHRLVIATEATRWFTPLCGFLFFALFGFADEARRNYVKAFWAIVRPFGFKPTPIQPGRHFVSIGRFEKPKPPAYSSTGSIPLYLPSPSEPSMKRSNSATTTTTTTTSTTTFPASDTKFPQSPITPTSSSFSSSTLSP…
PTI98_0012674-T1	scaffold_9	1841663	1843889	+	STE3.9	a-factor receptor	PF02076	MAIELPVVSFICAFLVLLPLPWHWRAGTVATISITVWLFAANTINGVNAIIWSDNAIIQATIWCDIATKITIGATFALPAALFCLCMHLERVSSIRQVNTCVQDKRRRQIIDSLLCFGVPAIFMALHYVVQGHRFDIIQEFGCRPTIYVSIVALFLMWIPPLLFCVGAFIFAALAFRNFWHRRIIFARHLQNSNSALTPSRYLRLIAMSFSQMVFAITGSSLHIAFSLKNGFRPWISWADVHSDWGRIGQFAKVLIPAQQWRYTYALWWTVPLTSVVFFVFFGFGSDAVQEYKAFAARVKGIVCAPISKIMPSNEKGSNLPSLPTTNKNMVSSSFSFLKKGFVNQDRKLDNLNSEKSASTSTSSSFSSSGTYPTTPTRAFAFPVTLRPLPAAAGSDDTV…
PTI98_0012676-T1	scaffold_9	1846305	1847737	+	STE3.10	a-factor receptor		MSFDPTYPAYPVFSFLAFVLVLIPLPWHLQAWNTGTCLFMIWTAVGCLNYFINSLIWHGNAIDWAPLWCDISTRLTVGISVAIPAAALCIYRRLYKIASVQTVALSRAEKRRAVMVDLAIGLGIPFTQMALQIIVQGHRYDIWEDVGCLPRTFNTPPAYPLTFLWPLVIALISAVYCILTLRAFMIRRAQFRQFLSANSSLTMHRYFRLMALATVELVFNTSLNTFGTYLTITSNTIQPWRGWDDAHFDWYLVDTFPAVLWRMSTRNIISLEMGRWSVVFCSILFFAFFGFADEARKNYKLAYLTTRKLLRIPALSKSKIKRLVNGKEQTLPMTGSMPIRIPPLPSSPSLKATLDSSNSGISSPNIPHSPSSWTLASESQERKSMYPTTV
PTI98_0012677-T1	scaffold_9	1849013	1850877	-	STE3.11	hypothetical protein	PF02076	MHPEFAPIAIIAALSLLLPLPWHWRARNIATLSIIAWLFITNIIYAVGAVVWGDNADIVIPVWCDITTKIIIGTNFALPAACLCICMHLEQVASVRVAYATARDRKRRQIFEALMCFGLPAVFMALHYIVQGHRFDIIEEYGCRPTTYISIPGILIVYVPPLIMAVATLVFAALALRHFLKRRVTFAMHLAASNSALNTSRYLRLMMMALAEMFTSIALTVYTLWVTLIGVPIRPWTTWDDVHSDWLRIDSYYTIATPPILVKSYYGLWWVIPASTFMFVAFFAFGKEAVDEYKKCLLWVASTIFRMAPKKRSLPKGVFAKLSFGSSNKDAIPISMKKPVTDTTTTTSSSQIPSYKLPSPPSYTRRSRDDISSYYHTDTDSVSETYHADLEAHPLPTTP…
PTI98_0012682-T1	scaffold_9	1859505	1862229	-	STE3.12	a-factor receptor	PF02076	MSYPYPNYVYSIFVFISFLLVSIPFPWHLEAWNTGTCLYMFWTALACLNQFVNSIVWSGNAINWAPVWCDISARIIIGTSFAIPAASLCINRRLYHIACVQSVTVTKAEKRRAIMVDLAIGLGIPILGMILQYIPQGHRFNVFEDLGCYPFTYNTPVAFVLVYCPPVLIGCISGYYCIRSILAFNKRRLQFKELLSANSGRLTSNRYFRLMGLACTDVVLTVPLGLYAISLNARIGISPWLGWADTHYGFSRVDQIPGVLWRMDKTFVTAVELSRWSIVFCAFIFFFFFGFADEARKHYRIAFDSVAKRVGYTTGGTMSSTGTFNEKRSYPGMGSTGTGVTLPVFVHTDMITKRESYASFSDMSFTDAGGALDVKTDVGYSTSSSSSTLSVPEQAHTRQ…
PTI98_0012683-T1	scaffold_9	1862438	1864830	-	STE3.13	hypothetical protein	PF02076	MTDALAILSFVCAGFFVLFLFADRVRLNTPTSTLIAWFFICNLIHGVNAVIWKGNVDIKIPIWCDITTRLLLGANVGLPATFICIARKLEFVSSQREPPPDGQNKRVQIAIDIALCIVLPIIYILLHYIAQDRRFDLVRDLGCFASIHPSTPALIIVWLPPLLTCSIALLYCGVTIHNSFRISTSSFGSHVSSRSAYTSSIFIRTLIISLITSAVLGLTSLFALFSPPRLSNWTSWRKVHENFYDIDIISTKNELTGIQFAWWGFKAVSIVYLVLSLAIGQEIRDGAKWIRSTIIKWNKDRKRRSVPSILMMHTQQTQMVTKCSPPPLSPPPPLTLELKSGWDDMLDDKASKGFKSKNRSKLSLSPSSGRSASSVPSSSPCSSPTPSSARSSPAPENDS…
PTI98_595	scaffold_9	1813948	1814106	+	PHB6			MDIFFTLVAYIVPGTALPASSSASSSSTSNDSGPCSDDERTRSGAFCYCVVT
PTI98_605	scaffold_9	1823295	1823498	+	PHB7			MDEFHHINFDAIPSTLTPVSAIASASISSSIPTSCASSIGSDGGDDGLDGILDEDKPWSPVTWCTIA
PTI98_596	scaffold_9	1837990	1838181	-	PHB8			MDTFNRLESLLTLSSSSWTEAGADTEVAPSSSSHTTDDGLFDLPVDAERDIPGFTSRGWCIIS
PTI98_600	scaffold_9	1838802	1838990	+	PHB9			MDFFATTTILEQLAASIPSLPSIPVESSSHPDSNNDEADELPVPVDEERYGVGVTNSWCTVS
PTI98_113	scaffold_9	1845827	1846138	-	PHB10			MDEFLTITIPEDDCSSWVLSSSSPEDEEEQEQLPVDFERRAGGATFWCTIA
PTI98_597	scaffold_9	1848096	1848254	+	PHB11			MDSFQSFSLPVDEPASEDVIPISASAEQEDELIKQLCDADAHMPYGGNCVIS
