# Supplementary material for: Establishment of a congenic strain for the oyster mushroom reveals the structure and evolution of mating-type loci
Source: PLoS Genet. 2026 Apr 8;22(4):e1011966. doi: 10.1371/journal.pgen.1011966 (PMC13108863; doi:10.1371/journal.pgen.1011966)
Supplement: S2 Table — (XLSX) [file pgen.1011966.s007.xlsx]

## Sheet: S2 Table
S2 Table. Ste3 proteins similarity used by needleall analysis.
	PC9_ste3.1	PC9_ste3.2	PC9_ste3.3	PC9_ste3.4	PC9_ste3.5	PC9_ste3.6	PC15_ste3.7	PC15_ste3.8	PC15_ste3.9	PC15_ste3.10	PC15_ste3.11	PC15_ste3.12	PC15_ste3.13
PC9_ste3.1	100	21.5	32.8	29.5	23.7	24.2	75.7	21.4	34.5	21.8	33.3	21.6	24.8
PC9_ste3.2	21.5	100	24.3	29.8	40.5	18	18.7	99.5	24	44.2	28	40.7	17.8
PC9_ste3.3	32.8	24.3	100	40.2	26.6	24.3	30.3	24.3	96.7	22.8	35.3	26.7	24.7
PC9_ste3.4	29.5	29.8	40.2	100	23.7	21.6	30.2	29.2	38.9	25	55.4	23.7	23.1
PC9_ste3.5	23.7	40.5	26.6	23.7	100	17.7	19.4	40.6	26	40	25.1	99.6	17.5
PC9_ste3.6	24	18	24.3	21.6	17.7	100	24.6	17.2	24.3	16.2	21.9	16.2	95.4
PC15_ste3.7	75.7	18.8	30.3	30.2	19.4	24.8	100	19	30.6	17.7	29.6	19.6	24.9
PC15_ste3.8	21.4	99.5	24.3	29.2	40.6	17.2	19	100	24.4	43	27.9	40.8	16.9
PC15_ste3.9	34.5	24	96.7	38.9	26	24.3	30.6	24.4	100	22.9	35.2	26	25
PC15_ste3.10	21.8	44.2	22.8	25	40.3	16.2	17.7	43	22.9	100	25.5	40.3	16.3
PC15_ste3.11	33.3	28	35.3	55.4	25.1	21.9	29.6	27.9	35.2	25.5	100	25.1	22.2
PC15_ste3.12	21.6	40.7	26.7	23.7	99.6	16.2	19.6	40.8	26	40	25.1	100	16
PC15_ste3.13	24.6	17.8	24.7	23.1	17.5	95.4	24.7	16.9	25	16.3	22.2	16	100
