# Supplementary material for: Establishment of a congenic strain for the oyster mushroom reveals the structure and evolution of mating-type loci
Source: PLoS Genet. 2026 Apr 8;22(4):e1011966. doi: 10.1371/journal.pgen.1011966 (PMC13108863; doi:10.1371/journal.pgen.1011966)
Supplement: S3 Table — (XLSX) [file pgen.1011966.s008.xlsx]

## Sheet: S3 Table
S3 Table. matA and matB genes in SS5, SS14, CCMSSC00389, CCMSSC03989, gfPleOstr1.1, gfPleOstr1.1 alternate haplotype, DSM11191, and 595 genomes.
Strain	Assembly accession	GeneID	Contig	Start	Stop	Strand	Name	Product	PFAM
SS5	JBQVBD000000000	SS5_002921	bctg00000001	3514353	3516430	-	HD2.4	hypothetical protein	PF00046;PF05920
SS5	JBQVBD000000000	SS5_002922	bctg00000001	3516954	3519133	-	HD1.6	hypothetical protein	PF05920;PF12737
SS5	JBQVBD000000000	SS5_002923	bctg00000001	3519791	3522027	-	HD1.5	hypothetical protein	PF05920;PF12737
SS5	JBQVBD000000000	SS5_002924	bctg00000001	3522196	3524412	+	HD1.4	hypothetical protein	PF05920;PF12731;PF12737
SS5	JBQVBD000000000	SS5_010045	bctg00000008	2197316	2199008	-	STE3.14	a-factor receptor	PF02076
SS5	JBQVBD000000000	SS5_010057	bctg00000008	2285084	2286326	+	STE3.15	a-factor receptor	PF02076
SS5	JBQVBD000000000	SS5_010061	bctg00000008	2297924	2299465	-	STE3.16	hypothetical protein	PF02076
SS5	JBQVBD000000000	SS5_010065	bctg00000008	2310106	2311613	-	STE3.17	a-factor receptor	PF02076
SS5	JBQVBD000000000	SS5_010066	bctg00000008	2312982	2315033	-	STE3.18	hypothetical protein	PF02076
SS5	JBQVBD000000000	SS5_012706	bctg00000008	2192814	2192972	+	PHB12
SS5	JBQVBD000000000	SS5_012707	bctg00000008	2200328	2200498	+	PHB13
SS5	JBQVBD000000000	SS5_012708	bctg00000008	2284531	2284695	-	PHB14
SS5	JBQVBD000000000	SS5_010058	bctg00000008	2287169	2287348	-	PHB15	hypothetical protein
SS5	JBQVBD000000000	SS5_010060	bctg00000008	2297018	2297420	-	PHB16	hypothetical protein
SS14	JBQVBE000000000	SS14_000559	bctg00000000	1660183	1662375	-	HD1.1	hypothetical protein	PF05920;PF12731;PF12737
SS14	JBQVBE000000000	SS14_000560	bctg00000000	1662786	1664596	+	HD2.1	hypothetical protein	PF00046;PF05920
SS14	JBQVBE000000000	SS14_011245	bctg00000010	242057	244108	+	STE3.25	hypothetical protein	PF02076
SS14	JBQVBE000000000	SS14_011246	bctg00000010	245482	246989	+	STE3.24	a-factor receptor	PF02076
SS14	JBQVBE000000000	SS14_011253	bctg00000010	261319	262605	+	STE3.23	a-factor receptor	PF02076
SS14	JBQVBE000000000	SS14_011254	bctg00000010	264951	266780	-	STE3.22	a-factor receptor	PF02076
SS14	JBQVBE000000000	SS14_011255	bctg00000010	267566	268770	+	STE3.21	a-factor receptor	PF02076
SS14	JBQVBE000000000	SS14_011256	bctg00000010	269894	271429	+	STE3.20	a-factor receptor	PF02076
SS14	JBQVBE000000000	SS14_011265	bctg00000010	333125	335264	+	STE3.19	hypothetical protein	PF02076
SS14	JBQVBE000000000	SS14_013311	bctg00000010	339690	339748	-	PHB17
SS14	JBQVBE000000000	SS14_013312	bctg00000010	331655	331869	-	PHB18
SS14	JBQVBE000000000	SS14_013313	bctg00000010	272744	272938	+	PHB19
SS14	JBQVBE000000000	SS14_013314	bctg00000010	269402	269596	-	PHB20
SS14	JBQVBE000000000	SS14_013315	bctg00000010	263116	263334	+	PHB21
CCMSSC00389	GCA_001956935.2	CCM389_003283	CM016820.1_chr3	2721110	2723165	-	HD2.5	hypothetical protein	PF00046;PF05920
CCMSSC00389	GCA_001956935.2	CCM389_003284	CM016820.1_chr3	2723940	2726128	-	HD1.8	hypothetical protein	PF05920;PF12737
CCMSSC00389	GCA_001956935.2	CCM389_003285	CM016820.1_chr3	2726318	2728544	+	HD1.7	hypothetical protein	PF05920;PF12731;PF12737
CCMSSC00389	GCA_001956935.2	CCM389_009044	CM016826.1_chr9	269679	271730	+	STE3.31	hypothetical protein	PF02076
CCMSSC00389	GCA_001956935.2	CCM389_009045	CM016826.1_chr9	273113	274620	+	STE3.30	a-factor receptor	PF02076
CCMSSC00389	GCA_001956935.2	CCM389_009050	CM016826.1_chr9	287046	288593	+	STE3.29	hypothetical protein	PF02076
CCMSSC00389	GCA_001956935.2	CCM389_009051	CM016826.1_chr9	291446	293286	-	STE3.28	a-factor receptor	PF02076
CCMSSC00389	GCA_001956935.2	CCM389_009052	CM016826.1_chr9	293772	295261	+	STE3.27	a-factor receptor	PF02076
CCMSSC00389	GCA_001956935.2	CCM389_009054	CM016826.1_chr9	314824	316371	+	STE3.26	a-factor receptor
CCMSSC00389	GCA_001956935.2	CCM389_010880	CM016826.1_chr9	320675	320833	-	PHB22
CCMSSC00389	GCA_001956935.2	CCM389_010881	CM016826.1_chr9	313214	313384		PHB23
CCMSSC00389	GCA_001956935.2	CCM389_010882	CM016826.1_chr9	295924	296142	+	PHB24
CCMSSC00389	GCA_001956935.2	CCM389_010883	CM016826.1_chr9	289311	289493	+	PHB25
CCMSSC03989	GCA_003313235.2	3989_002995	CM016809.1_3	2847964	2849759	-	HD2.6	hypothetical protein	PF00046
CCMSSC03989	GCA_003313235.2	3989_002996	CM016809.1_3	2850185	2852377	+	HD1.9	hypothetical protein	PF05920;PF12731;PF12737
CCMSSC03989	GCA_003313235.2	3989_008050	CM016815.1_9	208696	210303	+	STE3.37	hypothetical protein	PF02076
CCMSSC03989	GCA_003313235.2	3989_008051	CM016815.1_9	212116	213623	+	STE3.36	a-factor receptor	PF02076
CCMSSC03989	GCA_003313235.2	3989_008055	CM016815.1_9	243695	245351	+	STE3.35	hypothetical protein	PF02076
CCMSSC03989	GCA_003313235.2	3989_008056	CM016815.1_9	247860	249677	-	STE3.34	a-factor receptor	PF02076
CCMSSC03989	GCA_003313235.2	3989_008058	CM016815.1_9	250289	251664	+	STE3.33	a-factor receptor	PF02076
CCMSSC03989	GCA_003313235.2	3989_008061	CM016815.1_9	269417	271217	+	STE3.32	a-factor receptor
CCMSSC03989	GCA_003313235.2	3989_009778	CM016815.1_9	275515	275673	-	PHB26
CCMSSC03989	GCA_003313235.2	3989_009779	CM016815.1_9	252423	252611	-	PHB27
CCMSSC03989	GCA_003313235.2	3989_009780	CM016815.1_9	246010	246193	+	PHB28
DSM11191	JGI: PleosDSM 11191 v1.0	DSM_001866	scaffold_5	49304	51519	-	HD1.10	hypothetical protein	PF05920;PF12737
DSM11191	JGI: PleosDSM 11191 v1.0	DSM_001867	scaffold_5	51693	53781	+	HD2.7	hypothetical protein	PF00046;PF05920
DSM11191	JGI: PleosDSM 11191 v1.0	DSM_002425	scaffold_6	49032	51281	-	HD1.11	hypothetical protein	PF05920;PF12731;PF12737
DSM11191	JGI: PleosDSM 11191 v1.0	DSM_002426	scaffold_6	51873	53546	+	HD2.8	hypothetical protein	PF00046;PF05920
DSM11191	JGI: PleosDSM 11191 v1.0	DSM_004492	scaffold_11	54710	55603	+	STE3.44	hypothetical protein
DSM11191	JGI: PleosDSM 11191 v1.0	DSM_004493	scaffold_11	57148	58484	+	STE3.43	a-factor receptor	PF02076
DSM11191	JGI: PleosDSM 11191 v1.0	DSM_004497	scaffold_11	71094	71741	+	STE3.42	a-factor receptor
DSM11191	JGI: PleosDSM 11191 v1.0	DSM_004498	scaffold_11	73105	74639	-	STE3.41	a-factor receptor	PF02076
DSM11191	JGI: PleosDSM 11191 v1.0	DSM_004499	scaffold_11	75738	76941	+	STE3.40	a-factor receptor	PF02076
DSM11191	JGI: PleosDSM 11191 v1.0	DSM_004500	scaffold_11	78758	79451	+	STE3.39	a-factor receptor
DSM11191	JGI: PleosDSM 11191 v1.0	DSM_004506	scaffold_11	116030	118156	+	STE3.38	a-factor receptor	PF02076
DSM11191	JGI: PleosDSM 11191 v1.0	DSM_006168	scaffold_16	44746	46796	+	STE3.49	hypothetical protein
DSM11191	JGI: PleosDSM 11191 v1.0	DSM_006169	scaffold_16	48322	49660	+	STE3.48	a-factor receptor	PF02076
DSM11191	JGI: PleosDSM 11191 v1.0	DSM_006174	scaffold_16	62093	62969	+	STE3.47	a-factor receptor
DSM11191	JGI: PleosDSM 11191 v1.0	DSM_006175	scaffold_16	65891	67159	-	STE3.46	a-factor receptor	PF02076
DSM11191	JGI: PleosDSM 11191 v1.0	DSM_006181	scaffold_16	93609	95638	+	STE3.45	hypothetical protein	PF02076
DSM11191	JGI: PleosDSM 11191 v1.0	DSM_019723	scaffold_11	122449	122607	-	PHB29
DSM11191	JGI: PleosDSM 11191 v1.0	DSM_019724	scaffold_11	115007	115177	-	PHB30
DSM11191	JGI: PleosDSM 11191 v1.0	DSM_019725	scaffold_11	77428	77616	-	PHB31
DSM11191	JGI: PleosDSM 11191 v1.0	DSM_019726	scaffold_11	69710	69893	-	PHB32
DSM11191	JGI: PleosDSM 11191 v1.0	DSM_019727	scaffold_16	99929	100087	-	PHB33
DSM11191	JGI: PleosDSM 11191 v1.0	DSM_019728	scaffold_16	92110	92313	+	PHB34
DSM11191	JGI: PleosDSM 11191 v1.0	DSM_019729	scaffold_16	63833	63991	-	PHB35
DSM11191	JGI: PleosDSM 11191 v1.0	DSM_019730	scaffold_16	60519	60671	-	PHB36
595	GCA_024195665.1	595_018021	595_232_232	41554	43665	-	HD1.12	hypothetical protein	PF05920;PF12731;PF12737
595	GCA_024195665.1	595_018022	595_232_232	43843	46060	+	HD1.13	hypothetical protein	PF05920;PF12731;PF12737
595	GCA_024195665.1	595_018023	595_232_232	46685	48753	+	HD2.9	hypothetical protein	PF00046;PF05920
595	GCA_024195665.1	595_018736	595_261_261	40374	42246		HD1.14	hypothetical protein	PF05920
595	GCA_024195665.1	595_018738	595_261_261	42611	44507	+	HD2.10	hypothetical protein	PF00046;PF05920
595	GCA_024195665.1	595_002528	595_011_11	543903	544949	-	STE3.50	a-factor receptor	PF02076
595	GCA_024195665.1	595_002529	595_011_11	546498	547614	-	STE3.51	a-factor receptor	PF02076
595	GCA_024195665.1	595_002530	595_011_11	548398	550243	+	STE3.52	a-factor receptor	PF02076
595	GCA_024195665.1	595_002531	595_011_11	551538	552988	-	STE3.53	a-factor receptor	PF02076
595	GCA_024195665.1	595_002535	595_011_11	564855	566359	-	STE3.54	a-factor receptor	PF02076
595	GCA_024195665.1	595_007338	595_047_47	181186	181749	-	STE3.55	hypothetical protein
595	GCA_024195665.1	595_007339	595_047_47	181890	183317	-	STE3.56	hypothetical protein	PF02076
595	GCA_024195665.1	595_007352	595_047_47	288854	290056	-	STE3.57	a-factor receptor	PF02076
595	GCA_024195665.1	595_007353	595_047_47	290833	291679	+	STE3.58	a-factor receptor	PF02076
595	GCA_024195665.1	595_007358	595_047_47	323645	325138	-	STE3.59	a-factor receptor
595	GCA_024195665.1	595_019383	595_011_11	500843	501001	-	PHB37
595	GCA_024195665.1	595_019384	595_011_11	508265	508435	+	PHB38
595	GCA_024195665.1	595_019385	595_011_11	542075	542263	+	PHB39
595	GCA_024195665.1	595_019386	595_011_11	553456	553638	+	PHB40
595	GCA_024195665.1	595_019387	595_047_47	176693	176851	+	PHB41
595	GCA_024195665.1	595_019388	595_047_47	284718	284912	-	PHB42
595	GCA_024195665.1	595_019389	595_047_47	285446	285622	+	PHB43
595	GCA_024195665.1	595_019390	595_047_47	288053	288245	+	PHB44
595	GCA_024195665.1	595_019391	595_047_47	294307	294525	-	PHB45
595	GCA_024195665.1	595_019392	595_047_47	297143	297301	+	PHB46
gfPleOstr1.1	GCA_947034855.1	gf_001108	OX344735.1_chr1	3560342	3562444	-	HD2.11	hypothetical protein	PF00046
gfPleOstr1.1	GCA_947034855.1	gf_001109	OX344735.1_chr1	3562625	3564836	+	HD1.15	hypothetical protein	PF05920;PF12737
gfPleOstr1.1	GCA_947034855.1	gf_009987	OX344744.1_chr10	262535	264586	+	STE3.64	hypothetical protein	PF02076
gfPleOstr1.1	GCA_947034855.1	gf_009988	OX344744.1_chr10	266402	267472	+	STE3.63	a-factor receptor	PF02076
gfPleOstr1.1	GCA_947034855.1	gf_009993	OX344744.1_chr10	285313	286273	+	STE3.62	a-factor receptor
gfPleOstr1.1	GCA_947034855.1	gf_009994	OX344744.1_chr10	288202	289322	+	STE3.61	a-factor receptor	PF02076
gfPleOstr1.1	GCA_947034855.1	gf_010006	OX344744.1_chr10	346571	348118	+	STE3.60	a-factor receptor
gfPleOstr1.1	GCA_947034855.1	gf_011399	OX344744.1_chr10	352432	352584	-	PHB47
gfPleOstr1.1	GCA_947034855.1	gf_011400	OX344744.1_chr10	344971	345141	-	PHB48
gfPleOstr1.1	GCA_947034855.1	gf_011401	OX344744.1_chr10	290657	290887	+	PHB49
gfPleOstr1.1	GCA_947034855.1	gf_011402	OX344744.1_chr10	287115	287276	-	PHB50
gfPleOstr1.1	GCA_947034855.1	gf_011403	OX344744.1_chr10	283831	283983	-	PHB51
gfPleOstr1.1 alternate haplotype	GCA_947034875.1	gfalt_002212	CAMQQD004_04	2714295	2716367	-	HD2.13	hypothetical protein	PF00046;PF05920
gfPleOstr1.1 alternate haplotype	GCA_947034875.1	gfalt_002213	CAMQQD004_04	2717308	2719487	-	HD1.17	hypothetical protein	PF05920;PF12731;PF12737
gfPleOstr1.1 alternate haplotype	GCA_947034875.1	gfalt_002214	CAMQQD004_04	2719650	2721854	+	HD1.16	hypothetical protein	PF05920;PF12737
gfPleOstr1.1 alternate haplotype	GCA_947034875.1	gfalt_002220	CAMQQD004_04	2786152	2788209	+	HD2.12	hypothetical protein	PF00046;PF05920
gfPleOstr1.1 alternate haplotype	GCA_947034875.1	gfalt_010632	CAMQQD026_28	1708082	1709900	-	STE3.65	a-factor receptor	PF02076
gfPleOstr1.1 alternate haplotype	GCA_947034875.1	gfalt_010635	CAMQQD026_28	1733054	1734606	-	STE3.66	a-factor receptor	PF02076
gfPleOstr1.1 alternate haplotype	GCA_947034875.1	gfalt_010636	CAMQQD026_28	1735092	1736944	+	STE3.67	a-factor receptor	PF02076
gfPleOstr1.1 alternate haplotype	GCA_947034875.1	gfalt_010637	CAMQQD026_28	1739861	1741507	-	STE3.68	hypothetical protein	PF02076
gfPleOstr1.1 alternate haplotype	GCA_947034875.1	gfalt_010643	CAMQQD026_28	1760010	1761517	-	STE3.69	a-factor receptor	PF02076
gfPleOstr1.1 alternate haplotype	GCA_947034875.1	gfalt_010644	CAMQQD026_28	1762880	1764931	-	STE3.70	hypothetical protein	PF02076
gfPleOstr1.1 alternate haplotype	GCA_947034875.1	gfalt_011833	CAMQQD026_28	1703627	703779	+	PHB52
gfPleOstr1.1 alternate haplotype	GCA_947034875.1	gfalt_011834	CAMQQD026_28	1711216	1711374	+	PHB53
gfPleOstr1.1 alternate haplotype	GCA_947034875.1	gfalt_011835	CAMQQD026_28	1727106	1727324	-	PHB54
gfPleOstr1.1 alternate haplotype	GCA_947034875.1	gfalt_011836	CAMQQD026_28	1738961	1739143	-	PHB55
