# Supplementary material for: Establishment of a congenic strain for the oyster mushroom reveals the structure and evolution of mating-type loci
Source: PLoS Genet. 2026 Apr 8;22(4):e1011966. doi: 10.1371/journal.pgen.1011966 (PMC13108863; doi:10.1371/journal.pgen.1011966)
Supplement: S4 Table — (XLSX) [file pgen.1011966.s009.xlsx]

## Sheet: S4 Table
S4 Table. Primer sets for mating type detection.
Prime set	Forward (5’3’)	Reverse (5’3’)
PC9-HD	TAATTTGTCGCATCGCGCAG	TATATTAGCCGGAAGCGGTCTG
PC15-HD	ACGGCTTACCTTGGGAGTAATG	AAGCATCACGCTGAGATAGACC
PC9-STE3	ATGCGTGCGCTGGATTATTG	ATTCTACGTCCTCAACGCATCC
PC15-STE3	TAGTTCTCCGTCTCCGTCTCTC	TGGTCCCGAATATCCATTGTCC
