# Supplementary material for: Establishment of a congenic strain for the oyster mushroom reveals the structure and evolution of mating-type loci
Source: PLoS Genet. 2026 Apr 8;22(4):e1011966. doi: 10.1371/journal.pgen.1011966 (PMC13108863; doi:10.1371/journal.pgen.1011966)
Supplement: S5 Table — (XLSX) [file pgen.1011966.s010.xlsx]

## Sheet: S5 Table
S5 Table. PC9.15 genome annotation table.
GeneID	TranscriptID	Feature	Contig	Start	Stop	Strand	Name	Product	Alias/Synonyms	EC_number	BUSCO	PFAM	InterPro	EggNog	COG	GO Terms	Secreted	Membrane	Protease	CAZyme	Notes	gDNA	mRNA	CDS-transcript	Translation
PTI98_0000001	PTI98_0000001-T1	mRNA	scaffold_1	163	761	-		hypothetical protein														ATGGATGTGGATTTCCCAGCCCCAGTTTGTATTTAATCTCATTCAATTTGATGTTAACTAACTTCATATTTGTTAAGGATCAGCCCGTCTCTTCGCCTACTCCAAAGGCGACACCCCTTCGTCTCCCGTCTTCTGGTCTTCGCTCCACGCCTTTACCTTCTCCACCAGCCCAGCCCTCTACTCCGCCACGTCTCGAATCGCCTCACTCGTCTTCAATGGATCTTGAACTCACTCCTCGTCCACTTCCAAGTCTGCCTACGCAACGCATTACAGCTGCTGAACCCTGCCATGAGCGACTTAACAACAACAACAGATACATTGGCCAAGTATGGTCTCATGGTGCACCGTCACTATTCTACGCTTCACTGCATGGCCTGTCTCGATACTTGGGTTCCTTCT…	TCAGAGTACAGTACGTGCAGAAGTTGCAGCGAAAGCCAGTGTGATAGCGAGACCTTCAACTGGTGGCCCTAACGTCTTGGGCGCCAAAGCAGTTTCTGTGGAGACGATATGGAGCTGGCGGAGTACATGTAGCAGTTGGGATTCATCTTCACGGGGGAGATGGTAAAGCTGTGAGACCGAAGATGCGCCACTACCTTTGAAGAAGGAACCCAAGTATCGAGACAGGCCATGCAGTGAAGCGTAGAATAGTGACGGTGCACCATGAGACCATACTTGGCCAATGTATCTGTTGTTGTTGTTAAGTCGCTCATGGCAGGGTTCAGCAGCTGTAATGCGTTGCGTAGGCAGACTTGGAAGTGGACGAGGAGTGAGTTCAAGATCCATTGAAGACGAGTGAGG…	TCAGAGTACAGTACGTGCAGAAGTTGCAGCGAAAGCCAGTGTGATAGCGAGACCTTCAACTGGTGGCCCTAACGTCTTGGGCGCCAAAGCAGTTTCTGTGGAGACGATATGGAGCTGGCGGAGTACATGTAGCAGTTGGGATTCATCTTCACGGGGGAGATGGTAAAGCTGTGAGACCGAAGATGCGCCACTACCTTTGAAGAAGGAACCCAAGTATCGAGACAGGCCATGCAGTGAAGCGTAGAATAGTGACGGTGCACCATGAGACCATACTTGGCCAATGTATCTGTTGTTGTTGTTAAGTCGCTCATGGCAGGGTTCAGCAGCTGTAATGCGTTGCGTAGGCAGACTTGGAAGTGGACGAGGAGTGAGTTCAAGATCCATTGAAGACGAGTGAGG…	MDVDFPAPDQPVSSPTPKATPLRLPSSGLRSTPLPSPPAQPSTPPRLESPHSSSMDLELTPRPLPSLPTQRITAAEPCHERLNNNNRYIGQVWSHGAPSLFYASLHGLSRYLGSFFKGSGASSVSQLYHLPREDESQLLHVLRQLHIVSTETALAPKTLGPPVEGLAITLAFAATSARTVL
PTI98_0000002	PTI98_0000002-T1	mRNA	scaffold_1	4807	6399	-		hypothetical protein						ENOG503PK27								ATGTCGTTCAATCGCAAACGCTCAGACTCTTCTAGCTCTGAATCTGAAACAGGGAATCTGCTCGCAGATCCCAACTTCTTGGATGTGGAGGATGACGATGCAATGGTAATTCCATCTCTTCTTAGAGCGCAGCCTGAGCTAACCCTGTCCAGAAAAAGCGGAAAGCAAAGTTGGACCCGCTCAGATCCCGCTGCGCCGTACCCCCCATTGAAGGCAATCTCACGTCTCCTTTTTCTCAGCACGCAAAGAAGAAACTCAGCGAAGAAATCCTTCGCCAGAGGTTGCATGAGCAAATGGGGAAGAAACTTGCCAGCTTCAACAAGTACGCTCCTACGTTCAGAACAAAGTTTCGGTTGGACGAACTGCAGCCATCAACGCCAGGCAACATGGCAGAATATG…	CTACCCTACAACTTTTGATACGTCGCCCACATTCCCATAAGCCGTGTTACGCCCCCAAAACTTGGGTTTATCCTGAAGGAGTTGAAAAGTGGGCTTGGGAAAGAAAAATACGTGGGCAGATCTGCCCGGAGTGAGGCCACCCTTCTGCATGCCATCTGTAGGTTCCCATCTTGAAACTTGATGATATAGCTTGGACGACAGAAATATACACAAGTCCCCAGGGCGGTAGCTGAGCTTGGCATGGAGTTGAGGGATGATCATATAACCACCTGTATAGGCACCAAATGGGACGCTGATAGAAAAGCCTGCGTCTGCTTTATCCTTATGCATCCTAAGTTGAAGCTTCCATACTACAGCACGGCCCAGGAAGGGCCCAGGATCTTCATCTGCGAACCAAAC…	CTACCCTACAACTTTTGATACGTCGCCCACATTCCCATAAGCCGTGTTACGCCCCCAAAACTTGGGTTTATCCTGAAGGAGTTGAAAAGTGGGCTTGGGAAAGAAAAATACGTGGGCAGATCTGCCCGGAGTGAGGCCACCCTTCTGCATGCCATCTGTAGGTTCCCATCTTGAAACTTGATGATATAGCTTGGACGACAGAAATATACACAAGTCCCCAGGGCGGTAGCTGAGCTTGGCATGGAGTTGAGGGATGATCATATAACCACCTGTATAGGCACCAAATGGGACGCTGATAGAAAAGCCTGCGTCTGCTTTATCCTTATGCATCCTAAGTTGAAGCTTCCATACTACAGCACGGCCCAGGAAGGGCCCAGGATCTTCATCTGCGAACCAAAC…	MSFNRKRSDSSSSESETGNLLADPNFLDVEDDDAMKKRKAKLDPLRSRCAVPPIEGNLTSPFSQHAKKKLSEEILRQRLHEQMGKKLASFNKYAPTFRTKFRLDELQPSTPGNMAEYARKHLGDDVLPQVISGKWVDADDEPLLFYLGQRDKNDNTEKPMAEDLDAQYVPERTSLDHPGASYVHDGLPPAALERLWQATQDLCSQLPPKIPPELTRHGLQRRDGGDDRVMEYRMEDGSIREERRGVHHLVQGWVMQGHHDKLYLSADIHESSSGVAATRAYYAATKEIAGLLGLVVKTLLPEQYEKYQEAFEAGVWFADEDPGPFLGRAVVWKLQLRMHKDKADAGFSISVPFGAYTGGYMIIPQLHAKLSYRPGDLCIFLSSKLYHQVSRWEPTDGMQ…
PTI98_0000003	PTI98_0000003-T1	mRNA	scaffold_1	6516	7544	+		hypothetical protein														ATGAAGATCTTAGCCTGCCCCCACACCTGCGTCCACGATAGCAACCATATGTTAAAAACTGCTCGCGCCGTGGGACAAGACTCTGCCTCCAAGACCTGTCTCCTGTTCATAAAAGAAGGAGGCAGCCGTTTTCGAAAGCACCTCCCGAACAACCGGGTCCACCCAAAATGCACAGCTGAATGTCCGATGCACCACCTTCTATGCAAGAAGGATAATCCTTGCGTCAAGGGAAATGAGCCATGCCCCAAGCCTGTCAAACTTCCTGACGAAACTGTTGCACCCACGCGGCAACAGTGGGAAGAGAACGCCTATGGCTTCTACCTTTTCATTACGGAGGGGAAACTGAGCAATCAAAAGGCTCATCTGGACAATTTCAAGGCAGAATGCCCGCCGGATATC…	ATGAAGATCTTAGCCTGCCCCCACACCTGCGTCCACGATAGCAACCATATGTTAAAAACTGCTCGCGCCGTGGGACAAGACTCTGCCTCCAAGACCTGTCTCCTGTTCATAAAAGAAGGAGGCAGCCGTTTTCGAAAGCACCTCCCGAACAACCGGGTCCACCCAAAATGCACAGCTGAATGTCCGATGCACCACCTTCTATGCAAGAAGGATAATCCTTGCGTCAAGGGAAATGAGCCATGCCCCAAGCCTGTCAAACTTCCTGACGAAACTGTTGCACCCACGCGGCAACAGTGGGAAGAGAACGCCTATGGCTTCTACCTTTTCATTACGGAGGGGAAACTGAGCAATCAAAAGGCTCATCTGGACAATTTCAAGGCAGAATGCCCGCCGGATATC…	ATGAAGATCTTAGCCTGCCCCCACACCTGCGTCCACGATAGCAACCATATGTTAAAAACTGCTCGCGCCGTGGGACAAGACTCTGCCTCCAAGACCTGTCTCCTGTTCATAAAAGAAGGAGGCAGCCGTTTTCGAAAGCACCTCCCGAACAACCGGGTCCACCCAAAATGCACAGCTGAATGTCCGATGCACCACCTTCTATGCAAGAAGGATAATCCTTGCGTCAAGGGAAATGAGCCATGCCCCAAGCCTGTCAAACTTCCTGACGAAACTGTTGCACCCACGCGGCAACAGTGGGAAGAGAACGCCTATGGCTTCTACCTTTTCATTACGGAGGGGAAACTGAGCAATCAAAAGGCTCATCTGGACAATTTCAAGGCAGAATGCCCGCCGGATATC…	MKILACPHTCVHDSNHMLKTARAVGQDSASKTCLLFIKEGGSRFRKHLPNNRVHPKCTAECPMHHLLCKKDNPCVKGNEPCPKPVKLPDETVAPTRQQWEENAYGFYLFITEGKLSNQKAHLDNFKAECPPDIYEQKVAARLNLNTSRSSSPQQPPTAGPSHLPISPPRISLPPQDPLHLFTPRPSQLPRPSNAETPIHETRWLTPRNPRDFGLAREPSATPTPWHGHAQPSLVLEHETTAWAVRPASSLPKVQQVVPFPKAKDGHKIRGFRRKVLWLPNFRNPVSRFFEYEGDLLGFKRLEHVDEELAEILFEGVARSFFSGQAACEGAWKCFGECALCGG
PTI98_0000004	PTI98_0000004-T1	mRNA	scaffold_1	7624	8842	+		hypothetical protein														ATGTGGGTTAGAAAGGATGCCTGGGACATTACGTTCATGGACATGGGACAGTGGATGCGTCTCGTGCTCAAAGGATCCAAGACTCCGGGTTGGATTCAACTCCAGTCCTTCGACCTGATTTGCGGGGGAATGGACTTCATTCTCGATCCTCTGTGAGTCGATCTCTTTCCTGCGGTGGTTCCGTGGCTCACGTTCATTCAGAGATCCCACCTACAGCCCGAACGCCATGCCGGCAAAGGACTTGGCTCCTTACTTGAATGGGTTGAGACATTTGAGCCAATCCGTCGTCTTTTTTCCCGACCCATTCCAGCTATGGTGGTTATCAGACAAAAGGAATATTCTTTTGTCTGTCGCTCACTGCTCTGTTGGCCTCATGGACGCCCTTGGCAAATTCCCGGC…	ATGTGGGTTAGAAAGGATGCCTGGGACATTACGTTCATGGACATGGGACAGTGGATGCGTCTCGTGCTCAAAGGATCCAAGACTCCGGGTTGGATTCAACTCCAGTCCTTCGACCTGATTTGCGGGGGAATGGACTTCATTCTCGATCCTCTAGATCCCACCTACAGCCCGAACGCCATGCCGGCAAAGGACTTGGCTCCTTACTTGAATGGGTTGAGACATTTGAGCCAATCCGTCGTCTTTTTTCCCGACCCATTCCAGCTATGGTGGTTATCAGACAAAAGGAATATTCTTTTGTCTGTCGCTCACTGCTCTGTTGGCCTCATGGACGCCCTTGGCAAATTCCCGGCAGTATTGGGCTTCAATGACATGGAGGAACTGCGCCAGATGAACGTCGAT…	ATGTGGGTTAGAAAGGATGCCTGGGACATTACGTTCATGGACATGGGACAGTGGATGCGTCTCGTGCTCAAAGGATCCAAGACTCCGGGTTGGATTCAACTCCAGTCCTTCGACCTGATTTGCGGGGGAATGGACTTCATTCTCGATCCTCTAGATCCCACCTACAGCCCGAACGCCATGCCGGCAAAGGACTTGGCTCCTTACTTGAATGGGTTGAGACATTTGAGCCAATCCGTCGTCTTTTTTCCCGACCCATTCCAGCTATGGTGGTTATCAGACAAAAGGAATATTCTTTTGTCTGTCGCTCACTGCTCTGTTGGCCTCATGGACGCCCTTGGCAAATTCCCGGCAGTATTGGGCTTCAATGACATGGAGGAACTGCGCCAGATGAACGTCGAT…	MWVRKDAWDITFMDMGQWMRLVLKGSKTPGWIQLQSFDLICGGMDFILDPLDPTYSPNAMPAKDLAPYLNGLRHLSQSVVFFPDPFQLWWLSDKRNILLSVAHCSVGLMDALGKFPAVLGFNDMEELRQMNVDLNSIVIKRTMGASSSHVWKVDDNNMARQVLKKVKDDMKKTKKMWQTANATIPRPHYFIQPLIQEMQQKGEPVSIIPLEKLRAGDGDNQQTASMISNQEVFDMLDSNVPFWLGSHGFERLRSFATNILYKFITRQEEDWKKVGAGERNLWSDLRLFARLDIGVFRTENGQYSFWVSEIEPWMGACLFTNTVNDKSDVLYSTVTAVLEEHVLL
PTI98_0000005	PTI98_0000005-T1	mRNA	scaffold_1	9665	10033	-		hypothetical protein						ENOG503NXKU	S:(S) Function unknown							ATGAGGGTGGAGAAACGGGGGAAGACGAAGGAGACGGGGAAGACGAAGGAAATCGCCCTCTTCCTCACTGTCGTATACCTCCGCGAGTCGTTGATCTCTATCGCCCTAGAAGCTCAGGGCCCGTCACTCTGGTGCCGCCCGCCCACTGCGGATTTCTCGCGAGCAGACGGCCTGTTCGAGGATAAGCGTAGAGGGCGACATCCGGTCATCGAGCTTATCGAGCAGGCGGAGAGGGAGTGGGAGGGAAAGCATGAGCGGGCGAGCAAGACCCTGAGCGAGGCCGTCGTTGAGTATAAACGCCGGTACAAACGCTTGCCACCTAAAGGGTTCGACGATTGGTGCGTCGATGATCTTACGCCACTTTATTAG	CTAATAAAGTGGCGTAAGATCATCGACGCACCAATCGTCGAACCCTTTAGGTGGCAAGCGTTTGTACCGGCGTTTATACTCAACGACGGCCTCGCTCAGGGTCTTGCTCGCCCGCTCATGCTTTCCCTCCCACTCCCTCTCCGCCTGCTCGATAAGCTCGATGACCGGATGTCGCCCTCTACGCTTATCCTCGAACAGGCCGTCTGCTCGCGAGAAATCCGCAGTGGGCGGGCGGCACCAGAGTGACGGGCCCTGAGCTTCTAGGGCGATAGAGATCAACGACTCGCGGAGGTATACGACAGTGAGGAAGAGGGCGATTTCCTTCGTCTTCCCCGTCTCCTTCGTCTTCCCCCGTTTCTCCACCCTCAT	CTAATAAAGTGGCGTAAGATCATCGACGCACCAATCGTCGAACCCTTTAGGTGGCAAGCGTTTGTACCGGCGTTTATACTCAACGACGGCCTCGCTCAGGGTCTTGCTCGCCCGCTCATGCTTTCCCTCCCACTCCCTCTCCGCCTGCTCGATAAGCTCGATGACCGGATGTCGCCCTCTACGCTTATCCTCGAACAGGCCGTCTGCTCGCGAGAAATCCGCAGTGGGCGGGCGGCACCAGAGTGACGGGCCCTGAGCTTCTAGGGCGATAGAGATCAACGACTCGCGGAGGTATACGACAGTGAGGAAGAGGGCGATTTCCTTCGTCTTCCCCGTCTCCTTCGTCTTCCCCCGTTTCTCCACCCTCAT	MRVEKRGKTKETGKTKEIALFLTVVYLRESLISIALEAQGPSLWCRPPTADFSRADGLFEDKRRGRHPVIELIEQAEREWEGKHERASKTLSEAVVEYKRRYKRLPPKGFDDWCVDDLTPLY
PTI98_0000006	PTI98_0000006-T1	mRNA	scaffold_1	17162	19163	-		hypothetical protein				PF12013		ENOG503PF9S	L:(L) Replication, recombination and repair							ATGGCATCATCTCAAGGGTATGTAGCTATTCTTAGAGCTCTTCTAGTCCCAGAATCATAGCTCCTTTCATGGTCTCTGTAGAAAGCTTTTCTGCTCTGTCTGCAACAAGGATTGGTCTAGAAAGAAGAGCTACAATGAGCATATCAAGACTCTTCACCATGAGAGATATATCCTCTCTTTTGGTGAGTTACCATGCTCCCTTGCTGATCTTGTAGTTGTACCAACTGTAATTAGATAGCAAAGATTACTTGGTGGTTAGGGATGGCACTCAGCATTTGCTTTGCTGTCCCTTATGTGAAGTTCAACATGAGAATGTCAAGAACTTCAGCCACCACTCCAGGAGTGCTCATAAGGTGGTTAAGTTCTCTTGGAAGACTTTGGAAGGAGATGAGGGAGTTG…	TTACACCCCTGTAATCCGTCGGAACTTATAATTCCTTTCCAGAACCATAGATAGGGCGTGGATGAAGCATGTAACCCGGCAGAGATACTTGAGAATAGCCAGTGGTTGCGTCATGTACTGAGGCGGTTTGAAAGATCCGTCATCTTGAATTGAAAGCAGCGCTATGAAGCATTCAATGAATCTACTCCATTTGCTGCTGCCATCTTCTGACTCCGTAACGTTAGCGAAGCGACTCAGCATTGGCTGGACCAGTGTATGCATGGCCACGACCCGGCTCTTCATATGGACTCCATCTTCTAGTGATGCAAGGAGGGCATGAGCATGTCTGATGTCGTCTTCAGATAGCGGGAACTGGTAGCCAGACTTGTTGCGTTTACTATCTATTGACTTGATAATGGC…	TTACACCCCTGTAATCCGTCGGAACTTATAATTCCTTTCCAGAACCATAGATAGGGCGTGGATGAAGCATGTAACCCGGCAGAGATACTTGAGAATAGCCAGTGGTTGCGTCATGTACTGAGGCGGTTTGAAAGATCCGTCATCTTGAATTGAAAGCAGCGCTATGAAGCATTCAATGAATCTACTCCATTTGCTGCTGCCATCTTCTGACTCCGTAACGTTAGCGAAGCGACTCAGCATTGGCTGGACCAGTGTATGCATGGCCACGACCCGGCTCTTCATATGGACTCCATCTTCTAGTGATGCAAGGAGGGCATGAGCATGTCTGATGTCGTCTTCAGATAGCGGGAACTGGTAGCCAGACTTGTTGCGTTTACTATCTATTGACTTGATAATGGC…	MASSQGKLFCSVCNKDWSRKKSYNEHIKTLHHERYILSFDSKDYLVVRDGTQHLLCCPLCEVQHENVKNFSHHSRSAHKVVKFSWKTLEGDEGVELEDKFMDVDFPAPDQPVSSPTPKATPLRLPSSGLRSTPLPSPPAQPSTPPRLESPHSSSMDLELTPRPLPSLPTQRITAAEPAMSDLTTTDTLAKYGLMVHRHYSTLHCMACLDTWVPSKVVAHLRSHSFTISREDESQLLHVLRQLHIVSTETALAPKTLGPPVEGLAIHTGFRCNFCTYCTLKKTSMGKHVCKEAPVGSQFGSPFRTATVQTFWSVLHRHYFEVTAPLSTQPDDISLLDIYASKLLPDLTTTTHILQPIHPHELPLMVQMTGWHTHLADYLKDRRLVGDLLDLVQLPTRGSG…
PTI98_0000007	PTI98_0000007-T1	mRNA	scaffold_1	22792	24384	-		hypothetical protein						ENOG503PK27								ATGTCGTTCAATCGCAAACGCTCAGACTCTTCTAGCTCTGAATCTGAAACAGGGAATCTGCTCGCAGATCCCAACTTCTTGGATGTGGAGGATGACGATGCAATGGTAATTCCATCTCTTCTTAGAGCGCAGCCTGAGCTAACCCTGTCCAGAAAAAGCGGAAAGCAAAGTTGGACCCGCTCAGATCCCGCTGCGCCGTACCCCCCATTGAAGGCAATCTCACGTCTCCTTTTTCTCAGCACGCAAAGAAGAAACTCAGCGAAGAAATCCTTCGCCAGAGGTTGCATGAGCAAATGGGGAAGAAACTTGCCAGCTTCAACAAGTACGCTCCTACGTTCAGAACAAAGTTTCGGTTGGACGAACTGCAGCCATCAACGCCAGGCAACATGGCAGAATATG…	CTACCCTACAACTTTTGATACGTCGCCCACATTCCCATAAGCCGTGTTACGCCCCCAAAACTTGGGTTTATCCTGAAGGAGTTGAAAAGTGGGCTTGGGAAAGAAAAATACGTGGGCAGATCTGCCCGGAGTGAGGCCACCCTTCTGCATGCCATCTGTAGGTTCCCATCTTGAAACTTGATGATATAGCTTGGACGACAGAAATATACACAAGTCCCCAGGGCGGTAGCTGAGCTTGGCATGGAGTTGAGGGATGATCATATAACCACCTGTATAGGCACCAAATGGGACGCTGATAGAAAAGCCTGCGTCTGCTTTATCCTTATGCATCCTAAGTTGAAGCTTCCATACTACAGCACGGCCCAGGAAGGGCCCAGGATCTTCATCTGCGAACCAAAC…	CTACCCTACAACTTTTGATACGTCGCCCACATTCCCATAAGCCGTGTTACGCCCCCAAAACTTGGGTTTATCCTGAAGGAGTTGAAAAGTGGGCTTGGGAAAGAAAAATACGTGGGCAGATCTGCCCGGAGTGAGGCCACCCTTCTGCATGCCATCTGTAGGTTCCCATCTTGAAACTTGATGATATAGCTTGGACGACAGAAATATACACAAGTCCCCAGGGCGGTAGCTGAGCTTGGCATGGAGTTGAGGGATGATCATATAACCACCTGTATAGGCACCAAATGGGACGCTGATAGAAAAGCCTGCGTCTGCTTTATCCTTATGCATCCTAAGTTGAAGCTTCCATACTACAGCACGGCCCAGGAAGGGCCCAGGATCTTCATCTGCGAACCAAAC…	MSFNRKRSDSSSSESETGNLLADPNFLDVEDDDAMKKRKAKLDPLRSRCAVPPIEGNLTSPFSQHAKKKLSEEILRQRLHEQMGKKLASFNKYAPTFRTKFRLDELQPSTPGNMAEYARKHLGDDVLPQVISGKWVDADDEPLLFYLGQRDKNDNTEKPMAEDLDAQYVPERTSLDHPGASYVHDGLPPAALERLWQATQDLCSQLPPKIPPELTRHGLQRRDGGDDRVMEYRMEDGSIREERRGVHHLVQGWVMQGHHDKLYLSADIHESSSGVAATRAYYAATKEIAGLLGLVVKTLLPEQYEKYQEAFEAGVWFADEDPGPFLGRAVVWKLQLRMHKDKADAGFSISVPFGAYTGGYMIIPQLHAKLSYRPGDLCIFLSSKLYHQVSRWEPTDGMQ…
PTI98_0000008	PTI98_0000008-T1	mRNA	scaffold_1	24501	26820	+		hypothetical protein						ENOG503PGIN								ATGAAGATCTTAGCCTGCCCCCACACCTGCGTCCACGATAGCAACCATATGTTAAAAACTGCTCGCGCCGTGGGACAAGACTCTGCCTCCAAGACCTGTCTCCTGTTCATAAAAGAAGGAGGCAGCCGTTTTCGAAAGCACCTCCCGAACAACCGGGTCCACCCAAAATGCACAGCTGAATGTCCGATGCACCACCTTCTATGCAAGAAGGATAATCCTTGCGTCAAGGGAAATGAGCCATGCCCCAAGCCTGTCAAACTTCCTGACGAAACTGTTGCACCCACGCGGCAACAGTGGGAAGAGAACGCCTATGGCTTCTACCTTTTCATTACGGAGGGGAAACTGAGCAATCAAAAGGCTCATCTGGACAATTTCAAGGCAGAATGCCCGCCGGATATC…	ATGAAGATCTTAGCCTGCCCCCACACCTGCGTCCACGATAGCAACCATATGTTAAAAACTGCTCGCGCCGTGGGACAAGACTCTGCCTCCAAGACCTGTCTCCTGTTCATAAAAGAAGGAGGCAGCCGTTTTCGAAAGCACCTCCCGAACAACCGGGTCCACCCAAAATGCACAGCTGAATGTCCGATGCACCACCTTCTATGCAAGAAGGATAATCCTTGCGTCAAGGGAAATGAGCCATGCCCCAAGCCTGTCAAACTTCCTGACGAAACTGTTGCACCCACGCGGCAACAGTGGGAAGAGAACGCCTATGGCTTCTACCTTTTCATTACGGAGGGGAAACTGAGCAATCAAAAGGCTCATCTGGACAATTTCAAGGCAGAATGCCCGCCGGATATC…	ATGAAGATCTTAGCCTGCCCCCACACCTGCGTCCACGATAGCAACCATATGTTAAAAACTGCTCGCGCCGTGGGACAAGACTCTGCCTCCAAGACCTGTCTCCTGTTCATAAAAGAAGGAGGCAGCCGTTTTCGAAAGCACCTCCCGAACAACCGGGTCCACCCAAAATGCACAGCTGAATGTCCGATGCACCACCTTCTATGCAAGAAGGATAATCCTTGCGTCAAGGGAAATGAGCCATGCCCCAAGCCTGTCAAACTTCCTGACGAAACTGTTGCACCCACGCGGCAACAGTGGGAAGAGAACGCCTATGGCTTCTACCTTTTCATTACGGAGGGGAAACTGAGCAATCAAAAGGCTCATCTGGACAATTTCAAGGCAGAATGCCCGCCGGATATC…	MKILACPHTCVHDSNHMLKTARAVGQDSASKTCLLFIKEGGSRFRKHLPNNRVHPKCTAECPMHHLLCKKDNPCVKGNEPCPKPVKLPDETVAPTRQQWEENAYGFYLFITEGKLSNQKAHLDNFKAECPPDIYEQKVAARLNLNTSRSSSPQQPPTAGPSHLPISPPRISLPPQDPLHLFTPRPSQLPRPSNAETPIHETRWLTPRNPRDFGLAREPSATPTPWHGHAQPSLVLEHETTAWAVRPASSLPKVQQVVPFPKAKDGHKIRGFRRKVLWLPNFRNPVSRFFEYEGDLLGFKRLEHVDEELAEILLKAWPDHFSVDKLRAKELGNALANVPYVVDEFSALAIEMWVRKDAWDITFMDMGQWMRLVLKGSKTPGWIQLQSFDLICGGMDFILD…
PTI98_0000009	PTI98_0000009-T1	mRNA	scaffold_1	27639	28007	-		hypothetical protein						ENOG503NXKU	S:(S) Function unknown							ATGAGGGTGGAGAAACGGGGGAAGACGAAGGAGACGGGGAAGACGAAGGAAATCGCCCTCTTCCTCACTGTCGTATACCTCCGCGAGTCGTTGATCTCTATCGCCCTAGAAGCTCAGGGCCCGTCACTCTGGTGCCGCCCGCCCACTGCGGATTTCTCGCGAGCAGACGGCCTGTTCGAGGATAAGCGTAGAGGGCGACATCCGGTCATCGAGCTTATCGAGCAGGCGGAGAGGGAGTGGGAGGGAAAGCATGAGCGGGCGAGCAAGACCCTGAGCGAGGCCGTCGTTGAGTATAAACGCCGGTACAAACGCTTGCCACCTAAAGGGTTCGACGATTGGTGCGTCGATGATCTTACGCCACTTTATTAG	CTAATAAAGTGGCGTAAGATCATCGACGCACCAATCGTCGAACCCTTTAGGTGGCAAGCGTTTGTACCGGCGTTTATACTCAACGACGGCCTCGCTCAGGGTCTTGCTCGCCCGCTCATGCTTTCCCTCCCACTCCCTCTCCGCCTGCTCGATAAGCTCGATGACCGGATGTCGCCCTCTACGCTTATCCTCGAACAGGCCGTCTGCTCGCGAGAAATCCGCAGTGGGCGGGCGGCACCAGAGTGACGGGCCCTGAGCTTCTAGGGCGATAGAGATCAACGACTCGCGGAGGTATACGACAGTGAGGAAGAGGGCGATTTCCTTCGTCTTCCCCGTCTCCTTCGTCTTCCCCCGTTTCTCCACCCTCAT	CTAATAAAGTGGCGTAAGATCATCGACGCACCAATCGTCGAACCCTTTAGGTGGCAAGCGTTTGTACCGGCGTTTATACTCAACGACGGCCTCGCTCAGGGTCTTGCTCGCCCGCTCATGCTTTCCCTCCCACTCCCTCTCCGCCTGCTCGATAAGCTCGATGACCGGATGTCGCCCTCTACGCTTATCCTCGAACAGGCCGTCTGCTCGCGAGAAATCCGCAGTGGGCGGGCGGCACCAGAGTGACGGGCCCTGAGCTTCTAGGGCGATAGAGATCAACGACTCGCGGAGGTATACGACAGTGAGGAAGAGGGCGATTTCCTTCGTCTTCCCCGTCTCCTTCGTCTTCCCCCGTTTCTCCACCCTCAT	MRVEKRGKTKETGKTKEIALFLTVVYLRESLISIALEAQGPSLWCRPPTADFSRADGLFEDKRRGRHPVIELIEQAEREWEGKHERASKTLSEAVVEYKRRYKRLPPKGFDDWCVDDLTPLY
PTI98_0000010	PTI98_0000010-T1	mRNA	scaffold_1	31549	35207	-		hypothetical protein				PF00270;PF00271		ENOG503PF9S	L:(L) Replication, recombination and repair							ATGCTGAGTCGCTTCGCTAATGTTACGGAGTCGGAAGATGGCAGCAGCAAATGGAGTAGATTCATTGAATGCTTCATAGCGCTGCTTTCAATTCAAGATGACGGATCTTTCAAATCGCCTCAGTACATGACGCAACCACTGGCTATCCTCAAGTATCTCTGCCGGGTTACATGCTTCATGCACGCCCTTGGCCATCTTGATGGTTCTGAAAAGGCATTTGAGGAGTAAGTTCCTTGTCATATCCTGTGAAATTCTGCTTCTAAATCCTTGATTAGACTTGTAGAAGACCAAGTCAAGCTTCATCTTGCACTCAATGTTCGCTCCGCCTTCAATACGATTTCGAACTACCAGTCGTACATCTCTTCTCTTGTCCACAACACTACTGCGGCTCCTACGACT…	TCAGAACACCCTAACGGAGGTGTGTGAAGTTGTTGCGCCGCGAACGGAGAAGGTCGACCGATTACACCCTGTAATCCGTCGGATAATATAGATAGGGCGTGTGAGATGTAGGCGCTTGTTGAGTGGTGCTGTACTAGGCAAGGCTTCTGCAGGACGCTTTCGGGATATGGTAGAAGGAACTGAAAGACTGATAGACGCTGGGGCGACTGGTGGAGGTACAACTGGAGGCACTGGGGTGGCTGTAGCAGAAGAAGCAGTAGACGTAGTGGCAGTTGTTGATGCTGATGTATCTTCAAATAGCGATTGATCCAAGTTGGCCAACTCAAAGTCGTTGAAACTGTTAAACAAGTGGTCGTCATCTGAATCATCTCCAGATGTAGCTGGTTGAGTGGTGCTGGT…	TCAGAACACCCTAACGGAGGTGTGTGAAGTTGTTGCGCCGCGAACGGAGAAGGTCGACCGATTACACCCTGTAATCCGTCGGATAATATAGATAGGGCGTGTGAGATGTAGGCGCTTGTTGAGTGGTGCTGTACTAGGCAAGGCTTCTGCAGGACGCTTTCGGGATATGGTAGAAGGAACTGAAAGACTGATAGACGCTGGGGCGACTGGTGGAGGTACAACTGGAGGCACTGGGGTGGCTGTAGCAGAAGAAGCAGTAGACGTAGTGGCAGTTGTTGATGCTGATGTATCTTCAAATAGCGATTGATCCAAGTTGGCCAACTCAAAGTCGTTGAAACTGTTAAACAAGTGGTCGTCATCTGAATCATCTCCAGATGTAGCTGGTTGAGTGGTGCTGGT…	MLSRFANVTESEDGSSKWSRFIECFIALLSIQDDGSFKSPQYMTQPLAILKYLCRVTCFMHALGHLDGSEKAFEELVEDQVKLHLALNVRSAFNTISNYQSYISSLVHNTTAAPTTMVSADGQLITYHKSVLDVPRLRLAVEGLAAHIKAQITSLFNTEVFEYSIPDNISDDWTTTARGSSWLDDIDSMVARPNQLMAALLNTPGRFLLRKDNAGGAVWNQAAVLEVLGIMREINHSLALYSFITAGPDPRGAEFVEHKIRNSNRPRTVFRSLKDLWLVTRRTEAEHLQGAESFIAMKCHPELTRLLEIYLLGIRPLEQILARVAWNEETALLYAEYLWLDMGKVITADTFSELLATFMQQKAGVRDCGLRNFRQLTVEMGRVYLGSEFQLAMEGEDAF…
PTI98_0000011	PTI98_0000011-T1	mRNA	scaffold_1	35380	36830	-		hypothetical protein				PF12013		ENOG503PU09	S:(S) Function unknown							ATGGCATCATCTCAAGGGTATGTAGCTATTCTTAGAGCTCTTCTAGTCCCAGAATCGTAGCTCCTTTCATGGTCACTGTAGAAAGGCTTTCTGCTCCATCTGCAACAAGGAATGGTCCAGGAAGAAGACCTACAATGAGCACATCAGAACCATTCATCATGAGAGCTACATTTTCTCCTTTGGTAAGTTCCCTTGCTTTCCTCATGAACTAGTAGTTGTATGAACTGTAATTAGATAGCAAAGATTACTTGGTGGTTAGGGATGGCATTGAGCATCTGCTCTGCTGTCCCTTGTGTGATGTTCAACATGAAAATGTTAAGAACTTCAGTCACCACTCCAGGAGTGCTCATAAGGTGGTCAAGTTCTCTTTCAAGGCTGTAGAAGGGGATGAGGAAGTTG…	CTATGGATCAAAGGGTGACTTGCTGATTCTGCGCCCAGCAATTTGAAGGTACTCATTTGCCACATCACCAAGCTTAGCCAGGCGACTCCCAGACCCATGTGTAGGCACCTTAACCAAGTCCAAAAGATCCCCCACAAGACGTCGATCCTTCAGATAATCTGCTAGATGTGTATGCCAGCCAGTCATCTGAACCATGAGTGGTAGTTCATGCGGATGAATAGGCTGTAGAATGTGGGTGGTGGTAGTGAGATCTGGCAGTAGTTTGGTGGTGTAGATGTCGAGCAGAGATGAATCAACTGAAGGCGGTGATGGTGGTGACGTAACTTCAAAGTAATGTCGTTGAGTAGGCGAGAAGAAGGTTTGAACATAGCCTTTCGTGTAGTTTGATCCATATTGTGA…	CTATGGATCAAAGGGTGACTTGCTGATTCTGCGCCCAGCAATTTGAAGGTACTCATTTGCCACATCACCAAGCTTAGCCAGGCGACTCCCAGACCCATGTGTAGGCACCTTAACCAAGTCCAAAAGATCCCCCACAAGACGTCGATCCTTCAGATAATCTGCTAGATGTGTATGCCAGCCAGTCATCTGAACCATGAGTGGTAGTTCATGCGGATGAATAGGCTGTAGAATGTGGGTGGTGGTAGTGAGATCTGGCAGTAGTTTGGTGGTGTAGATGTCGAGCAGAGATGAATCAACTGAAGGCGGTGATGGTGGTGACGTAACTTCAAAGTAATGTCGTTGAGTAGGCGAGAAGAAGGTTTGAACATAGCCTTTCGTGTAGTTTGATCCATATTGTGA…	MASSQGKAFCSICNKEWSRKKTYNEHIRTIHHESYIFSFDSKDYLVVRDGIEHLLCCPLCDVQHENVKNFSHHSRSAHKVVKFSFKAVEGDEEVELEDKFMDVDLPLSDQPVSSPTPKATPLRLPSPGPHLSPAPLVAQPATPPGLGSLRSSSPDLDITPRPLPSLPTQHVTATEPAISDLTTTATLEKYGLRVHRHYSTVHCMGCLVAWIPSKVVGHLRSHGFTVSRQDEEQLLHVLAMLHVIDKEVPLRPKTLGPPVEGLAVSDGYCCGTCDYACLKESMIERHIGKHKEVPSQYGSNYTKGYVQTFFSPTQRHYFEVTSPPSPPSVDSSLLDIYTTKLLPDLTTTTHILQPIHPHELPLMVQMTGWHTHLADYLKDRRLVGDLLDLVKVPTHGSGS…
PTI98_0000012	PTI98_0000012-T1	mRNA	scaffold_1	39970	40506	-		hypothetical protein						ENOG503P40G								ATGGTCATTCCTTGCCACCCCCCGAAGAACTCCTCGGATATCACGCCCTTTCAACTCACCCTTATCGCGCCTTCGACGCGCGCGTGCAACATCTCCGCCCCATTCACTGACGAGTGCCGAACGGCCGAACAAGCCGCGCCATTTATCAACAAGGCCTTCAACGACTACGCGATTGCCTCCGTCGGCGAGAAAGCCGCCATCCTGAGCTTGATGCTCTTCGAAACCGGCGAGTTCAAGTTTGATAAGAACCAGTGCGTAGCCTGCTTCCTTCCGTAATGTAATCCCGCTGACCATTATGGCTGTCGTAGCTTCCCTGCGCCAGGACGAACTGGTCAAGGAACGCGGAACCTCATGACCTTCCCGTTCGTCCACCAATACGCCCTCGACACCCCTTCTACG…	TCAGAACACCCTAACGGAGGTGTGTGAAGTTGTTGCGCCGCGAACGGAGGAGGTCGACCGATTACACCCTGTAATCCGTCGGATAATATAGATAGGGTCGGTGGCATTGGTCCCTGCGAGGCCAAGGGCGCGGGAGTGCGTAGAAGGGGTGTCGAGGGCGTATTGGTGGACGAACGGGAAGGTCATGAGGTTCCGCGTTCCTTGACCAGTTCGTCCTGGCGCAGGGAAGTGGTTCTTATCAAACTTGAACTCGCCGGTTTCGAAGAGCATCAAGCTCAGGATGGCGGCTTTCTCGCCGACGGAGGCAATCGCGTAGTCGTTGAAGGCCTTGTTGATAAATGGCGCGGCTTGTTCGGCCGTTCGGCACTCGTCAGTGAATGGGGCGGAGATGTTGCACGC…	TCAGAACACCCTAACGGAGGTGTGTGAAGTTGTTGCGCCGCGAACGGAGGAGGTCGACCGATTACACCCTGTAATCCGTCGGATAATATAGATAGGGTCGGTGGCATTGGTCCCTGCGAGGCCAAGGGCGCGGGAGTGCGTAGAAGGGGTGTCGAGGGCGTATTGGTGGACGAACGGGAAGGTCATGAGGTTCCGCGTTCCTTGACCAGTTCGTCCTGGCGCAGGGAAGTGGTTCTTATCAAACTTGAACTCGCCGGTTTCGAAGAGCATCAAGCTCAGGATGGCGGCTTTCTCGCCGACGGAGGCAATCGCGTAGTCGTTGAAGGCCTTGTTGATAAATGGCGCGGCTTGTTCGGCCGTTCGGCACTCGTCAGTGAATGGGGCGGAGATGTTGCACGC…	MVIPCHPPKNSSDITPFQLTLIAPSTRACNISAPFTDECRTAEQAAPFINKAFNDYAIASVGEKAAILSLMLFETGEFKFDKNHFPAPGRTGQGTRNLMTFPFVHQYALDTPSTHSRALGLAGTNATDPIYIIRRITGCNRSTSSVRGATTSHTSVRVF
PTI98_0000013	PTI98_0000013-T1	mRNA	scaffold_1	42302	42587	-		hypothetical protein														ATGGCGACCACGAAGAAGAAGAGTGAAGAGGGAGAGGCGGCGGCAGTGTTGACGGGAGCAACCGGAGAGGGTAGCAACGACGAACGCCATCAAGCGAGGGAGAGGCGGGGAGGAGAGGCGGGGAGAGGCGGAGAGAAGCTGAAGTGCAGGAAAGGGAGAAGGGAGAGAGAGGTAAGCAGGCAACAAATTGCTGCCCCCCTCTATCTTGACCTTGCCTTTTTTATAGCTTTCAAATCTCCCATCCCAAACGGGGCTACCAACGTGTGCAAGGCCATGGACTCTATGA	TCATAGAGTCCATGGCCTTGCACACGTTGGTAGCCCCGTTTGGGATGGGAGATTTGAAAGCTCTCTCTCCCTTCTCCCTTTCCTGCACTTCAGCTTCTCTCCGCCTCTCCCCGCCTCTCCTCCCCGCCTCTCCCTCGCTTGATGGCGTTCGTCGTTGCTACCCTCTCCGGTTGCTCCCGTCAACACTGCCGCCGCCTCTCCCTCTTCACTCTTCTTCTTCGTGGTCGCCAT	TCATAGAGTCCATGGCCTTGCACACGTTGGTAGCCCCGTTTGGGATGGGAGATTTGAAAGCTCTCTCTCCCTTCTCCCTTTCCTGCACTTCAGCTTCTCTCCGCCTCTCCCCGCCTCTCCTCCCCGCCTCTCCCTCGCTTGATGGCGTTCGTCGTTGCTACCCTCTCCGGTTGCTCCCGTCAACACTGCCGCCGCCTCTCCCTCTTCACTCTTCTTCTTCGTGGTCGCCAT	MATTKKKSEEGEAAAVLTGATGEGSNDERHQARERRGGEAGRGGEKLKCRKGRRERELSNLPSQTGLPTCARPWTL
PTI98_0000014	PTI98_0000014-T1	mRNA	scaffold_1	42880	43191	-		hypothetical protein														ATGCCAACACCAATACGCCAATACGCCAATATGCCGATACGAGTGCTGGCGCAAACGTTGGAGGTGGCCGCGCTCTTCAGACGTGTTGGACGCTCTGATTTGGCTGTGGGCCATGGGGACACGGACGCGGGCGATAGGACGCGATACCCAGATGCTCAGATATCCAGATACCTCTCCACAACCCAACCAAAGCTATTGACGGCTGCTTCACGTTCCCAGCGACATCTCTCATCTCAACCCAGCCTGGGGCTGCATCAGCAAGACAAACGACGACGCACGGATCGTGAGGTGGCGAGGTCTTGGTGGATATGA	TCATATCCACCAAGACCTCGCCACCTCACGATCCGTGCGTCGTCGTTTGTCTTGCTGATGCAGCCCCAGGCTGGGTTGAGATGAGAGATGTCGCTGGGAACGTGAAGCAGCCGTCAATAGCTTTGGTTGGGTTGTGGAGAGGTATCTGGATATCTGAGCATCTGGGTATCGCGTCCTATCGCCCGCGTCCGTGTCCCCATGGCCCACAGCCAAATCAGAGCGTCCAACACGTCTGAAGAGCGCGGCCACCTCCAACGTTTGCGCCAGCACTCGTATCGGCATATTGGCGTATTGGCGTATTGGTGTTGGCAT	TCATATCCACCAAGACCTCGCCACCTCACGATCCGTGCGTCGTCGTTTGTCTTGCTGATGCAGCCCCAGGCTGGGTTGAGATGAGAGATGTCGCTGGGAACGTGAAGCAGCCGTCAATAGCTTTGGTTGGGTTGTGGAGAGGTATCTGGATATCTGAGCATCTGGGTATCGCGTCCTATCGCCCGCGTCCGTGTCCCCATGGCCCACAGCCAAATCAGAGCGTCCAACACGTCTGAAGAGCGCGGCCACCTCCAACGTTTGCGCCAGCACTCGTATCGGCATATTGGCGTATTGGCGTATTGGTGTTGGCAT	MPTPIRQYANMPIRVLAQTLEVAALFRRVGRSDLAVGHGDTDAGDRTRYPDAQISRYLSTTQPKLLTAASRSQRHLSSQPSLGLHQQDKRRRTDREVARSWWI
PTI98_0000015	PTI98_0000015-T1	mRNA	scaffold_1	45292	46107	+		hypothetical protein														ATGGTGATTTTATCTCTTCCTAGCATTCAAATATTCACTTCCTCCCTCGTCGGCGGAAATAGACTGCAGCAACCGCTAGTTCGAACGTTCAACGTTCACCCCCCCACGTTCGGGTCTCTAACGTTAACTCCCAAGTCCCTCATCGCCACTCCTTTCTCTATCATGTGGACTGGACGAACTTTTCGACTACATCCCCCTTTACAGCCTCTCACGTTTTGCTTTTCATTTTCGATGGGATCAATGTCGTCGTGCGGTACGTCAATCCGAGACCCCATCATCTATTCCCGTATTCCCTTCGTCCGCGGTAGTACGAGGCAACAGCCATGCGTGCAGACGGTGCTCATCGCACTCATCACAGGCAATGAGTTCATCAGCTCACCCCGGGATCCCCTTGGTGTG…	ATGGTGATTTTATCTCTTCCTAGCATTCAAATATTCACTTCCTCCCTCGTCGGCGGAAATAGACTGCAGCAACCGCTAGTTCGAACGTTCAACGTTCACCCCCCCACGTTCGGGTCTCTAACGTTAACTCCCAAGTCCCTCATCGCCACTCCTTTCTCTATCATGTGGACTGGACGAACTTTTCGACTACATCCCCCTTTACAGCCTCTCACGTTTTGCTTTTCATTTTCGATGGGATCAATGTCGTCGTGCGGCAATGAGTTCATCAGCTCACCCCGGGATCCCCTTGGCAGCCCGGCCCTTCAGTTCTATTAA	ATGGTGATTTTATCTCTTCCTAGCATTCAAATATTCACTTCCTCCCTCGTCGGCGGAAATAGACTGCAGCAACCGCTAGTTCGAACGTTCAACGTTCACCCCCCCACGTTCGGGTCTCTAACGTTAACTCCCAAGTCCCTCATCGCCACTCCTTTCTCTATCATGTGGACTGGACGAACTTTTCGACTACATCCCCCTTTACAGCCTCTCACGTTTTGCTTTTCATTTTCGATGGGATCAATGTCGTCGTGCGGCAATGAGTTCATCAGCTCACCCCGGGATCCCCTTGGCAGCCCGGCCCTTCAGTTCTATTAA	MVILSLPSIQIFTSSLVGGNRLQQPLVRTFNVHPPTFGSLTLTPKSLIATPFSIMWTGRTFRLHPPLQPLTFCFSFSMGSMSSCGNEFISSPRDPLGSPALQFY
PTI98_0000016	PTI98_0000016-T1	mRNA	scaffold_1	46425	46826	+		hypothetical protein						ENOG503P0Q5	Q:(Q) Secondary metabolites biosynthesis, transport and catabolism							ATGCCGTCTAATACTCTCCTCGTCACACTCGCCCTTTTACTATCTTTGACTGGCTTTTGTCGCTGGCGCCGTAAGGCCCGGCTTCCCTTACCTCCCGGACCAAAGGGATACCCCATCGTCGGTAACCTCTTTGACAAGCCCACGGAGTACCACTGGGTCAAGTATCTCGAGTGGTCGAAGCAATACGGTGCGTCGTCCATCCTTTATTCACCGTTTCTGGTTGACTGGAGCGACACAGAACTAGACTCAGACGTCGTTTCCTTCCATGTTTTCGGGCAACCGACCATCATACTGAACTCACGCAAAGCCGTCAATGATCTCCTCTCAGTCCGCTCTTCGCTTTACTCTGACAGGCGAGTGCGGGACCCCCATCATCACCATCTTCGGTGGCTTACTCAC…	ATGCCGTCTAATACTCTCCTCGTCACACTCGCCCTTTTACTATCTTTGACTGGCTTTTGTCGCTGGCGCCGTAAGGCCCGGCTTCCCTTACCTCCCGGACCAAAGGGATACCCCATCGTCGGTAACCTCTTTGACAAGCCCACGGAGTACCACTGGGTCAAGTATCTCGAGTGGTCGAAGCAATACGGTGCGTCGTCCATCCTTTATTCACCGTTTCTGGTTGACTGGAGCGACACAGAACTAGACTCAGACGTCGTTTCCTTCCATGTTTTCGGGCAACCGACCATCATACTGAACTCACGCAAAGCCGTCAATGATCTCCTCTCAGTCCGCTCTTCGCTTTACTCTGACAGGCGAGTGCGGGACCCCCATCATCACCATCTTCGGTGGCTTACTCAC…	ATGCCGTCTAATACTCTCCTCGTCACACTCGCCCTTTTACTATCTTTGACTGGCTTTTGTCGCTGGCGCCGTAAGGCCCGGCTTCCCTTACCTCCCGGACCAAAGGGATACCCCATCGTCGGTAACCTCTTTGACAAGCCCACGGAGTACCACTGGGTCAAGTATCTCGAGTGGTCGAAGCAATACGGTGCGTCGTCCATCCTTTATTCACCGTTTCTGGTTGACTGGAGCGACACAGAACTAGACTCAGACGTCGTTTCCTTCCATGTTTTCGGGCAACCGACCATCATACTGAACTCACGCAAAGCCGTCAATGATCTCCTCTCAGTCCGCTCTTCGCTTTACTCTGACAGGCGAGTGCGGGACCCCCATCATCACCATCTTCGGTGGCTTACTCAC…	MPSNTLLVTLALLLSLTGFCRWRRKARLPLPPGPKGYPIVGNLFDKPTEYHWVKYLEWSKQYGASSILYSPFLVDWSDTELDSDVVSFHVFGQPTIILNSRKAVNDLLSVRSSLYSDRRVRDPHHHHLRWLTH
PTI98_0000017	PTI98_0000017-T1	mRNA	scaffold_1	46852	48125	+		hypothetical protein				PF00067		ENOG503PA23	Q:(Q) Secondary metabolites biosynthesis, transport and catabolism							ATGATCAACGAGCTGTAAGGACACAGTAGCGTGCGCTCGACCCCTCGACCCGTCTGACAATCCCATAACAGCCTAGGTTGGGGGTCAATGTTCAGCCTTGCGCGGTACGGTGAATCGTGGCGAGTCCGCCGTCGTGCTTTTTCGCAGGAATTCACCTCGGGGCGATTGACATATCAAAGGCCGAAGCAGTTACGCCACATCCATGGTCTCCTCCGCCGTTTACTAAAGGAGCCAAACGACTTCTTCCACCACATCAGCTAGTACGCACCTCAATGTACGATCCCTTATCCAGCTAACCCTCCCATAGTTCCTTGTCCACCAGCATTATTTCGATCGCATATGGCTTGGACGCCAAGTCCGAGAACGACCCCAATATCGAGCGCTGCGAAGCAGCAATTG…	ATGATCAACGAGCTCCTAGGTTGGGGGTCAATGTTCAGCCTTGCGCGGTACGGTGAATCGTGGCGAGTCCGCCGTCGTGCTTTTTCGCAGGAATTCACCTCGGGGCGATTGACATATCAAAGGCCGAAGCAGTTACGCCACATCCATGGTCTCCTCCGCCGTTTACTAAAGGAGCCAAACGACTTCTTCCACCACATCAGCTATTCCTTGTCCACCAGCATTATTTCGATCGCATATGGCTTGGACGCCAAGTCCGAGAACGACCCCAATATCGAGCGCTGCGAAGCAGCAATTGGCCAGTTGAGCAAAGCTGCGATGGACGGGAATTATCTCGTTGACGCGCTACCGATCCTCAAGTACGTCCCTCGCTGGATGCCGGGTGCCGGCTTCAAAGCCTAT…	ATGATCAACGAGCTCCTAGGTTGGGGGTCAATGTTCAGCCTTGCGCGGTACGGTGAATCGTGGCGAGTCCGCCGTCGTGCTTTTTCGCAGGAATTCACCTCGGGGCGATTGACATATCAAAGGCCGAAGCAGTTACGCCACATCCATGGTCTCCTCCGCCGTTTACTAAAGGAGCCAAACGACTTCTTCCACCACATCAGCTATTCCTTGTCCACCAGCATTATTTCGATCGCATATGGCTTGGACGCCAAGTCCGAGAACGACCCCAATATCGAGCGCTGCGAAGCAGCAATTGGCCAGTTGAGCAAAGCTGCGATGGACGGGAATTATCTCGTTGACGCGCTACCGATCCTCAAGTACGTCCCTCGCTGGATGCCGGGTGCCGGCTTCAAAGCCTAT…	MINELLGWGSMFSLARYGESWRVRRRAFSQEFTSGRLTYQRPKQLRHIHGLLRRLLKEPNDFFHHISYSLSTSIISIAYGLDAKSENDPNIERCEAAIGQLSKAAMDGNYLVDALPILKYVPRWMPGAGFKAYADEARPKTLAMLDVPYFEALKRMGEGTTEQSVVSSCLAKVDHSGEGPPAEEIARDVASIAYLGGSETSHLALKTFFAAMLLYPDVQRRGQKELDAHVGSQLPTFDDLPHMPYIHAIMFEVLRWQAVLPLSIAHRLTEDDTYNGYHLPKGATVFANTWAILSRPR
PTI98_0000018	PTI98_0000018-T1	mRNA	scaffold_1	48184	48538	+		hypothetical protein						ENOG503PA23	Q:(Q) Secondary metabolites biosynthesis, transport and catabolism							ATGCCAAACTTCGGCTATGGGCGCAGGTACGCAATACGTCTCGTTCGACGGTTAATGTCTCAATATCCCCCGTTAGGATATGTCCTGGGCGCCACTTTGCCATGGACTCGCTTCAGATGTCGATTGCCTCAATTTTGACGGTCTTCAATATCGAAAAAGCAAGAGACAATCATGGTCAAGTTATCGAACCTGACATCAAGTATATTTCCGGGTCTACGAGGTGCGTGTTCGTCTCACAAAGGCATCCATGCATTATCTTACACCGCTCCGCAGGCATATCCGCCCATTTAAGTGTGCAATTACCCCTCGCTCTCCAGGGGCCGAGAAACTCGTAAACAACGCCGACCTCTTGTAG	ATGCCAAACTTCGGCTATGGGCGCAGGATATGTCCTGGGCGCCACTTTGCCATGGACTCGCTTCAGATGTCGATTGCCTCAATTTTGACGGTCTTCAATATCGAAAAAGCAAGAGACAATCATGGTCAAGTTATCGAACCTGACATCAAGTATATTTCCGGGTCTACGAGGCATATCCGCCCATTTAAGTGTGCAATTACCCCTCGCTCTCCAGGGGCCGAGAAACTCGTAAACAACGCCGACCTCTTGTAG	ATGCCAAACTTCGGCTATGGGCGCAGGATATGTCCTGGGCGCCACTTTGCCATGGACTCGCTTCAGATGTCGATTGCCTCAATTTTGACGGTCTTCAATATCGAAAAAGCAAGAGACAATCATGGTCAAGTTATCGAACCTGACATCAAGTATATTTCCGGGTCTACGAGGCATATCCGCCCATTTAAGTGTGCAATTACCCCTCGCTCTCCAGGGGCCGAGAAACTCGTAAACAACGCCGACCTCTTGTAG	MPNFGYGRRICPGRHFAMDSLQMSIASILTVFNIEKARDNHGQVIEPDIKYISGSTRHIRPFKCAITPRSPGAEKLVNNADLL
PTI98_0000019	PTI98_0000019-T1	mRNA	scaffold_1	50756	51091	+		hypothetical protein						ENOG503PDXP								ATGTACACCAACAACCCCTACGCACAAGCTGGCTGGCCCAACGCCGCCAACCGTGGTAGCCGAAGCAGTAACGAACCACCCGCCTCGACGTTCGGCGCACTTCCATACTACGTCCCTCCGTCGCAGACAAACACGCTCTTCTTCCAATTCACCTCGTTCAGTCCGGACATCATGAACTGCACCGTTCTGGGCCCACAAAATCAGCCGTATTTCCGCGTCATTACCGATACGCCTACTCCGGGATTTTCTGTCCTCCAAAATGGACAGGGGAAAAAACTTCGCCTTCATCGAGTGGAGGAGCCACCCACTCATCGATATGAAGGGTGTTGTGCCTAA	ATGTACACCAACAACCCCTACGCACAAGCTGGCTGGCCCAACGCCGCCAACCGTGGTAGCCGAAGCAGTAACGAACCACCCGCCTCGACGTTCGGCGCACTTCCATACTACGTCCCTCCGTCGCAGACAAACACGCTCTTCTTCCAATTCACCTCGTTCAGTCCGGACATCATGAACTGCACCGTTCTGGGCCCACAAAATCAGCCGTATTTCCGCGTCATTACCGATACGCCTACTCCGGGATTTTCTGTCCTCCAAAATGGACAGGGGAAAAAACTTCGCCTTCATCGAGTGGAGGAGCCACCCACTCATCGATATGAAGGGTGTTGTGCCTAA	ATGTACACCAACAACCCCTACGCACAAGCTGGCTGGCCCAACGCCGCCAACCGTGGTAGCCGAAGCAGTAACGAACCACCCGCCTCGACGTTCGGCGCACTTCCATACTACGTCCCTCCGTCGCAGACAAACACGCTCTTCTTCCAATTCACCTCGTTCAGTCCGGACATCATGAACTGCACCGTTCTGGGCCCACAAAATCAGCCGTATTTCCGCGTCATTACCGATACGCCTACTCCGGGATTTTCTGTCCTCCAAAATGGACAGGGGAAAAAACTTCGCCTTCATCGAGTGGAGGAGCCACCCACTCATCGATATGAAGGGTGTTGTGCCTAA	MYTNNPYAQAGWPNAANRGSRSSNEPPASTFGALPYYVPPSQTNTLFFQFTSFSPDIMNCTVLGPQNQPYFRVITDTPTPGFSVLQNGQGKKLRLHRVEEPPTHRYEGCCA
PTI98_0000020	PTI98_0000020-T1	mRNA	scaffold_1	55233	57678	-		hypothetical protein														ATGGGGGGCAGTGGATCGCGGCCGGGGACTGCGTCGCGGTACCTTGGCTTGGGGTCGTTGAGCGGCGGGCGGCCCGGCAGCTCTGGGCTGGGGCTGAGTGGGCTGGGGCTCGGAGGGCTGGGCGGGCTAGGCGGAGACGCGTACGACTCGAACCCGTTCTCGTTCAATGCGCCGTCGACGTCGTCAAATGGCAACGGGAGCTCGAGTAGTGCTGGCGGGGGCAGCCCGGGGATCGGCCGGAAGCGCGCGCGCGAGGAGGAGTACCTCGGCGTCGGGTTCGCGAGTTTGGGCGGCGGCGGCGGCGGTGGCTTTGGCGGACGACCTGGGACAGGTGAGTATGCGTTTGTGCTGCGTGTTTAGGGTTTCCCTCCTCCACTCCGTCTATTCCACTGCGCCGAG…	TGAGAATCATTTTCGTGCTTGGGTTGTTTCGTGGCGTCGCGGTAAACATCAGCTTGTGAATCGAGACAGCTCGTCGTCTAGTTTGAGCTAGGACGGACAATAATCAGGCAAACTATCAGACTATCAGACGAGTTGCACAAGTGATGGGTGATGGTCTCGAACGGAGTGGAGAGCAAAACAAACAAGAATCAATTGCAAATACTCCTAAGTACGCGTATATAACCCAAAAGCCCTACAAGAAAGGAGAAAGCCAAAGCCAAGCGATAATTGATATCAATAAGTACGTTATGTACCCCAGATGATGAGATGAGAGATGGAGAGATGATATTGTGTGCGTGCAGTGGTATGTGCATGTGTGACGTATATATGTTTGATTGGAAAACAACACAGAGCCCGAGA…	TCAACATGACCCGGGGTCGGATCCATCGAGCGAGGGCGACGCCTCGCCATACATCTCCGTGCCATACGCGTCACCGTGCTCGTACGCGGGCGGCGGGGGCTCGTAGAATGGCGAGGCAGGCGGCGGGAGGTGCTGATGCTGATGGGGCAGCTCAAACGGCGATCGCGCACCCTGCTGATGCTGATGCTGGTGCACGAACGGCCCCGCCACATACTGCATGTCGGTGTCAGGCGAATGAGGAAGATGCGGCGAGTGAGGCGCGTGCACCAGCGCGAACGGCGATGTCGCCGTGCGGGATTGGCGCAGCTTCTGTTGGTGCTGGAGATGCTGCTGCTGCATCTGCGGGCTATGGTGGTGATGGTACCGGAACTGATGCCCTCCACCACTGCCTCCGCCTCC…	MGGSGSRPGTASRYLGLGSLSGGRPGSSGLGLSGLGLGGLGGLGGDAYDSNPFSFNAPSTSSNGNGSSSSAGGGSPGIGRKRAREEEYLGVGFASLGGGGGGGFGGRPGTASGLLSSLSDPSSSASNNNNSANNSNSNASGSNNAPYDYGSDSRPQSRRLSVMELCNDPSNPNASNSLNTTGLGAYLLGGGGGGGGSRPTTSSGGVASGVGALALIDRERQTQTQHQSEGGGGSGSLNGSRRAPPPPELVLTRSISGGSGAGGQPDSAASMSSASSSSTRGGGGGGGSGGSASGTSSPASTISHGPSPYARSNGGSFGSGAGGRNVSGGGGGGGNGGGGGGSGGGHQFRYHHHHSPQMQQQHLQHQQKLRQSRTATSPFALVHAPHSPHLPHSPDTDMQ…
PTI98_0000021	PTI98_0000021-T1	mRNA	scaffold_1	57692	61373	-	USV1	Up in starvation				PF00096		ENOG503P0AA	S:(S) Function unknown							ACCGCCCCCAAATCTTACTCACCATCTCTCGTTCCTAGCTCCTTACTCCCGAATCGCATCGACGCAAAACCTCTGCGCGACGACGGAGCGTTCGACGGGGCATAGAATACTCGACGACGGCCAAGGGCGTTAGGAGTTAACGACGCTACAAGGAGGTCCCAGCGAGACCGAGGGTTCAACAGACGAACGCAGATATCTGCCGGCATAATGTGAGTATACATCTACTGAATACACCTCTGCTTCGCTGTGTGGACGAGACATCTGACTGGTGACAGATTATCGTAGCCCGTCTTCAAGTGCAAGCCAGCTCAAGCCATCTGGGACATCATCGCAGCTGTGACATCCCTTCGCGCTTCTTTTTCGTGATCCCGACTTCCCGTGTGTCTTTTCACGAATCAA…	CTACTGCTTCCCAACCCACCACTCCCCAGCCCGCCGAAGCCCCCGTATCCAAACCCGCCGCTGCCGCCGAGCCCCAGCGTGTTGAAACCCCCAAAGACGGCAGAAAGAGGCGGGAGGACCGTCCCGCCTGCAGTAGTAGGCCGCGAGGCGGTTCCGCCCTAACCCGAGCGCTGCGAGCGACGAGGAAGACGCCGGGGGCTGGGAGCTCGAGTGTGGCGGGGAGGACGAGTGTGCGGTATGGGACTGCGTCGTGGTGCTAGAGTTGGACGCGTTGGACGCCGCTGAGGGCCGTTGGGGGGGCGACATCGAGCTGCTCGAGGTGCCCTCGCTCCCCGCGCGCACGCCCAGCCGACCAGGCGCCCCAGGGCCGGCGCGCGTAATCGAGGACGTCCTCCTGGC…	CTACTGCTTCCCAACCCACCACTCCCCAGCCCGCCGAAGCCCCCGTATCCAAACCCGCCGCTGCCGCCGAGCCCCAGCGTGTTGAAACCCCCAAAGACGGCAGAAAGAGGCGGGAGGACCGTCCCGCCTGCAGTAGTAGGCCGCGAGGCGGTTCCGCCCTAACCCGAGCGCTGCGAGCGACGAGGAAGACGCCGGGGGCTGGGAGCTCGAGTGTGGCGGGGAGGACGAGTGTGCGGTATGGGACTGCGTCGTGGTGCTAGAGTTGGACGCGTTGGACGCCGCTGAGGGCCGTTGGGGGGGCGACATCGAGCTGCTCGAGGTGCCCTCGCTCCCCGCGCGCACGCCCAGCCGACCAGGCGCCCCAGGGCCGGCGCGCGTAATCGAGGACGTCCTCCTGGC…	MTATMLHPHHQQHLNQQHPGASSSASASAARRRYRPAPAKTFQCRGYGDCRMVFSRSEHLARHIRKHTGERPFTCHCGKQFSRLDNLRQHAQTVHADKQEENERMMRDLTSLHATMAAANKASGGRRGARGGGGGLGAGILGAGVGGGGGGAAAPMSIGGGMGMGGLGMGMMNGVGPLSQSPTNSDSSPTSLLPPSLPNTHSNALSERRDSDDLDAYSSYHQHPSQHAQHHLQHQGPQHHQHDQHDQYMALDMDMGMEMEMEGMNIVKQEQQDLRASLHPHPHHPHYSHNPHAQTHSPHPTGPGVSGASTSSSAGPGSSGILYQPPAWHPNAQSSTHSQSSAQSQSQSQSQTPSITPSATPSRTAASPIPIPLSAGLAQSIPNTPISGGMGVGVGMGGM…
PTI98_0000022	PTI98_0000022-T1	mRNA	scaffold_1	61936	62868	-		hypothetical protein														ACAGCTGTCTCGACATGGCGATACGTGGGTGCGCGGGTGCAATCCACTCTGAATATCTTTGAGCATCTGAGTATTCCATTGCCCGTATCTGTGTCCCCAGGATACGTGCTACGAGGCGTATATGGTCAGACCGCTGCTCGGGATGCCGGATGATCGTGGTGTTGGTGTTGGTGGTGGTAGTGGTGTTGGTGTTGGAGGACGAAATTATTATGTAGAGGATAGAGTAACGTACGTCCAAGAACGGCGATCGCGTTCATCCTCCGTCCTCCGCTTCTCCGCGCTCGCTCCCGTATACCATCTGTCCGATCGACTGGTGTTCGGGCATGCTACTCGGTCGAATCGGGAAATGGGGGCCTGCGAGGGCGCACGGCCCAGAGGACATTCGCATAAGTATGCGAA…	GGAAGAGGAAACAGAACACAGAACACAGAACTGAGAAGACCGAAAATTGTGTTTACGAAAACTAGATCACGAATTCGCTACAAATCGCAGACGGCAGACGGCAGACAAATCACGGAATCGAAATCACGTCCATCGAAACCAAAAATCAAAAGTCATCAACATCAATGATCAAAACCTTGACTGCTTGACCAAGACAAGACAAACGCAACCGCAACCGAAGACAAGACAAGCAACTCGCTCCCGAGCGCCTACAATTACGATCCTCTGCAATCAGTTATCATATCATGATGTCGCTCCTCCATTCCTCCATCCGCGCGTCAGTCCGCCACCACCACCATATATACGTGTCCAACCGTCCACCCAGCCTGAGAGTCCAGATTCCAAACGCTCGTTCGTTAA…	TTAATTCATTCCTTCGTACGTATCCACAATTCCAGATAATGCACCTCTTTCTGTGTAAACCCCCTGTCGTTTGATCGATCCATCGGGGAGCGAAGTCTGAAAGAGAAAGAGTACGAGTCGTAGTTGGGTGTAGATGCGCTTCGCATACTTATGCGAATGTCCTCTGGGCCGTGCGCCCTCGCAGGCCCCCATTTCCCGATTCGACCGAGTAGCATGCCCGAACACCAGTCGATCGGACAGATGGTATACGGGAGCGAGCGCGGAGAAGCGGAGGACGGAGGATGAACGCGATCGCCGTTCTTGGACGTACGTTACTCTATCCTCTACATAATAATTTCGTCCTCCAACACCAACACCACTACCACCACCAACACCAACACCACGATCATCCGGCATCCC…	MVRPLLGMPDDRGVGVGGGSGVGVGGRNYYVEDRVTYVQERRSRSSSVLRFSALAPVYHLSDRLVFGHATRSNREMGACEGARPRGHSHKYAKRIYTQLRLVLFLFQTSLPDGSIKRQGVYTERGALSGIVDTYEGMN
PTI98_0000022	PTI98_0000022-T2	mRNA	scaffold_1	61936	62868	-		hypothetical protein														ACAGCTGTCTCGACATGGCGATACGTGGGTGCGCGGGTGCAATCCACTCTGAATATCTTTGAGCATCTGAGTATTCCATTGCCCGTATCTGTGTCCCCAGGATACGTGCTACGAGGCGTATATGGTCAGACCGCTGCTCGGGATGCCGGATGATCGTGGTGTTGGTGTTGGTGGTGGTAGTGGTGTTGGTGTTGGAGGACGAAATTATTATGTAGAGGATAGAGTAACGTACGTCCAAGAACGGCGATCGCGTTCATCCTCCGTCCTCCGCTTCTCCGCGCTCGCTCCCGTATACCATCTGTCCGATCGACTGGTGTTCGGGCATGCTACTCGGTCGAATCGGGAAATGGGGGCCTGCGAGGGCGCACGGCCCAGAGGACATTCGCATAAGTATGCGAA…	GGAAGAGGAAACAGAACACAGAACACAGAACTGAGAAGACCGAAAATTGTGTTTACGAAAACTAGATCACGAATTCGCTACAAATCGCAGACGGCAGACGGCAGACAAATCACGGAATCGAAATCACGTCCATCGAAACCAAAAATCAAAAGTCATCAACATCAATGATCAAAACCTTGACTGCTTGACCAAGACAAGACAAACGCAACCGCAACCGAAGACAAGACAAGCAACTCGCTCCCGAGCGCCTACAATTACGATCCTCTGCAATCAGTTATCATATCATGATGTCGCTCCTCCATTCCTCCATCCGCGCGTCAGTCCGCCACCACCACCATATATACGTGTCCAACCGTCCACCCAGCCTGAGAGTCCAGATTCCAAACGCTCGTTCGTTAA…	TCATTCCTTCGTACGTATCCACAATTCCAGATAATGCACCTCTTTCTGTGTAAACCCCCTGTCGTTTGATCGATCCATCGGGGAGCGAAGTTTATGCGAATGTCCTCTGGGCCGTGCGCCCTCGCAGGCCCCCATTTCCCGATTCGACCGAGTAGCATGCCCGAACACCAGTCGATCGGACAGATGGTATACGGGAGCGAGCGCGGAGAAGCGGAGGACGGAGGATGAACGCGATCGCCGTTCTTGGACGTACGTTACTCTATCCTCTACATAATAATTTCGTCCTCCAACACCAACACCACTACCACCACCAACACCAACACCACGATCATCCGGCATCCCGAGCAGCGGTCTGACCAT	MVRPLLGMPDDRGVGVGGGSGVGVGGRNYYVEDRVTYVQERRSRSSSVLRFSALAPVYHLSDRLVFGHATRSNREMGACEGARPRGHSHKLRSPMDRSNDRGFTQKEVHYLELWIRTKE
PTI98_0000023	PTI98_0000023-T1	mRNA	scaffold_1	71402	73345	+		hypothetical protein														TTAAATACTGAACCCGAGTCTGCTGCATTTTCTGGTACAGTGCTTCCAGAAAGTAGATCTATGAACGTCTCCGTATCGCACGGCTGGATGATTCACCCAAGACCATGCCATGCGCTTGAAAACTCTAATTCACAACATATCCGCTATCCGATGCCTTTCGCGGTGTACGAGTATAGACCTTTACCTCCAGCCACCAAGGCACACCTCGGAAAGCAGAAGTAACTTGGTCACCCATCACGCCCTACCGCGTACGGGGATTATATACGAAAACTGAAAAGGTTTTCGCAGCGGTAAAGAAAATTCACTGACGCCATTGAATAGCTCCGTAATCTCTTGGCCTGATCGCCAGTAACGGGTACGCGCTAGATTTCATGGAGACAAAGCGGAGACAGCCCACCC…	TTAAATACTGAACCCGAGTCTGCTGCATTTTCTGGTACAGTGCTTCCAGAAAGTAGATCTATGAACGTCTCCGTATCGCACGGCTGGATGATTCACCCAAGACCATGCCATGCGCTTGAAAACTCTAATTCACAACATATCCGCTATCCGATGCCTTTCGCGGTGTACGAGTATAGACCTTTACCTCCAGCCACCAAGGCACACCTCGGAAAGCAGAAGTAACTTGGTCACCCATCACGCCCTACCGCGTACGGGGATTATATACGAAAACTGAAAAGGTTTTCGCAGCGGTAAAGAAAATTCACTGACGCCATTGAATAGCTCCGTAATCTCTTGGCCTGATCGCCAGTAACGGGTACGCGCTAGATTTCATGGAGACAAAGCGGAGACAGCCCACCC…	ATGTCACTGCCAACTGCCCACCTCAAACGCTACCGAAGCCGCCACGGCGAGACCTCAACGTTCAACGACAGCTCGATGGTGCCAAAATACTCATCATCTCCAGCTGGCCCGACGCTCCAAACACCAAACATCCCCGACCCACCAAGGAATCAGGATGTGCCCCAGTCGACGGCGCCTCATCGTATTTGGCGTCGACCATCCTGGGATAGTTTGTCATCACCACCACGTCCCCATCCCCGGGAAAAAAATAGAAAGGCGTCCATCGAGTCTTCTTTTCCCCAGCCTCGTCTCCTTTCTGGGCTATTTCGCCCCATCTGCATTGGCTGGATACCCCCGTTTGTCGACGACTTCGCCGCTCTTGCACCATTGAGGTTCGAAGGCATTTCATTTACTGTATTT…	MSLPTAHLKRYRSRHGETSTFNDSSMVPKYSSSPAGPTLQTPNIPDPPRNQDVPQSTAPHRIWRRPSWDSLSSPPRPHPREKNRKASIESSFPQPRLLSGLFRPICIGWIPPFVDDFAALAPLRFEGISFTVFRGPPTHRWLLTSVSARCHTMTSHSNGSVVRLCWKIGH
PTI98_0000024	PTI98_0000024-T1	mRNA	scaffold_1	74414	75985	-		hypothetical protein														CACCGCGACTGAGTTGCGAAAGCGGCGCGCACAGTGACCTCCTGCGGATCGATTTGAGGGCGCCATTTTGTCATCCAACGACGAACTCGAGCCGTGTCGACGGGGTAGGCGACAGTCGGGTTGCAATTGCGAGGAACTACTTCGATACACACGCAGGTATTTGGTCTCCAGATGTCCAGCTTCTACTGCCTACCTTCTGAGCTCCTACGGATGATATGCAAACTCAGCGAAGCTTCCGAAGCTTCCACGCTGTCCTCTCTTTCTCAGACTTGCCGCAAGATCCACGCCATCACCAACCCGATCCTCTTTAACACCGTATCCTTTTCCCGCGATGCCATCACCCGCGACTTCCCTCCGCGCCTCCTGGATGCCCTCCAGGGTCTCTCTGAAAGCCCCCGC…	CAGTGTGGATTCTATAATTCTATTCTATTGCTGTAGCAGACTCTAGATGCTAGCGTCGGCCGAGTGGTCGAAAAGCTACCGGACGTCATACCGTCTTCTGAAAATCCGAGGCTTGCGCGCATGCTCGCGAAGCAACTTGTAGATCTCCTGGAGGGGCGGCGGGGTGAGGGGCCCATACAGCTGCCCAACACTCATCGGCACCGCATCAAGCAGCACCGCACCGCCCTCGTGCCAGTCGTCCAGCCACGCATGCTGCCAGTCGTCCCACTGAACCAGGGCCGGGCTCGCGCGATCGCGGTACCACCGCAGACACGTGTGTTCGTTGTAGGCCGGGGCGAAGCGCTGCTCGACCCACTCGAGCGTCGGGATGCACGCGAAGAGGCGGGCGATGATGCCCCC…	CTACCGGACGTCATACCGTCTTCTGAAAATCCGAGGCTTGCGCGCATGCTCGCGAAGCAACTTGTAGATCTCCTGGAGGGGCGGCGGGGTGAGGGGCCCATACAGCTGCCCAACACTCATCGGCACCGCATCAAGCAGCACCGCACCGCCCTCGTGCCAGTCGTCCAGCCACGCATGCTGCCAGTCGTCCCACTGAACCAGGGCCGGGCTCGCGCGATCGCGGTACCACCGCAGACACGTGTGTTCGTTGTAGGCCGGGGCGAAGCGCTGCTCGACCCACTCGAGCGTCGGGATGCACGCGAAGAGGCGGGCGATGATGCCCCCCATGCAGGGGACGTACTCCGGCTCGGGGAGGTCGGTGCACCGGATACAGCGCAGCGGAATGCGCGTGTGCACGAG…	MSSFYCLPSELLRMICKLSEASEASTLSSLSQTCRKIHAITNPILFNTVSFSRDAITRDFPPRLLDALQGLSESPRLCTHIVSFNLLGTFPFSHVTTQYVDAILRHAPNLKSLSFQLQDHVRSPLPAVLCASNPPFSLERFTWSAPISDARFITEFLPTQRDLLHLALLWPLNALPALPPESLTKLRVLEVASSSLASFSAQSKTVRYFKLVHASGVVALREPLPSVRVLSIGRLRKRGTLDILPQLPNVAYLQTMASDACMHICPAISSLISSPRIQSQLADESLLCLVHTRIPLRCIRCTDLPEPEYVPCMGGIIARLFACIPTLEWVEQRFAPAYNEHTCLRWYRDRASPALVQWDDWQHAWLDDWHEGGAVLLDAVPMSVGQLYGPLTPPPLQEI…
PTI98_0000025	PTI98_0000025-T1	mRNA	scaffold_1	77599	79651	+		hypothetical protein				PF01734		ENOG503NXNH	I:(I) Lipid transport and metabolism							ATGTCTTTTACACGCACTGAATGTTGCTTTATCTCTTCCAGCGGGCCGGAACGCGCCGAAGCGAAGTCCAACGAACTTGCGTCCAAAATCTGGTTCAAGACGCCTGTGAGTGCACTGTGTCACGTCAAATGTACCATGCTGACCGTTTAAAATTATCAGCCTCTCGAGAAATCTTTCCTTGAAAGGGTCTCTCGTATTCAGCTGCAAACTACTGCTCACGATCAAGGCTACGCCTCGTTCCCTGACCAAGGCAGCTGGAGCTGGTTCGACGTAGCGATCCTCGAATCTCCCGAGTCCACGACTCCTCTCGTTCGAGATGGACTGACCTGCCTTTGGCGCAGTCACTGCAACGTCATCGGATTCGGACAGGATACAACGACTGCTGGAGAAATCTTCGAT…	ATGTCTTTTACACGCACTGAATGTTGCTTTATCTCTTCCAGCGGGCCGGAACGCGCCGAAGCGAAGTCCAACGAACTTGCGTCCAAAATCTGGTTCAAGACGCCTCCTCTCGAGAAATCTTTCCTTGAAAGGGTCTCTCGTATTCAGCTGCAAACTACTGCTCACGATCAAGGCTACGCCTCGTTCCCTGACCAAGGCAGCTGGAGCTGGTTCGACGTAGCGATCCTCGAATCTCCCGAGTCCACGACTCCTCTCGTTCGAGATGGACTGACCTGCCTTTGGCGCAGTCACTGCAACGTCATCGGATTCGGACAGGATACAACGACTGCTGGAGAAATCTTCGATCAGGAAGACGACTTATTCAAAGTCCTCCAGCCCGGGGATGTACTTGCCGTCATG…	ATGTCTTTTACACGCACTGAATGTTGCTTTATCTCTTCCAGCGGGCCGGAACGCGCCGAAGCGAAGTCCAACGAACTTGCGTCCAAAATCTGGTTCAAGACGCCTCCTCTCGAGAAATCTTTCCTTGAAAGGGTCTCTCGTATTCAGCTGCAAACTACTGCTCACGATCAAGGCTACGCCTCGTTCCCTGACCAAGGCAGCTGGAGCTGGTTCGACGTAGCGATCCTCGAATCTCCCGAGTCCACGACTCCTCTCGTTCGAGATGGACTGACCTGCCTTTGGCGCAGTCACTGCAACGTCATCGGATTCGGACAGGATACAACGACTGCTGGAGAAATCTTCGATCAGGAAGACGACTTATTCAAAGTCCTCCAGCCCGGGGATGTACTTGCCGTCATG…	MSFTRTECCFISSSGPERAEAKSNELASKIWFKTPPLEKSFLERVSRIQLQTTAHDQGYASFPDQGSWSWFDVAILESPESTTPLVRDGLTCLWRSHCNVIGFGQDTTTAGEIFDQEDDLFKVLQPGDVLAVMVCARFLGWENNASSGYLEFRLEKTGHELPSFDAAQFEEKRKMNELKKQIELLLTGYLDDRTEEGEKPAYSLVREMMLPGEAIRGDLARQRDGAPLRLLSIDGGGVRGISSLVILENIMLKLTHNPDTKPCDYFDMICGTSTGGLIALMLGRLRMSIPQCIAAYNKFASQIFEWNSDKATAAKRVASGYAYGADTFESAIKAIIKQYSPGDETMISKSPDHYCKVFVVAGEASNLSKTPEHLRTYKSAKFANVDKFLDIPIWQAARA…
PTI98_0000026	PTI98_0000026-T1	mRNA	scaffold_1	81418	83534	+		hypothetical protein		3.2.1.40				ENOG502H2QX	G:(G) Carbohydrate transport and metabolism					CBM67		CATTAACTACTACGTCCCGACGCCAACCGCTAAACTCCTGGAAATTGTGTGCAAAAACAGCGAAGCTTGCTCGCTAAAGCGCTTTCTCAAGTTTTGACAGTAGGCATGGATGGTCATAGTATCAGCGCGGGTGCCCTATCCCCTTTTGAGCGGGGAAGACGCTAGCTTAGCTCCCAATGGCTGCAGTTTAGCGTGGCTATGGCAATCGCTCGAGTGTTTGCAGTCACGGCCTAGCGTTTAGCGCAAGCGCGATTGCGTGATGCGCATCGCGCGTACTCGCAGTAGCCTCCAGTCCGATTTGGCGTACATCGAGGACAGTTAAGCTAGAGCCATAAAGCTAGGTGTTCGAGGGGGAATAGGCTGGGACGGAGCGAGTTGTGCGTCTCCTCGAACGTCAAT…	CATTAACTACTACGTCCCGACGCCAACCGCTAAACTCCTGGAAATTTAGGCATGGATGGTCATAGTATCAGCGCGGGTGCCCTATCCCCTTTTGAGCGGGGAAGACGCTAGCTTAGCTCCCAATGGCTGCAGTTTAGCGTGGCTATGGCAATCGCTCGAGTGTTTGCAGTCACGGCCTAGCGTTTAGCGCAAGCGCGATTGCGTGATGCGCATCGCGCGTACTCGCAGTAGCCTCCAGTCCGATTTGGCGTACATCGAGGACAGTTAAGCTAGAGCCATAAAGCTAGGTGTTCGAGGGGGAATAGGCTGGGACGGAGCGAGTTCTCATGCGCGACGATTGCACGGCGGATACTAGTCCCAAGCCCAGAGCAGTACTCACGCTTACTGCGAATTCAATCA…	ATGATCATCGCAGCCGTCGCCTTTACATTCTTTGCGGCACTAATCGTCGCAGCTGCTCCAGACAGGCAGCTGTGCGGTGACGCAGAGAACATTGCCGACAAGATCCCGTCGTGCAAGGTCACTGCACCCCCAGGTCCGTTCCAACCACCGTCTTTCAATGTGTCCAAGTGGATCTGGACGGGCGAGAATCCTGTCCCGGGTGGCGTCAACCCCGTGGGCGTGCGTGCATTCAGGAAGAACATCGTCACCCCCTGCGGAAAGTGCGCCGTCCACGCGACAATCATCGTAGCATCCGACAATACCCATGTTTTCTACGTCAACGGTGTTGAGATCGGTGCAGGCGCGGGATGGACCAAGGGGCATGTGCTCTACGCCGCCCTGCGACCGTCCTCCAACCTC…	MIIAAVAFTFFAALIVAAAPDRQLCGDAENIADKIPSCKVTAPPGPFQPPSFNVSKWIWTGENPVPGGVNPVGVRAFRKNIVTPCGKCAVHATIIVASDNTHVFYVNGVEIGAGAGWTKGHVLYAALRPSSNLFAIAGGNIPPGGPAGVIASILIHYADGSTETFITDETWRTVASAAPPKDFQLPATDDSKWGFAALQGIYAKTRWGAVALPPVLGFNDSKWIWSSDHKNGAAPKGVRAFRKTVNECAKVAVSATVLIIVDDSYTLYVNGEKVGAGNSYTRSQAWTILNLHPTFNTFAISAGNIGGPAGVLATILITYNDGSNQTVVTDGSWKAIQTVPKGFELPFVNEAEWEDAKVVGPFGVGPWGKGVVIPLA
PTI98_0000027	PTI98_0000027-T1	mRNA	scaffold_1	83659	87106	-		hypothetical protein														CCTTGGTAATTTGACTGGCATCGTCTCTCAGAGTCTCGCAATGACACTCTATCCTACACCTCGCCGCCGCTCCGCCACATGCTGGTCAGATTTTCGCCAACGGATTGCACAAAGTTGATTATCTGAACACCTATGAACACACCTCGGGAGCCGGGATGCTATGTACGAAGGTTTGTTCTGACTCTGAGAGGTGTTCGCGTTGGGAGCAACGACCAATTGTACGCGCTGGTGACGTCGAGGTACGTCTCCCCGATTCCTCCCTCACCACTGTCATTTCCATAGCATGTAGTTCCTGGATAGAAACCACAGCGACTCCGTCAATTCTCAGTCCCTCGCGGACCTCTCTAAGTTGCGATGAATACCAACGATCAGGCTTTGTTACCTTTCGCCGTAGACGAC…	GTTAGCGTAGGTAGCCCAGCTGACCTGAGGGCTGATTCGTATAGGCTTTTTATGCACACTCACTCAGAGTACGGGTGTCAACGTAGGCCGAATGTAGGTAATGTGCTCGAGCAGATAAATTTTCGGATGTACACTTGACAGTACTTTATGATATCTGGCTGGCATCGGCTAGAAGGCAAATCGAGGTTGTTACCAAAGGTTCACCATGTGCCGATTCGAGGGTCTGAAAAGCAAACACGACAGAGCATGCTCACTGCGAGGCATATACGTCCCTGATCTGCTATAGCTTGCCTGAAGCATCCATGAGTGGGAGCCGTTGTGGAGCCGTACATTTTCCAACGCAAGGATGGACCCCTCTTCTTGGCCCGCCGCTCGGCAGCTTCACACCTTGGCTATGGA…	TCACAAACTGAGCTGCAATACCTTTGTACAGACGGCCCCGTCGTCTTCGATGGCCTCGCAAAGAGTGGTTGCAGTGGCTGGAAGTGCCTCAAGACCGTTGGCAAGACATCTGCTTGCCTCATGAAATGTGTGATTACAGGGAACCCCTTGTGCGTCGTCGGCTGCCTGACACAAATCCCATAGCTGTGCCCGTGCATCAACTGCTTCCCAGACGTGATCACCAACTTCCTCCACAAGTACGACATCTGCACGAGCGAGCTGAGCGCGCAGCTCTTCAGCAGGGTGTTTTTGGTAAGCATAACTACTGAATCCGACTTTCCTCGGGCGTAACCTTGAATACGGCAGGGGCTCGCAAGTGACGATGAAGTTAAAAATGCCAACGAGGCTGGGTATTCTATT…	MLLVPHSSTESANRIPSLVGIFNFIVTCEPLPYSRLRPRKVGFSSYAYQKHPAEELRAQLARADVVLVEEVGDHVWEAVDARAQLWDLCQAADDAQGVPCNHTFHEASRCLANGLEALPATATTLCEAIEDDGAVCTKVLQLSL
PTI98_0000028	PTI98_0000028-T1	mRNA	scaffold_1	88985	90969	+		hypothetical protein				PF01370		ENOG503Q59D	S:(S) Function unknown							CCGCTCAGCCGCATAACCCCAGGGCGGATACGCCGCCACGGATCGTAGCGGACGTCCATTCAGACGCAGGGATATCTGGGTGGATAGGGTTCGAAAGTTGCTCCCCCCCCCTTCGGAACTTCCTCAAATCTCGAGAGCGCAACGCGGCCGGAGTGCATAGCTCGGCTATATTCCGACTTCGAAGCTGCGAGTACGTCAATCAGAATGAAGCGTCTTGTGCTGAAGTTTATGTTTCGAAGTCAGTTTTATCTTCGCCTTGAAGTGATCATCGGACCACCGTTATTTAAAGCTATGAGACCCGGGTGAGCGTTTGAATGGTGACTGCACTGCTCTGCAACGTCCTGTCGCTTTCACAGTATGCAGTGAGCAAGTACAGAGTCAGCCAGGAATCAACCGTTG…	CCGCTCAGCCGCATAACCCCAGGGCGGATACGCCGCCACGGATCGTAGCGGACGTCCATTCAGACGCAGGGATATCTGGGTGGATAGGGTTCGAAAGTTGCTCCCCCCCCCTTCGGAACTTCCTCAAATCTCGAGAGCGCAACGCGGCCGGAGTGCATAGCTCGGCTATATTCCGACTTCGAAGCTGCGATCAGTTTTATCTTCGCCTTGAAGTGATCATCGGACCACCGTTATTTAAAGCTATGAGACCCGGGTGAGCGTTTGAATGGTGACTGCACTGCTCTGCAACGTCCTGTCGCTTTCACAGTATGCAGTGAGCAAGTACAGAGTCAGCCAGGAATCAACCGTTGAGAGCGGACTCGCTATGCCAATCGTGTGGTACTCTTGAGAACCTTTTAA…	ATGAAGGTCATTGTTCTAGGATCAACTGGTTCCATCGGGTTTCCTGTATCCCAAGCTCTCGCGCGAGCAGGGCATACAGTGTACGGCATGACTCGCTCAGAAGCCAACGCTAAGAAATTAGCGGCCGAAGAAATTATTCCGGTCATCGGTGACCCGACATCAACTTCGTGGCATCACTTGATCGCCAAACTCGACGTCGTTATCGAAAGCATCGGAGGGTTCGCAGAACTAGAGCAAGCGTCCAATGCCATATTCAACGACGTCAGCGAGTCTGCGGCGAAGACTAGATCCCCCGGCGCCCCCAAGCTCACATATATCTACACGTCTGGTATGTGGGTGAAAGGAGACAATCGCACGGACATCACGTCGGACACCACACCCCTCACTAAACCGGTCCCA…	MKVIVLGSTGSIGFPVSQALARAGHTVYGMTRSEANAKKLAAEEIIPVIGDPTSTSWHHLIAKLDVVIESIGGFAELEQASNAIFNDVSESAAKTRSPGAPKLTYIYTSGMWVKGDNRTDITSDTTPLTKPVPLTTWRIPLEQAVLTSTYLNGIVIRPAIVYGRGGSVLSPLFRSASEGKVVWYGTPGGRFSLVHADDLADLFVRASEKAQIVGGRVFDAANAFTESVDDFLRRLVELAGVKTPYVYIKPSNPLEEAIASTVLLRPYLARALLGWTPRKPGLVDGLENYFATWKALQEI
PTI98_0000029	PTI98_0000029-T1	mRNA	scaffold_1	95427	98916	-		hypothetical protein						ENOG503P40G								ATGATGCTCCTCTCCTTCTGCATTTTCACTCTCTCTTTAAACGTGGTCTTCTCTATGGTCATTCCTTGCCGCCCCCCGAAGAACTCCTCGGATATCACGCCCTTTCAACTCACCCTTATCGCGCCTTCGACGCGCGCGTGCAACATCTCCGCCCCATTCACTGACGAGTGCCGGACGGCCGAACAAGCCGCGCCGTTCATCAACAAGGCCTTCACCGACTACGCGATTGCCTCCGTCGGCGAGAAAGCGGCCATCCTGAGCTTGATGCTTTTCGAAACTGGGGAGTTCAAGTTCGATAGGAACCAGTGCGTAGCGTGCTTCCTTCCGTAATGCAATCCCGTTGCCCATTATGGGTGTCGTAGCTTCCCTGCGCCAGGACGCCCTGGTCAAGGAACGCGG…	GTGAGGTAGACACGATAGTGATAGCACATTGTGACATTATGGATACACTTGTCATCGTAACTATGAGTATGGGCACGACTAATATACAATATGCGCAGTACGAGTACAAGTGGTAATGTGAGAGGACGGGTTGAGCACTTCCGGGACGATCAAGGCTCATGCAAGACTCACTGGATACAGCAGCGTTTAAGCAGCAGCCTCATCGACAGGGGCCGGGTCCGCAGCGGGCACGTCAGCAACGGGAGTCTTGGTTTTCTTGGCCTTCTTCTTGTCGGCGCTGGGGCTGGCAACGACGAACACGGCGGCGAAGGCGAGGAGGATAAGAGCGGCGCGCATTGTGAGTGATTAGCGAGTATAAAGCTACTGGTGAGTGGCTAGAGGTTGCTGAGGAAATGGGGA…	TCACCCCATCCACCAACGTCCGATTCGCCGTGCAGCCCACGCGTGCAGGCCCACTGGCCGTGTAGAACCACACCACATCGCACTCGCGAAGCCGAGCTCGTCGCCCAGCACCAGGTCGCGCACAGCGTTCATAGTGTCGTTCGTGATGCTAGGGTCGGTGGCGTTGGTCCCTGCGAGGGCAAGGGCGCGGGAGTGCGTAGAAGGGGTGTCGAGAGCGTATTGGTGGACGAACGGGAAGGTCATGAGGTTCCGCGTTCCTTGACCAGGGCGTCCTGGCGCAGGGAAGTGGTTCCTATCGAACTTGAACTCCCCAGTTTCGAAAAGCATCAAGCTCAGGATGGCCGCTTTCTCGCCGACGGAGGCAATCGCGTAGTCGGTGAAGGCCTTGTTGATGAACGG…	MMLLSFCIFTLSLNVVFSMVIPCRPPKNSSDITPFQLTLIAPSTRACNISAPFTDECRTAEQAAPFINKAFTDYAIASVGEKAAILSLMLFETGEFKFDRNHFPAPGRPGQGTRNLMTFPFVHQYALDTPSTHSRALALAGTNATDPSITNDTMNAVRDLVLGDELGFASAMWCGSTRPVGLHAWAARRIGRWWMG
PTI98_0000030	PTI98_0000030-T1	mRNA	scaffold_1	99150	100883	-		hypothetical protein				PF10058		ENOG503NXWE	S:(S) Function unknown							CCCCCACCACTCGCACGATTCTCTTCAGAATATCCAGTCATCAGCTTCTTTCACCAGGATCCCAACTTCTGCCCAATCATGTCGTTCTTGCTGCGCCTATTCAAACAGGTACGAGCTGCGTAGCACCGTGCATTTGTGTTACTGAAGAACAGCCTAGTCTAAAGAGGAAGACTACGAAACTATCCTTTCCACTCTTTCACGCGATATTCAATCACGGCAGCAAAAGCTTGCGGATATACGTTTACGCGAACGGCGCTCGACGCTCTGGTCGACTCTTTATACGGCCGCAGCGTACCTCGTGTACGTCTGCTCGTGGTATTTCCGAGCCTTTTCTTTACCGCGCGGAGTAGCGCTAGCACCTGTTATTCTTGGGCCATTAATGTGCGTTCTTTCGTCGGA…	CGGCGCCCAACTAGAATACGGGTGCAAGAGAAACAGCGTCTGCACAAGGGAAAAGACCCACTAGAACCACGTCGTATGTCTAATCTTCGTCCATCCTATCCAACACACCGTCGGCGTCACCCGGATTCCGAGATGGAGACGAAGCCGGCGACGAGGCCATAGACGAGGGTGCGCTTGCCACTGCATTCCGTACTGGCGAAGGCGTCGTCGGGGAAGGGGGAGATCCGTTTGGAGGAAGAGGACCCGGCGAAATCGACCGCCTGGCCTCGCGTTTAGACCGCACAGAGGCGTTCAGATGGTCGCACTTTATGCAACGAAATTGAGCGTCTTGCCACATCGCCTCCGGCAGAAGCCCATTATGCTTGAAGCATCTCTCGCAAATCAAGGCGTAGCGGGAGG…	CTAATCTTCGTCCATCCTATCCAACACACCGTCGGCGTCACCCGGATTCCGAGATGGAGACGAAGCCGGCGACGAGGCCATAGACGAGGGTGCGCTTGCCACTGCATTCCGTACTGGCGAAGGCGTCGTCGGGGAAGGGGGAGATCCGTTTGGAGGAAGAGGACCCGGCGAAATCGACCGCCTGGCCTCGCGTTTAGACCGCACAGAGGCGTTCAGATGGTCGCACTTTATGCAACGAAATTGAGCGTCTTGCCACATCGCCTCCGGCAGAAGCCCATTATGCTTGAAGCATCTCTCGCAAATCAAGGCGTAGCGGGAGGAAGGCGGGGCCTGGTCATCTTCACCGAGCAGGGCGTCCGCGAGTTTGTCGTACCACTGCTTGCGAGCGGGAGTGGCGAG…	MSFLLRLFKQSKEEDYETILSTLSRDIQSRQQKLADIRLRERRSTLWSTLYTAAAYLVYVCSWYFRAFSLPRGVALAPVILGPLIVLFIRRIVQLWYSRKEAHEEKTLQQLLKQQRTKVEEIKKKTNYYSTRDLLSKYDESTPMNTPQPQGLRQRFNPALAQAPQTPNAPRSGGPSAPPSGPLGPPSMPNPALTAFSHPASPFLATPARKQWYDKLADALLGEDDQAPPSSRYALICERCFKHNGLLPEAMWQDAQFRCIKCDHLNASVRSKREARRSISPGPLPPNGSPPSPTTPSPVRNAVASAPSSMASSPASSPSRNPGDADGVLDRMDED
PTI98_0000031	PTI98_0000031-T1	mRNA	scaffold_1	103384	103959	-		hypothetical protein														TGATGGTTTGTGATTGTGGGTGCGGCCAGAGCGCCGTCACGATGAAGTTCCGCTGGAAGAGTGCCGACGACGATGATTGCGTGAATGCTGCTACCTTCGTTGCCCCGGTAATACCGACGTACGCATCGACCAGTGCCTCTTGGCCCAAACCGGACGAGATCTTGCCTCGCTCGGCTGCCGAATCTTCACGCAACAACGGTACCGAGCTCCCTATCGCACCACCACCCAATGCGAGCCCCCGCCCCGTATGTGTCGATACCACTCAGCGAGATACCCCGCCGAAACCGAAACAGCACCCACTTGCTCACTGTCCACCCAAACGGACGTCAAACATCAGCACGCGTGTTCTCCGCGTCGTCCTTACTGTGACTGTTCTCGACGACGCTTCGCATCCGTATT…	GCTTCGCTTCTCTTCTCCGTCCCCGTCCCCGTACCCCGTCCCCATTCTGCATGTACCCATTCCACAATCTGCAGACCGCACCATCACATCCCCATACACTACACATGTAACATGTAACATGTAACATCGTGTATTAGCATATCACAACCACATTCACAAGAACCTGCTGTCCGGGAAAATACGGATGCGAAGCGTCGTCGAGAACAGTCACAGTAAGGACGACGCGGAGAACACGCGTGCTGATGTTTGACGTCCGTTTGGGTGGACAGTGAGCAAGTGGGTGCTGTTTCGGTTTCGGCGGGGTATCTCGCTGAGTGGTATCGACACATACGGGGCGGGGGCTCGCATTGGGTGGTGGTGCGATAGGGAGCTCGGTACCGTTGTTGCGTGAAGATTCGG…	TTAGCATATCACAACCACATTCACAAGAACCTGCTGTCCGGGAAAATACGGATGCGAAGCGTCGTCGAGAACAGTCACAGTAAGGACGACGCGGAGAACACGCGTGCTGATGTTTGACGTCCGTTTGGGTGGACAGTGAGCAAGTGGGTGCTGTTTCGGTTTCGGCGGGGTATCTCGCTGAGTGGTATCGACACATACGGGGCGGGGGCTCGCATTGGGTGGTGGTGCGATAGGGAGCTCGGTACCGTTGTTGCGTGAAGATTCGGCAGCCGAGCGAGGCAAGATCTCGTCCGGTTTGGGCCAAGAGGCACTGGTCGATGCGTACGTCGGTATTACCGGGGCAACGAAGGTAGCAGCATTCACGCAATCATCGTCGTCGGCACTCTTCCAGCGGAACTT…	MVCDCGCGQSAVTMKFRWKSADDDDCVNAATFVAPVIPTYASTSASWPKPDEILPRSAAESSRNNGTELPIAPPPNASPRPVCVDTTQRDTPPKPKQHPLAHCPPKRTSNISTRVLRVVLTVTVLDDASHPYFPGQQVLVNVVVIC
PTI98_0000032	PTI98_0000032-T1	mRNA	scaffold_1	103968	108562	-		hypothetical protein														ACCCCATCCCCGTCTCCCATTTTCTTGAGTTTGACGCGTACACTCTACTCGCCCTTCGCCCACGACAACTGGCGGAGGTACTTATCTTATCTATTCGGCGCGACGGCGCCAACTTGAACGTTTCATACGACAGTATCGAAGGTCTCAATATCAATATCTAGATTCCAACCATCTGCGATATCAGTTCGTTTGCGGGGTTTCGAAGTGAAGGAAGTCGAGCGGACGAAAGGAAGGGAGCGAAGACCTCGCGCATGTGGCTGGGAGTGCGTTATCACTCCTGAAATAACTGCGGTATACGGTGAGTCTCCACGCGAACGTCGATCTGTCTATGTGAACGGCCGTTGACGCAGGACGACGCAATCATATACTTTGTGCCGGGAGCATCGAGCATGTCGTCGA…	CTACACGACCCAAGGAAGGAATATCAGCACGCCGTCTTCCCTCCACCACAGAGCAGAGTCGAAATCAAATTTACCCGTGATCCCCATCCCCATCCCCATCCCCATCCCCATTTCCTCCCCCGTGCCCCCCTTCGCAGCAGCGATCGCATGGGTTGTATGGTCTTCGAACTTGATCCCGACGGTACTCTCCACCATCTCCTTCACGCCCCAGATCCGCGCGCAGACGCCCGCGGTCGTGAGCCCGTGCTTGGCATTGGCGTCGCAGAATGGCGCGACGATGGAAAAGGCGCCGTCGAAGGTGAAGGCAGACGCGAGCGTGTATGTGTGCGGCGGGTTGGGGCATTGGACGGCGGGCGATAGCGTGCCCGTGAGTACGGTGGGGCGTGCAGGGCCTGGCGG…	CTACACGACCCAAGGAAGGAATATCAGCACGCCGTCTTCCCTCCACCACAGAGCAGAGTCGAAATCAAATTTACCCGTGATCCCCATCCCCATCCCCATCCCCATCCCCATTTCCTCCCCCGTGCCCCCCTTCGCAGCAGCGATCGCATGGGTTGTATGGTCTTCGAACTTGATCCCGACGGTACTCTCCACCATCTCCTTCACGCCCCAGATCCGCGCGCAGACGCCCGCGGTCGTGAGCCCGTGCTTGGCATTGGCGTCGCAGAATGGCGCGACGATGGAAAAGGCGCCGTCGAAGGTGAAGGCAGACGCGAGCGTGTATGTGTGCGGCGGGTTGGGGCATTGGACGGCGGGCGATAGCGTGCCCGTGAGTACGGTGGGGCGTGCAGGGCCTGGCGG…	MSSNSSLGSSSSPSVAMASAGFSLASNGAHHQPHSSRFPLPRLSLFSHPPQTPTHARRERRGRASDADSESEESPSETPRPLRKKHQHADTKSVEKPAGVESPRRADTVGNADDGFDAEGFLSGIDLRAQMAAWERLKSRGSGRRSGRGDGRGRGRGRGRGAAPGRSRSGTGEGGSAVREGEGHGDGEGGGGGDDEVQASAPPTMPSPRRKTAKQRTAAARLARQRNLAAKRHDADDVHAEDGYGDGNGCRDMEDIQLLDAEPPPPPQPASQPKPLPRRESLPIPERVAEPTKAERPRMPLPRRAVVLGDAVLGGTDVMVARSPARKPLPRVSNFNANSDGRPYESSRSTSRREDSPANGVDDSISSQEEEEEEEEEEEEDVDQGEEEAQLPPTLKIGP…
PTI98_0000033	PTI98_0000033-T1	mRNA	scaffold_1	108482	112588	+		hypothetical protein				PF00067		ENOG503PA23	Q:(Q) Secondary metabolites biosynthesis, transport and catabolism							GTACCTCCGCCAGTTGTCGTGGGCGAAGGGCGAGTAGAGTGTACGCGTCAAACTCAAGAAAATGGGAGACGGGGATGGGGTATGTTTCCAGTTAGGGCGAGAAAAAATTCGATTGGAAAATTCGTCATAGCTGTAAGCAAATAAGGTTACCGGCGCCTATCGTCTGCGTAGGTCGCCGCCGTGGTTTTCTGCATATTCAACGAGCAAGAACAGCATCAACAGCAACAAGCCTTGCAACCCCACGACGCTCCCCCTCACTCCAAGCCCGCCCATAACTTCGGACCACCACGGCAAACCTCGTCGGGCATGCAGCCGGGAATCACTGGACAGATAGACGAGACGACTGTCTGCAAGAGGATGCAAGTGGTGGGATGATTGGCGCTGGAGAATGGACGCCAG…	GTACCTCCGCCAGTTGTCGTGGGCGAAGGGCGAGTAGAGTGTACGCGTCAAACTCAAGAAAATGGGAGACGGGGATGGGGTATGTTTCCAGTTAGGGCGAGAAAAAATTCGATTGGAAAATTCGTCATAGCTCATCAACAGCAACAAGCCTTGCAACCCCACGACGCTCCCCCTCACTCCAAGCCCGCCCATAACTTCGGACCACCACGGCAAACCTCGTCGGGCATGCAGCCGGGAATCACTGGACAGATAGACGAGACGACTGTCTGCAAGAGGATGCAAGTGGTGGGATGATTGGCGCTGGAGAATGGACGCCAGTTCTTCCTCCGCCATATTCATTTGACACCAGCATGCTACCCATCCCCAAAGGCTTCTGGAATCAAATACTTTGCTGTCGGG…	ATGTCGTCTGAGTTTTTCTTGATTGTACCCGCCCTTCTCTTTTCTCTCATCAGCCTCTATCGCTGGCGCAAAGTCAGACTTCCTTTACCTCCCGGTCCAAAGGGTTATCCCATCATCGGCAACCTGTTCGAGCGTCCCACCGAAAACCAGTGGGTGAAGTATTTCAAGTGGTCCAAAGAATACGATTCAGACGTAATCTGCCTTCGCGTTTTCGGCAAACCCACAATTATCCTCAACTCGCGCAAAGCAGTCAACGATCTTCTCTCCGTCCGCTCTTCGCTCTATTCGGATAGGCCTAAGAGTACCATGATAAACGAGCTCCTCGGTTGGGAGTCATTATACAGCCTCGCCCCGTATTGTGAAGCATGGCGAGCTCGTCGCCGAGCCTCCTGGAAGGAA…	MSSEFFLIVPALLFSLISLYRWRKVRLPLPPGPKGYPIIGNLFERPTENQWVKYFKWSKEYDSDVICLRVFGKPTIILNSRKAVNDLLSVRSSLYSDRPKSTMINELLGWESLYSLAPYCEAWRARRRASWKELTSGRFTYHRPKQLLYTHDLLRRLLQDPSNFFHHISYTLSASAISIAYGLDVQPAHDPNIERCEAAIGQLNDAALDGNYLVDTLPMLKYIPSWMPGAGFKAYAEKARPKTLDMFNTPFIEACDKIREGGAEQSMVSSGLARGGYSIDDHPDQEIIRDVASMAYAGGAETSHLALKTFVAAMLLYPSVHDRAQQELDAYIGSQLPTFDDLPHMPYVHAVMLEVLRWQAVLPLALAHRLTEADTYNGYYLPKGATVFANTWALLRDEE…
PTI98_0000034	PTI98_0000034-T1	mRNA	scaffold_1	112591	116026	-		hypothetical protein				PF00069;PF07714		ENOG503PD4N	T:(T) Signal transduction mechanisms							AGCATGCTCGCAAGGTATTCCTAGGTTATCTCCTTGCTATTGGCACTCAATTCATAGCTGCAAATAGACTTACAAAGTGATCGTATTTGCTCAGGTTATTCTCTGTGGGCGTGCATTTCCAAACTTGTGGCTGAGATCGAAATTTGTATTTAAGTCCTTCTACATCGCCTTCATCTTCATCATGGCATCTACGCAACCCTCGGTGGACGATATCGACACGCTTGGCTTATAGTACTCACCCACCTCTTCATTCTTACTATGTCCGCCTGGAAGAAAGCGTCAGGACTCTTCAAGAAAAAGATGATCCCTCCAGGTATTCATCTCGACTTGCGCCCCCATCAGACACTTCATTCTCGGTATGAGATCGTCGAGCGACTAGGCCAAGGGCGATACTCGACG…	GCACATTCTACCTGTCCCTCCAGGCCCTCATTCACATCTGTTCGCCTCCGTGTCACTGTTCTATTGACATCCTTCTCCTTTCCAAGTATGGTTTACATCCCCAAATTCAATGCCCTCCTTGCCATGTCCACGCTGGCCCCTGGGACCAACTGGAAGGCGTCCAGAGACGCAAACACTCGAGGAAAGTAACGAGATCAAACGATATGACTGGGAGTGTAAAATGGGAGTACAAAAGAGAGGGAAAAAGGTGAGTAAAGTACGACGTATATATAAGAATGCAAATATCATGTGATCGCATCTAGGGGTCAGGAGACAGGAGTAAACCGCAGGGTTTACACTCACCCATACTCTAAGAAAGAGGCATGGGGGGCGCAGGGCCTGCGATGGAGGCTAGAATGT…	CTACACAGTAATCCAGGGATGTTCGAGTAGCTCCTTCGCAGGAAGGCGATCATCGGGATGAATTCGAAGCATATACATCAGGAAACTGTGGAGTTCGGGGGTGAAAAGGCCATAGGAACGTAGCACATCTTCCAGTGTTTCGCGCGTACTCGTAACTTTGATTCTGGGAGGATCTAGACTGTAGAAATGGTCGAACCGATCGCCATCGGCATAGAAAAAGTTCATCAGGCGGCCATTGCTCTCGTCGTCGGTGCGTAAGTGTGAGTAGATGAACGCGAAGTGGTATTGGTCGGCGGTAATCGTTCCTGAGCCATCGGACCGTTCTTGGGGTTGAGGGCGGAAGAGTCGAGTGCCGCTCAAGAGCTCGAAGACGATGCATCCTAAATTCCATATGTCTGC…	ACSQDLQSDRICSVLLHRLHLHHGIYATLGGRYRHAWLIVLTHLFILTMSAWKKASGLFKKKMIPPGIHLDLRPHQTLHSRYEIVERLGQGRYSTVWLAKDNKMGTRLAIKVLTSEASEYQGTYTYELDVLQKLAKRRSRLCANVPTLLYHFRAEGRDSEHLCLVTKVLGASLLDVQRTFDGRRVPAPLVRHVTRHILRALACLHDANIVHTDIKQDNIMFDSYGVESPNYLDAEAVLSDYGTATPERGDHRREIQPVALRCPEALLGCEWTAKADIWNLGCIVFELLSGTRLFRPQPQERSDGSGTITADQYHFAFIYSHLRTDDESNGRLMNFFYADGDRFDHFYSLDPPRIKVTSTRETLEDVLRSYGLFTPELHSFLMYMLRIHPDDRLPAKELL…
PTI98_0000035	PTI98_0000035-T1	mRNA	scaffold_1	118571	121431	-		hypothetical protein						ENOG503PC6K								ATGCCACTGAATTTCTTGTTCGTCTTGGTGGCTATCGCATATGGAGCCGCTGTTGTAGAGGTTGTCTCTGCCACGAATGACTGGTCAAGGCCGTGCTTCGATGGCGAATGCGCCTATGATCTACCATCGCACGGTGACTCAGCCCTTGGTGCATTCAAAATTGTGCGTCTTTTTCTTCTCAGTTCAACAGAACTCCAACCCAAACACGCGATCCCCCCGCGCATTAACAGAAAGGTTCGCCAAAAGCAATCACGGATATTACACCTGCTGCGGGATGGATCATACTAGATTGTGACCCGCATGCTTTGTCCCAGGAAATACGACTGGTATGTCAATCCGACGACAAGGCGAGCGACGAATCATGTAGCCACGTCTTTGATCATTGGGGCGCGGTGGACA…	CTAATCCTGGCGTTGTCGGGGTTCCAGTTTTTTCGCTCCGACTACCGTAGCAGGGATACTCTTCAGCGCACCCCCGCCGGAAGCATCACACTTCAGATCGTTGGCCTTGAATTTCTGTTCCAGATCACCGTTCCATGCCAACGAACTGGCTGGGTTCGCAACCTTTGCACCCGCTTCGAAGCAACTCGACCAAATGGGCCAGATCGGACTCGTCCACAACGACCCACTCTCGTTGAGATCCAAAACTGCCCCCGCTTTCGCCTGGACGCCAAAATTAAGCTGCAATCCAGCCGACAATTCAACACAGCCGCTGAACGAGGCTGCGCCATCGTCTTGGATAGAGATCCCTCGGCGACGGGCGCTGTGAGCGTATGGTGGTACATATAGATGGCGTTTGCC…	CTAATCCTGGCGTTGTCGGGGTTCCAGTTTTTTCGCTCCGACTACCGTAGCAGGGATACTCTTCAGCGCACCCCCGCCGGAAGCATCACACTTCAGATCGTTGGCCTTGAATTTCTGTTCCAGATCACCGTTCCATGCCAACGAACTGGCTGGGTTCGCAACCTTTGCACCCGCTTCGAAGCAACTCGACCAAATGGGCCAGATCGGACTCGTCCACAACGACCCACTCTCGTTGAGATCCAAAACTGCCCCCGCTTTCGCCTGGACGCCAAAATTAAGCTGCAATCCAGCCGACAATTCAACACAGCCGCTGAACGAGGCTGCGCCATCGTCTTGGATAGAGATCCCTCGGCGACGGGCGCTGTGAGCGTATGGTGGTACATATAGATGGCGTTTGCC…	MPLNFLFVLVAIAYGAAVVEVVSATNDWSRPCFDGECAYDLPSHGDSALGAFKIKGSPKAITDITPAAGWIILDCDPHALSQEIRLVCQSDDKASDESCSHVFDHWGAVDKIVRLPDGCGAGPFARISQAWVAHDQTLPGHVEGRVVRRDGIPPVIHSFKVDTNFDEVDSSKVGDINFAFVGLTSPSPSRDFPSDIDLNFEFVDSWFDDTLKSVGGWTSGAFHTAANGVVQAVAGVGKAVGLAGQAVGTAATDTVHAVGTAGQAVGHAATDVGKAVGQAGQAIGQAAETAGKAVAGAADTAFKAVESVPGLLQSASTFRYESPAASQTFEFNGNKTIINYQDTKCPKSGGSEGGIKGTVRAGVIMDGSLIPAKVKEFAAFAGLTFDVDASIVLKAAVLG…
PTI98_0000036	PTI98_0000036-T1	mRNA	scaffold_1	123136	124642	-		hypothetical protein														GTTCAGTCGTGCCACATTGCCCGATTATTGCATTTGCTCGGGTGCCCCTCTGACTGGTAAGGGTTTTCTCCTTCAGAGTTCAAGGACTCACAATTCTGAATGTGCTGATAGTGGAATATGTCTATCACTGCGCCACAAAACGATGAATCCGTCCAAGACTCCCATCCTTCAATCTGCCCAAAGCGACTTCCCATCGAGCTTATCGATTGTATCATTACCGAAGCCGCCAAATCTTGGCGTAATTATTTGAAGGTATATTCCCGTGTCTGCTGGGAATGGAATCACATTTGCCGCCCCCGATTGTTCCGTTCAATACGCGTGCGCCTCTGGGACATCGACAAACTTTCCTTTCTTCATTTCACCGCACCGCATCTTTGCAAATATCCTCAGCGCCTCTAC…	TTTCTACACAGTCTCCTCTCTATACGCATTTACAGATCATACGTTAAAACAACGTTAGGTACCGCTATACTCTTCTGAGTGATCGTGACATCAACAGACACCCGGCCTTCCGACAACGGGCCAAACACTTCCTTGAGCTTCGCCACCTCCAACCCCGTCCTCTCCACAGAGTATGCCTCTGGTCGCCCGTCCATGTCTGAGTACAGTGGCAGCGCGAGACTGACGCGCCGCAGTGCACCATCCCGCAGCGGCCGTAAAATGCGATACAATCTGCGGTAGTCCTCGTAGGTCGGATAACAGGGTTCGTCCGTTGTATCTTCATTCAGCTCCGGTGTGATGAACATGCTGATGTGCAAGAGACGAAGGTTGTCCAGAAATGGCGGGCGGTCAAGGCAGTCC…	TTACAGATCATACGTTAAAACAACGTTAGGTACCGCTATACTCTTCTGAGTGATCGTGACATCAACAGACACCCGGCCTTCCGACAACGGGCCAAACACTTCCTTGAGCTTCGCCACCTCCAACCCCGTCCTCTCCACAGAGTATGCCTCTGGTCGCCCGTCCATGTCTGAGTACAGTGGCAGCGCGAGACTGACGCGCCGCAGTGCACCATCCCGCAGCGGCCGTAAAATGCGATACAATCTGCGGTAGTCCTCGTAGGTCGGATAACAGGGTTCGTCCGTTGTATCTTCATTCAGCTCCGGTGTGATGAACATGCTGATGTGCAAGAGACGAAGGTTGTCCAGAAATGGCGGGCGGTCAAGGCAGTCCGTGAGCCATTCCATGAGCGGCGCGAATGA…	MSITAPQNDESVQDSHPSICPKRLPIELIDCIITEAAKSWRNYLKVYSRVCWEWNHICRPRLFRSIRVRLWDIDKLSFLHFTAPHLCKYPQRLYVDCGDEDPNKPAPSWQADALGQFTNVSSLTLHTARTDVLPEARVPAIMRLLAKAPVRQLTFSFWGFLEGGEDLLHALSACSSTLEELTFETCHIQRGSAYLCRALTEPVNFGLPPVVRLTALRSLEQSSGWQHHPQMHRLEMPNLRSLFCDYVDGDPFHHIWATIPGSISELTLQIPVEATSAVPTFSEYVRPSVLTIRLAYRYQNEPSFAPLMEWLTDCLDRPPFLDNLRLLHISMFITPELNEDTTDEPCYPTYEDYRRLYRILRPLRDGALRRVSLALPLYSDMDGRPEAYSVERTGLEVAK…
PTI98_0000037	PTI98_0000037-T1	mRNA	scaffold_1	125138	128420	+	prp1	U4/U6 x U5 tri-snRNP complex subunit Prp1				PF06424;PF13432		ENOG503NUH9	A:(A) RNA processing and modification							ATGGCGACGAACAAGCCTAACAAGCTGGCGTTCTTGTCAATGCCAGCCCCTGCGTCTTATGTTGCTGGCCTGGGTCGAGGGTACGTCTTTGAATGTCCATTTAGCCATTACTGAGCTTTTTCAGGCCAACAATTCTGACAATATCCTTATAGTGCATCGGGATTCACTACCCGTTCTGATATCGGACCTGCACGAGAGGGTCCGTCCGCTGAAGTTATTGCGGAGGCCCAGGCTCGACGGGGGGAGGAACAAGAAGTCGACCCGGAACAATTCCAAGACCCAGATAATGAATATGGCCTTTTTGCAGGCACGACGTACGAACAAGATGATGAGGAAGCGGACAAGATATACGATCAGGTGGACGCTGCTATGGATGCACGCCGCAAAGCTCGCAGGTAC…	ATGGCGACGAACAAGCCTAACAAGCTGGCGTTCTTGTCAATGCCAGCCCCTGCGTCTTATGTTGCTGGCCTGGGTCGAGGTGCATCGGGATTCACTACCCGTTCTGATATCGGACCTGCACGAGAGGGTCCGTCCGCTGAAGTTATTGCGGAGGCCCAGGCTCGACGGGGGGAGGAACAAGAAGTCGACCCGGAACAATTCCAAGACCCAGATAATGAATATGGCCTTTTTGCAGGCACGACGTACGAACAAGATGATGAGGAAGCGGACAAGATATACGATCAGGTGGACGCTGCTATGGATGCACGCCGCAAAGCTCGCAGGGAAGCACGAGAACAAGAGGAACTTGCGAAATACCGTGCAGAAAGACCAAAGATTCAACAGCAATTCTCCGACCTG…	ATGGCGACGAACAAGCCTAACAAGCTGGCGTTCTTGTCAATGCCAGCCCCTGCGTCTTATGTTGCTGGCCTGGGTCGAGGTGCATCGGGATTCACTACCCGTTCTGATATCGGACCTGCACGAGAGGGTCCGTCCGCTGAAGTTATTGCGGAGGCCCAGGCTCGACGGGGGGAGGAACAAGAAGTCGACCCGGAACAATTCCAAGACCCAGATAATGAATATGGCCTTTTTGCAGGCACGACGTACGAACAAGATGATGAGGAAGCGGACAAGATATACGATCAGGTGGACGCTGCTATGGATGCACGCCGCAAAGCTCGCAGGGAAGCACGAGAACAAGAGGAACTTGCGAAATACCGTGCAGAAAGACCAAAGATTCAACAGCAATTCTCCGACCTG…	MATNKPNKLAFLSMPAPASYVAGLGRGASGFTTRSDIGPAREGPSAEVIAEAQARRGEEQEVDPEQFQDPDNEYGLFAGTTYEQDDEEADKIYDQVDAAMDARRKARREAREQEELAKYRAERPKIQQQFSDLKRGLSSVTDEEWENIPEVGNLTRRKRRRDERSFVVPDSVVVGDRAKGEYENSLDPMQQETGGLATPADSDSLTNFVEIGQARDKILSLKLDQVSGTSTASGLSTSIDPRGYLTSLDSASAMLKTSAEIGDIKRARMLFDSLVKSNPKHAPGWIAAACLEEHAGRMVAARKTIMQGCEMCPKSEDVWLEAARLHNNNDAKVVLANAVQHVSQSVKIWLAAADLESDAKSKKRVLRKALEHIPNSVLLWKQTVNLETSAVDARILLSR…
PTI98_0000038	PTI98_0000038-T1	mRNA	scaffold_1	128656	130166	+	AAD14_1	Putative aryl-alcohol dehydrogenase aad14				PF00248		ENOG503NWH7	C:(C) Energy production and conversion							ATGTCTCACGTCGTATTCGCTCCCTTCCCGCCTCCAAAGTCTGGCCTTGGTCGATACCGAGTACTTTCCTCTCGCGCTGGGGTGCATGTCTCCCCACTCCAACTGGGTGGAATGAACATTGGCGATAAATGGGCTTCGCTGGGTATGGGAGCCATGGACAAAGAGAGCAGTCTAAAGCTCCTAGACGCGTACTTCGATCTAGGGGGAAACTTCATAGATACCGCAAGCAATTAGTGAGTGCATCATTGCTTGTCCGTGTCAGGACGTACTAAGGGAGTGCGTCGTTGTTTCCTCCAGCCAGGACGAGTCTTCGGAAATAATCATAGGTGAATGGGCCGAGTCGCGTGGCGTACGCGATCAAGTAGTGATCGCCACCAAGGTAACATGAACATGTGGCCT…	ATGTCTCACGTCGTATTCGCTCCCTTCCCGCCTCCAAAGTCTGGCCTTGGTCGATACCGAGTACTTTCCTCTCGCGCTGGGGTGCATGTCTCCCCACTCCAACTGGGTGGAATGAACATTGGCGATAAATGGGCTTCGCTGGGTATGGGAGCCATGGACAAAGAGAGCAGTCTAAAGCTCCTAGACGCGTACTTCGATCTAGGGGGAAACTTCATAGATACCGCAAGCAATTACCAGGACGAGTCTTCGGAAATAATCATAGGTGAATGGGCCGAGTCGCGTGGCGTACGCGATCAAGTAGTGATCGCCACCAAGTACTCGACGCCGTACAAACGTTCTGATGACACCATCAAAATCAAAGTCAATCACGGCGGGAACTCAGTCAAGAACTTAAACATC…	ATGTCTCACGTCGTATTCGCTCCCTTCCCGCCTCCAAAGTCTGGCCTTGGTCGATACCGAGTACTTTCCTCTCGCGCTGGGGTGCATGTCTCCCCACTCCAACTGGGTGGAATGAACATTGGCGATAAATGGGCTTCGCTGGGTATGGGAGCCATGGACAAAGAGAGCAGTCTAAAGCTCCTAGACGCGTACTTCGATCTAGGGGGAAACTTCATAGATACCGCAAGCAATTACCAGGACGAGTCTTCGGAAATAATCATAGGTGAATGGGCCGAGTCGCGTGGCGTACGCGATCAAGTAGTGATCGCCACCAAGTACTCGACGCCGTACAAACGTTCTGATGACACCATCAAAATCAAAGTCAATCACGGCGGGAACTCAGTCAAGAACTTAAACATC…	MSHVVFAPFPPPKSGLGRYRVLSSRAGVHVSPLQLGGMNIGDKWASLGMGAMDKESSLKLLDAYFDLGGNFIDTASNYQDESSEIIIGEWAESRGVRDQVVIATKYSTPYKRSDDTIKIKVNHGGNSVKNLNICVEASLKKLRTTYIDILYVHFWDYSTSVEEVMDGLHHLVAQGKVLYLGISDAPAWVVAKANSYARFSHKTPFVIYQGAWNVISRDFERDIIPMARSEGMALAPWFVLAGGKLRSDEEERRRRETGENGRTYSNPDWERSPAEVAASRALEEVAKEVGAKSISAVAIAYVMHKAPYVFPIIGGRKIEHLQANVEALEISLSKEQIKRLESVVPFDPGFPHNIFGDGTQYNRFILSSGNFDPRPILEPITPSKA
PTI98_0000039	PTI98_0000039-T1	mRNA	scaffold_1	130837	131805	+		hypothetical protein														CACAGACTCGTGGTGCTCCATGACTTCCGAAGAGCAGTACGACGCGCGGTTACGCCACTTCCGAGAGGAGATTAGTCGATTGAGCACAAGGCGCAATGCAGATTCAATGGCTGAGCGTAACGAAGAAACTCCCCTCGGAAATTCTCTCCCTCATCTTTTTTCAATGCGCCATGATAGATGACACGGGCCCTAGCCCAAGCTGCGAACATGTCTCTCATGTTAGCAAACTATGGCGAACTGTCGCAATTGAACGAACCCCGGCTTTGGACAAACCTCGAAGGGCTATCTGAGCAGTGGATTCAAGAGTGCGTCAAGCGCTCAAAGGCATCACCATTAAGGATAGTGTATGTCGGCGACTCAGATGACTTAGATGATGACGCCTATGAAGACGACGACTCG…	CACAGACTCGTGGTGCTCCATGACTTCCGAAGAGCAGTACGACGCGCGGTTACGCCACTTCCGAGAGGAGATTAGTCGATTGAGCACAAGGCGCAATGCAGATTCAATGGCTGAGCGTAACGAAGAAACTCCCCTCGGAAATTCTCTCCCTCATCTTTTTTCAATGCGCCATGATAGATGACACGGGCCCTAGCCCAAGCTGCGAACATGTCTCTCATGTTAGCAAACTATGGCGAACTGTCGCAATTGAACGAACCCCGGCTTTGGACAAACCTCGAAGGGCTATCTGAGCAGTGGATTCAAGAGTGCGTCAAGCGCTCAAAGGCATCACCATTAAGGATAGTGTATGTCGGCGACTCAGATGACTTAGATGATGACGCCTATGAAGACGACGACTCG…	ATGACACGGGCCCTAGCCCAAGCTGCGAACATGTCTCTCATGTTAGCAAACTATGGCGAACTGTCGCAATTGAACGAACCCCGGCTTTGGACAAACCTCGAAGGGCTATCTGAGCAGTGGATTCAAGAGTGCGTCAAGCGCTCAAAGGCATCACCATTAAGGATAGTGTATGTCGGCGACTCAGATGACTTAGATGATGACGCCTATGAAGACGACGACTCGGTGGAGGGGGAGACTCTGGGGGCTGAGACAGACTTCGCATCTTTCAACTCTTCGCTACCTCCTTGGGAACGACCGGAAGAAATGACATTCAAGGCAAGGGAGATGTTAGAGCCTTTGTTCGACTTGCCGGCTAAAATTGGGGAATTGCATGTCGAAACGTGTCGAAGAGACTTTCTA…	MTRALAQAANMSLMLANYGELSQLNEPRLWTNLEGLSEQWIQECVKRSKASPLRIVYVGDSDDLDDDAYEDDDSVEGETLGAETDFASFNSSLPPWERPEEMTFKAREMLEPLFDLPAKIGELHVETCRRDFLSCLDTPAPVLSALTLKRVRVPDNFVGGYAPRLHLVALRSSRVQSVRHLSLCRWAGETSASTILSALAHLARLKFLTMSFPSVLLTMDSNCNQSSFRI
PTI98_0000040	PTI98_0000040-T1	mRNA	scaffold_1	133310	134336	+		hypothetical protein				PF04479		ENOG503PDNE								ATGTCAAGTTCTCCCCAGTTCAGCTACGCGGATGCATTTGGGATTGATTCCCTCGGAGCACCGATCCTCTTCGCCGTGCTGTACGCTCTATGTGTTGGGGCTTTTGCATTCAAAGCTCTTCGGAACCCCACATTTGTCTTATTCGTCCTGACACTTTTCTGCGCAAGTGAGTCTTATCATACCAATACTAGTCCCCTCCGGATTGACTTTCCCCAGTCCGAGTTGCCGCTTTCGCCATTCGAGCTGCCATGGCTGGATCAGCGTCGTCCGGACGTAGCCTAGGTTTATATATCACTGAACAGGTTTTGTTTGGCGCTGGCTTCGCCGGTTTGCTATATTCAGCTTATATTCTGGTCCTCGACCGGTGCGCGGAATATTTGCTTTCTTCAACGGTTGATT…	ATGTCAAGTTCTCCCCAGTTCAGCTACGCGGATGCATTTGGGATTGATTCCCTCGGAGCACCGATCCTCTTCGCCGTGCTGTACGCTCTATGTGTTGGGGCTTTTGCATTCAAAGCTCTTCGGAACCCCACATTTGTCTTATTCGTCCTGACACTTTTCTGCGCAATCCGAGTTGCCGCTTTCGCCATTCGAGCTGCCATGGCTGGATCAGCGTCGTCCGGACGTAGCCTAGGTTTATATATCACTGAACAGGTTTTGTTTGGCGCTGGCTTCGCCGGTTTGCTATATTCAGCTTATATTCTGGTCCTCGACCGAGAACAGGCATCCATTGCAGATATACCCCAAGGCCCGATATCTCGTATCACGAGAAATAGACGGCTGTTTCATCTCGTACTTGCC…	ATGTCAAGTTCTCCCCAGTTCAGCTACGCGGATGCATTTGGGATTGATTCCCTCGGAGCACCGATCCTCTTCGCCGTGCTGTACGCTCTATGTGTTGGGGCTTTTGCATTCAAAGCTCTTCGGAACCCCACATTTGTCTTATTCGTCCTGACACTTTTCTGCGCAATCCGAGTTGCCGCTTTCGCCATTCGAGCTGCCATGGCTGGATCAGCGTCGTCCGGACGTAGCCTAGGTTTATATATCACTGAACAGGTTTTGTTTGGCGCTGGCTTCGCCGGTTTGCTATATTCAGCTTATATTCTGGTCCTCGACCGAGAACAGGCATCCATTGCAGATATACCCCAAGGCCCGATATCTCGTATCACGAGAAATAGACGGCTGTTTCATCTCGTACTTGCC…	MSSSPQFSYADAFGIDSLGAPILFAVLYALCVGAFAFKALRNPTFVLFVLTLFCAIRVAAFAIRAAMAGSASSGRSLGLYITEQVLFGAGFAGLLYSAYILVLDREQASIADIPQGPISRITRNRRLFHLVLAVGVALGIAGSTQGTSPDSSQSQRDLGHTLRIAGAIIPAVLTLLQAYRTLLFSIAEHEAHEDSDTRLKATHGNWVLCIISILLLVREAYSVAAIARQSLQYKEALWYPLLALPEILAVFLYATPGLVPSRAQLNQRSRGGDMELLKSDHTYHG
PTI98_0000041	PTI98_0000041-T1	mRNA	scaffold_1	134353	137953	-		hypothetical protein		3.2.1.21		PF00933;PF01915;PF07691;PF14310		ENOG503NUZK	G:(G) Carbohydrate transport and metabolism					GH3		GCTTGGATGTTTTTGGCGGATGAGAACACCTATAAAGATGCCTCGCATCTTATCTGAGCCCCCCTGCCTTCCTTCCTTCCCCACATTGCCCCAGTAGCATCTAAGGAGCCACGCAATGCCTCCCTCCGACTTCAAGAATGCCGATATACCTGAAATTGTGGAGAGCTTGACTACGGACGAGGCGATTCTGTTGACTGCCGGCGTTGGATTCTGGCATACGCACGAGATACCAAGGTTGGGCGTTCCAGCTATCAAGGTGGGTTTCTTCTATCGTCGACACGCCTCAATGGATGTGCCTATCTTTCTGTCAGGTTAGCGATGGTCCAAATGGTACGTATCCATACCCCAGTTGCACGACCACACGCGGAAATTAAGGACCCTATGACAGGAATCCGAGGA…	TTTGTTACATCATAGTTGTTACATTTGATATCGTGCAATCCATTACAAACCGTTCCACTCGAATGGCTTCGTGATCTCAATGGTCCCATGGAGCACTATGTCGGTGCTGCTGCGTCCTACCTTTACGCTATATGGCCCTTTCTCTACGACCCACGCCTGGAATGTAGTATCCCAATATGAAAATGTGTACTTATCCAAGTTGATGACAACTTTCTCGCTTTGGCCAGGTACTAGATCGACGACCTTTGCAAATGCCTTGAGTTGGTGATCCAAGCGAGTGACAGCACTAATTGACTGCGGTTGACCGATATAGAGTTGGACAACTTCGGAGCCGACGAGGTTCCCAGTGTTAGTAATGGTAAGAATTGCTGTGACTGCGGGGCCGTCGCTCGTGTATTC…	TTACAAACCGTTCCACTCGAATGGCTTCGTGATCTCAATGGTCCCATGGAGCACTATGTCGGTGCTGCTGCGTCCTACCTTTACGCTATATGGCCCTTTCTCTACGACCCACGCCTGGAATGTAGTATCCCAATATGAAAATGTGTACTTATCCAAGTTGATGACAACTTTCTCGCTTTGGCCAGGTACTAGATCGACGACCTTTGCAAATGCCTTGAGTTGGTGATCCAAGCGAGTGACAGCACTAATTGACTGCGGTTGACCGATATAGAGTTGGACAACTTCGGAGCCGACGAGGTTCCCAGTGTTAGTAATGGTAAGAATTGCTGTGACTGCGGGGCCGTCGCTCGTGTATTCAACCGCAGAAGTTTGGAGGTCCGAGTACGAAAAGGCGGTGTA…	MPPSDFKNADIPEIVESLTTDEAILLTAGVGFWHTHEIPRLGVPAIKVSDGPNGIRGNHFFMGTPAKCLPSSTALGSTWDTKLIEEVGLKLLAPEAKLRAASVILAPTCNIQRNPLGGRSFESFSEDPILSGLLAAAYVNGVQKGGIGTTIKHFVCNDKENDRLGYDSIVGDRTLREVYLMPFMLAQKFAQPWAMMTAYNRVNGTHASENPTLLQKVVRDEWKYDGMIMSDWFGIYSIDLSVNAGLDLEMPGTNKWRTLDLMNRSIQSRKLTSRTIKQRAKKVLELVKKCANGAPEILDGDGLERTVEKDEDRALMRRVAAESIVLLKNDANLLPLQPKSLKKVAIVGGNAKALVLSGGGSAALKASYFVSPYEGIVNALKAAGDVEVTYSEGARAYMT…
PTI98_0000042	PTI98_0000042-T1	mRNA	scaffold_1	138575	140887	-	RAD7	UV-damaged DNA-binding protein rad7			EOG092621X3			ENOG503NZ1M	S:(S) Function unknown							GCCCGTCTCCACAATGAGCCGTCGAAATAACGTTCGAGGACCAACTTCTGCATTAACTGACTTCTTGCAAGCGTCAGGAATCACTACCGCAGTCATCAGAAGACGCGCGGCCACTCGCAGAGATCCCCCTGAAGGAGGGCCCAGCAATGTCGCCCAAGACGAAGGGGCCAATGGAAATGAGGATGGAAACGAGGATGAGGATCATGAAATGGCTGAGGAGGAGAATGAGGTGACTGCGCCGCCCGCGCCACGTCGTCGTCGCGCAACCCGAGCAGCTACGGTGAGTTTGCACATCGAGCCCTGTAGAACAAAGACCAAACGCCATGTAGGCTTCTGGATATGTCTCAGACGAACTGGATGAGCCCACCTCCGCCGCCGCAAGCCCCACCAAGAAACCGA…	GTTTGATTATTTTGAGCGAGTGACATTCGAAAACAAAGAACATGACAGGTAGGTACAGATGATGTAACAATAATAAAAGCGACCGTCTCAAGTAGTGGTAGAGTGCGACTCCACGCCGTAAATGGTAACACCTCGCTTCCTCGGACACCTATCCGTCACCCGATTGCACCCCCAAACCTTCACCTCCCGCAGCTTCCCACAACACTTCAGTATATCCTTGATCAAAAAATCGTCTACCGATCTGCACCACCCCAGATCCAGAAACACCAGCTCCTTCCCGAAGGCATGTATCGCATCCGCGTTGAAATCACCCCACCCGTTGAGATTCAGCCGCTGTAGTGCGTCGCCGGAGTGCTCCAGGATGCCCGTCAGTGCATTACTGCCGAGACCGTAGTTCCT…	TCAAGTAGTGGTAGAGTGCGACTCCACGCCGTAAATGGTAACACCTCGCTTCCTCGGACACCTATCCGTCACCCGATTGCACCCCCAAACCTTCACCTCCCGCAGCTTCCCACAACACTTCAGTATATCCTTGATCAAAAAATCGTCTACCGATCTGCACCACCCCAGATCCAGAAACACCAGCTCCTTCCCGAAGGCATGTATCGCATCCGCGTTGAAATCACCCCACCCGTTGAGATTCAGCCGCTGTAGTGCGTCGCCGGAGTGCTCCAGGATGCCCGTCAGTGCATTACTGCCGAGACCGTAGTTCCTCGAGAGGTCGATGCGCGTTAGCGCGACATTCTCCCAGCCGTTGAAGAGCTTGGCGACGCCCGCGTCGGTCAGCTCAGGCAAGTTGTT…	MSRRNNVRGPTSALTDFLQASGITTAVIRRRAATRRDPPEGGPSNVAQDEGANGNEDGNEDEDHEMAEEENEVTAPPAPRRRRATRAATASGYVSDELDEPTSAAASPTKKPKLSKAAEAKKKAQAKKKARKDVDVDDEDGSDEDDMYTALSKSRFSNSPAKPPVGSFENCAKCEKQFTVTKYTIAANPGPGFLCHPCAKSSGADPFKKPAVPKKRRAPADKRTVTNFEEKRFPSLSSLCIQLISEHIDDVEALGDLSSISMDEISKSISKNRSLTGQTAQLFYGAHNTTLTLYDATKLIPSALDTLAQLNPNLTSLRLDFCGRMNDVVMDAWSTSLPALTHVELLGPFLVRPPGWLKFFSSHPKLEAFLITQSPRFDLACLKSLLANCKALSALRLKE…
PTI98_0000043	PTI98_0000043-T1	mRNA	scaffold_1	141565	141864	-		hypothetical protein														ATGTTTCATCTCGGGCGGCCCATCGGCCGCGACAAGCTTCTTGAACTTGTCCAGAGGGAGTTTCCTGAACTGGCCTTGTATATTGAAGCTGACCAGAAGGGGGAGGTTCAGTGGGACTCGATCGCCTACATTCCCGACGGCCTCATTCGCGACCTCAACATACCCGAGGAACTAAACGAGTGCGTACAGGTCTCTGAGGTCCTCCAACCAGATGGCACCAGACAGGCAGCGCTCTGCGTGGGCGACAGCAGGCACGGCATCCTCCGCCCTAACCCAGGTCCCGTTGAGCAAATTGCCTAG	CTAGGCAATTTGCTCAACGGGACCTGGGTTAGGGCGGAGGATGCCGTGCCTGCTGTCGCCCACGCAGAGCGCTGCCTGTCTGGTGCCATCTGGTTGGAGGACCTCAGAGACCTGTACGCACTCGTTTAGTTCCTCGGGTATGTTGAGGTCGCGAATGAGGCCGTCGGGAATGTAGGCGATCGAGTCCCACTGAACCTCCCCCTTCTGGTCAGCTTCAATATACAAGGCCAGTTCAGGAAACTCCCTCTGGACAAGTTCAAGAAGCTTGTCGCGGCCGATGGGCCGCCCGAGATGAAACAT	CTAGGCAATTTGCTCAACGGGACCTGGGTTAGGGCGGAGGATGCCGTGCCTGCTGTCGCCCACGCAGAGCGCTGCCTGTCTGGTGCCATCTGGTTGGAGGACCTCAGAGACCTGTACGCACTCGTTTAGTTCCTCGGGTATGTTGAGGTCGCGAATGAGGCCGTCGGGAATGTAGGCGATCGAGTCCCACTGAACCTCCCCCTTCTGGTCAGCTTCAATATACAAGGCCAGTTCAGGAAACTCCCTCTGGACAAGTTCAAGAAGCTTGTCGCGGCCGATGGGCCGCCCGAGATGAAACAT	MFHLGRPIGRDKLLELVQREFPELALYIEADQKGEVQWDSIAYIPDGLIRDLNIPEELNECVQVSEVLQPDGTRQAALCVGDSRHGILRPNPGPVEQIA
PTI98_0000044	PTI98_0000044-T1	mRNA	scaffold_1	142173	144153	+		hypothetical protein						ENOG503PGHH								ACAGATCATTGGCAGGTGGCGTTCACCATCTGTGTGTTTCTTGTAGAGAATTTATATAGTTTTTCTAGACTGTTACTTGACCAGGGACCTTTCTCTCGCACAGAAGCGCTCAGGGTCCAGGGACTCGGCCGAAGAGGAAGTTCAGCTTTTGACGGAATCGAACATAAACTCTCACCGGCATCATTCAAATATTCTCTGGGTACGTGCCAGCAACGAAGCAAGGAACAATGCTCATCCTATCCCTTCCACCCGAAATCATCGATCACATTGCATTTCTCGTCGAGAAACCTCGCGACCTACTTGCTCTTGCTCTCACCTGCCGTGTGGTCTCGGAAGTTATTATCCCTTACCATATCGACTACCGATACATCCTGACTCCTCTTCACTCCAGTCTATGGG…	ACAGATCATTGGCAGACTGTTACTTGACCAGGGACCTTTCTCTCGCACAGAAGCGCTCAGGGTCCAGGGACTCGGCCGAAGAGGAAGTTCAGCTTTTGACGGAATCGAACATAAACTCTCACCGGCATCATTCAAATATTCTCTGGGTACGTGCCAGCAACGAAGCAAGGAACAATGCTCATCCTATCCCTTCCACCCGAAATCATCGATCACATTGCATTTCTCGTCGAGAAACCTCGCGACCTACTTGCTCTTGCTCTCACCTGCCGTGTGGTCTCGGAAGTTATTATCCCTTACCATATCGACTACCGATACATCCTGACTCCTCTTCACTCCAGTCTATGGGACCACCTTATCACTCGCAGGGATTTGGCTAATAGGATATCCCACCTCTTCATC…	ATGCTCATCCTATCCCTTCCACCCGAAATCATCGATCACATTGCATTTCTCGTCGAGAAACCTCGCGACCTACTTGCTCTTGCTCTCACCTGCCGTGTGGTCTCGGAAGTTATTATCCCTTACCATATCGACTACCGATACATCCTGACTCCTCTTCACTCCAGTCTATGGGACCACCTTATCACTCGCAGGGATTTGGCTAATAGGATATCCCACCTCTTCATCCACGACGATGCGGAATCTTATGGCATATCGCCTTTCCCCAGGCTTGTCGAGTGGAGTGAGGACTGGGTGAACGAAACAATGGACGGCGTTCTTCTTCGGGTTTGCGATGCACTGTTGTCGATGAAGAACCTAGTCTCCCTCAAGTGGAAACCGCTTCTCTCAGAGTTAGATCCA…	MLILSLPPEIIDHIAFLVEKPRDLLALALTCRVVSEVIIPYHIDYRYILTPLHSSLWDHLITRRDLANRISHLFIHDDAESYGISPFPRLVEWSEDWVNETMDGVLLRVCDALLSMKNLVSLKWKPLLSELDPETTVLEGSLWPTIRSFAFLRHLHLPYPMPRVQKYHVLSNPLWSISNLTSLTLDNIPPPLYPFPPAPCITSLLRHSPCLEKLCLNATHPPISLSDIPLPRLCRLIFRTRPRDQEPFSRSPCPSLSRFLETHPSIESVEWLDSFPGLLDDYTLPNLRHIYGRDTRNGVENILNTPHHQKRPIESLGQLRLSPILFGALSNIQPHSLRKVDISHFPTIEDIGRLADMFPGITWLRVPAIDYRNDFSAATTRPILTAEWPDALSRFQNLE…
PTI98_0000044	PTI98_0000044-T2	mRNA	scaffold_1	142173	144153	+		hypothetical protein						ENOG503PGHH								ACAGATCATTGGCAGGTGGCGTTCACCATCTGTGTGTTTCTTGTAGAGAATTTATATAGTTTTTCTAGACTGTTACTTGACCAGGGACCTTTCTCTCGCACAGAAGCGCTCAGGGTCCAGGGACTCGGCCGAAGAGGAAGTTCAGCTTTTGACGGAATCGAACATAAACTCTCACCGGCATCATTCAAATATTCTCTGGGTACGTGCCAGCAACGAAGCAAGGAACAATGCTCATCCTATCCCTTCCACCCGAAATCATCGATCACATTGCATTTCTCGTCGAGAAACCTCGCGACCTACTTGCTCTTGCTCTCACCTGCCGTGTGGTCTCGGAAGTTATTATCCCTTACCATATCGACTACCGATACATCCTGACTCCTCTTCACTCCAGTCTATGGG…	ACAGATCATTGGCAGACTGTTACTTGACCAGGGACCTTTCTCTCGCACAGAAGCGCTCAGGGTCCAGGGACTCGGCCGAAGAGGAAGTTCAGCTTTTGACGGAATCGAACATAAACTCTCACCGGCATCATTCAAATATTCTCTGGGTACGTGCCAGCAACGAAGCAAGGAACAATGCTCATCCTATCCCTTCCACCCGAAATCATCGATCACATTGCATTTCTCGTCGAGAAACCTCGCGACCTACTTGCTCTTGCTCTCACCTGCCGTGTGGTCTCGGAATCTATGGGACCACCTTATCACTCGCAGGGATTTGGCTAATAGGATATCCCACCTCTTCATCCACGACGATGCGGAATCTTATGGCATATCGCCTTTCCCCAGGCTTGTCGAGTGGAG…	ATGGACGGCGTTCTTCTTCGGGTTTGCGATGCACTGTTGTCGATGAAGAACCTAGTCTCCCTCAAGTGGAAACCGCTTCTCTCAGAGTTAGATCCAGAAACGACGGTCTTGGAGGGCAGCTTATGGCCTACGATACGGAGCTTTGCTTTCTTGCGTCACCTCCATCTACCGTATCCTATGCCACGGGTTCAGAAGTACCATGTATTGAGCAACCCACTCTGGTCGATATCAAATTTGACCTCCTTAACACTTGACAACATTCCGCCTCCTCTTTATCCTTTCCCCCCGGCACCTTGTATTACATCCCTCTTGCGGCACTCTCCTTGCCTCGAGAAACTCTGCCTGAACGCAACTCACCCTCCAATCAGCCTTTCCGATATACCGTTACCACGCCTCTGT…	MDGVLLRVCDALLSMKNLVSLKWKPLLSELDPETTVLEGSLWPTIRSFAFLRHLHLPYPMPRVQKYHVLSNPLWSISNLTSLTLDNIPPPLYPFPPAPCITSLLRHSPCLEKLCLNATHPPISLSDIPLPRLCRLIFRTRPRDQEPFSRSPCPSLSRFLETHPSIESVEWLDSFPGLLDDYTLPNLRHIYGRDTRNGVENILNTPHHQKRPIESLGQLRLSPILFGALSNIQPHSLRKVDISHFPTIEDIGRLADMFPGITWLRVPAIDYRNDFSAATTRPILTAEWPDALSRFQNLEVFHGVSFFLEPTQCEENLHRAEYLHLICPRLREVDHWDNESSAILELLPIDVDDPPAFGIMALRERVIKDLDDRYAWREPFD
PTI98_0000045	PTI98_0000045-T1	mRNA	scaffold_1	144044	145565	-		hypothetical protein				PF02114		ENOG503P765	T:(T) Signal transduction mechanisms							TGAAGACTTACTACGGTTGTGTCAAAGATGATGGTGAGTTTGACGTCCTCGAATTGCCTGCCATTGTGAATTGTTCATTGTAGAACGCAGACATAGAAGCGCTGGTTCTATCCGGCGAGCTGTTCAACCCAACAAGCTCGAGATCATCGTCCCCACGTCGTTCGCCTTCTCCCGACAGCGGGTGGCATGATGAACTGCTGGAATCTGACTCGGACTCAAATTCGGGAAGAGAGAAAACTGCAGATGTCCCTCAGGAATCTATCGGTATGGGCCCTGGCCGTACTGGTGTCAAGGGCGTCATTAAGGATCGCGACGAGGCGGTGAGTGCGCAAGTTTGTCGATCATAGCTCAGAGATTTACTGATGGTAGAATGACATCCAAAGAAACCAATCGCAAGCC…	GTGGAATATGGTAGGTCTAGTCCGCCAAGTCATGTATGGTACAAGAGGGAAAGAAAGTTACGGATGTATAGCTATATATGGGTGTGTATTAAATTTCTGCTGCGGCCATCAGTCACTCCATAAGAACTCGTCGTCATCGTCGTCAGAAGGTAAACCTAGGTTGTTTGAAAACACCAGTTCACCGGAATCGTCCCCAGTTTTGACTCCATACGCCGTGTCCCGGGGCAGAATGTGATGGTTCTCAAGGAGGTCTTCAACGAATTTACCCGTGATACCAGCAGCGCCGCCGCTACCGCTCGGATCTTTGGCCACCCAGTCCACGCGAACCCAGTTATGCACTAATTCACCGTCGCGGTAAACCAACATCGTTGGGAGCATGTCTAGGTCTACATCTTCTTC…	TCAGTCACTCCATAAGAACTCGTCGTCATCGTCGTCAGAAGGTAAACCTAGGTTGTTTGAAAACACCAGTTCACCGGAATCGTCCCCAGTTTTGACTCCATACGCCGTGTCCCGGGGCAGAATGTGATGGTTCTCAAGGAGGTCTTCAACGAATTTACCCGTGATACCAGCAGCGCCGCCGCTACCGCTCGGATCTTTGGCCACCCAGTCCACGCGAACCCAGTTATGCACTAATTCACCGTCGCGGTAAACCAACATCGTTGGGAGCATGTCTAGGTCTACATCTTCTTCCTCGTCCTCGTCCTCGTATATATCACCGTCCTCATCGCCTGCATCATTATATGAACCGTGACGAATGTTGTTATCCTTCAGACGAGAGGATGTGGCATCATCATCGCC…	MMNADIEALVLSGELFNPTSSRSSSPRRSPSPDSGWHDELLESDSDSNSGREKTADVPQESIGMGPGRTGVKGVIKDRDEANDIQRNQSQASAREKALQWERGDLGGRTYLEEEREKAYRNELYDLGEKVDRLVLEEQEKERGRRSGLDLFGGAKRGRFGHLREVGVKGFVNAVEKEGRGIWVVVHLYDPSLERCYLLDSALSHLARMHPETKFIRARASKLGFTSSSKSTVVHPRRKSSQRIRTSSTLNTIDSDDEDPYGDDDATSSRLKDNNIRHGSYNDAGDEDGDIYEDEDEEEDVDLDMLPTMLVYRDGELVHNWVRVDWVAKDPSGSGGAAGITGKFVEDLLENHHILPRDTAYGVKTGDDSGELVFSNNLGLPSDDDDDEFLWSD
PTI98_0000046	PTI98_0000046-T1	mRNA	scaffold_1	147237	150665	-	SKY1	serine/threonine protein kinase, CMGC		2.7.11.1				ENOG503NV4H	T:(T) Signal transduction mechanisms							CGCCCATAAATCTTGAATTTGACCTCTACTTCGGTGAGAATCCAATGGCACACGACTCCTATACCGGTGCTGCGCATTATACACTTTTCAAGAAAATATGTACACGGCTAACCCACCGTTTATCCGGACGGAACTCAGTTTACAGCCGTTGTAACGCTGGCTAGGTATTTCACGACCTCTCAGTAACCAGCTACCTCTTTCGAAACAGCGTTGCGCTCACGGTCGTTCCTCGCTACCCCAACTTTACATTACTCGCGTGCGTTCCTGCGGGCCTTCGGTTTTAGCCGACCACGTGCGGCCTCGAGGGGCAATTCTTATCTTTGATTCTCAACAAGTTCAGTCGGGTCAGCATCAAAATCCTTATCTCTACTCCTCTGGCCCCAATACGAGCTTGCGTCT…	ACCTTGCAACGGCATCTAAAACTACCACAAAAAAACAAAGAAAGCGAATCTATATACCAAGTAAATGCACGACGTATTGAAGATATACATCTAATGTTACAGAGTTACAAGAGTATGCTACTGCGCCTTCTTGCCACCAGAGGATTGCCTCTTCTTCGAGCTCGCCGGGCTCTCTTTGGCTGCCGAGGCTGAGGCTGAAGGTGGTACTGGGGCAGCGTTCAGCCGAGGAGGCCCATGATGATTATGATGGTGGGGATGTCCCACATAGTGTGGATGCTGGAAGGGGCCCCCTACACCATGTTGATGCGGCGGAACCCCGGAGCCCCCCAAATGCTGCACGTCGTCTACTGCCACGGCGGAATCCTCGTATTCTGTGTCATCGTCAACCTGGACAATTTC…	CTACTGCGCCTTCTTGCCACCAGAGGATTGCCTCTTCTTCGAGCTCGCCGGGCTCTCTTTGGCTGCCGAGGCTGAGGCTGAAGGTGGTACTGGGGCAGCGTTCAGCCGAGGAGGCCCATGATGATTATGATGGTGGGGATGTCCCACATAGTGTGGATGCTGGAAGGGGCCCCCTACACCATGTTGATGCGGCGGAACCCCGGAGCCCCCCAAATGCTGCACGTCGTCTACTGCCACGGCGGAATCCTCGTATTCTGTGTCATCGTCAACCTGGACAATTTCTCCCACAGGCTTCATCGCGTCCTCCTCGCTTTGCTGTATCGCTGATAAGCGTTTGACTCTACTCCGTCCAACACCGGCATTCAACGCCTCTTCAGCAGCCTCTCCGCGTTCCCTCTC…	MSGSHASYNSSSAASIMTEDEEDWEDYVKGGYHPVKIGDVFSEGRYVVVRKLGWGHFSTVWLAKDQKMNRHVALKVVKSAPRYTETALDEIKLLQRLITSSTPPVAPSSSNPNPPPSPSHTHPGRSHVISFLDHFRHKGPNGVHVCMVFEVLGENLLGLIKRHQNKGVPMHLVKQIAKQVLLGLDYMHRCCGVIHTDLKPENVLICIDDVESIIQSELLANPPTSNNSNPPNASRLVGVPPSKGRGGNQTPRSESVFITGSQPLPSPSSSFGTSPIMLDKWAFGMSKIEGAGGDSKPGSFGEGSRVGSLVEMASPTNADSSKKRADSTDLVQDVSNVTLDGGARFGERVNVKAPATTGPSLLSQQAPSTRVTASSSQHSSIPSSTSTTTTSGTSSILAT…
PTI98_0000047	PTI98_0000047-T1	mRNA	scaffold_1	152499	153183	-		hypothetical protein				PF20236		ENOG503PDXP								ATGTCCAACCTCAACCCGTTCGCTCAGTGGCCCAGCAGTGGCGGCTTTCCAGGTTCTTCTCTTCCGTCCGTCTTTGGCGCACTTCCTTTCACTGGGCCGTCCACTCAGCCGGCTGTTCTCGCTTTTACCTTCGTATTCAATCCTACCATCATGAATTCCATCGTTACCGGGCCCGACGACCAGCCGTATTATAGAATCTCCACGGATAACCCTACGCCAGGCTTCACCTTTATCCACAACACTCAGGGAAGGCCCATCGTTGTCATTGAATGGCAAGCCCACCCTGTCGTTGAAGTACGGGACATTATTCCCAAGCAACTTGCCTCGCAATGGCTGGAGCTTTCTTCGCAGAGGAAGTAGGTATTCTCGGTGATGTATCGGTACGATACTGATTCAGTT…	TTAGTCGACGTTCCTACCACATATAAGCAAGAACGCTGAGACGATAGCCACTTCTGTGAGGCCTGCATGTATGGCATAGGACGTTAGCTCAAGCGTTGCGCGATGTTGACCGTTAAACAGGCGACCCATACGTTCGGGTGGGTTGGTCGCGGGATTCAATAAAATTATGGAGCCATCTCCTGGAGTCCAAACATATCGTTTGCCGCGAACTTCCATATGTCTGGAATTCCTCTGCGAAGAAAGCTCCAGCCATTGCGAGGCAAGTTGCTTGGGAATAATGTCCCGTACTTCAACGACAGGGTGGGCTTGCCATTCAATGACAACGATGGGCCTTCCCTGAGTGTTGTGGATAAAGGTGAAGCCTGGCGTAGGGTTATCCGTGGAGATTCTATAATACGG…	TTAGTCGACGTTCCTACCACATATAAGCAAGAACGCTGAGACGATAGCCACTTCTGTGAGGCCTGCATGTATGGCATAGGACGTTAGCTCAAGCGTTGCGCGATGTTGACCGTTAAACAGGCGACCCATACGTTCGGGTGGGTTGGTCGCGGGATTCAATAAAATTATGGAGCCATCTCCTGGAGTCCAAACATATCGTTTGCCGCGAACTTCCATATGTCTGGAATTCCTCTGCGAAGAAAGCTCCAGCCATTGCGAGGCAAGTTGCTTGGGAATAATGTCCCGTACTTCAACGACAGGGTGGGCTTGCCATTCAATGACAACGATGGGCCTTCCCTGAGTGTTGTGGATAAAGGTGAAGCCTGGCGTAGGGTTATCCGTGGAGATTCTATAATACGG…	MSNLNPFAQWPSSGGFPGSSLPSVFGALPFTGPSTQPAVLAFTFVFNPTIMNSIVTGPDDQPYYRISTDNPTPGFTFIHNTQGRPIVVIEWQAHPVVEVRDIIPKQLASQWLELSSQRNSRHMEVRGKRYVWTPGDGSIILLNPATNPPERMGRLFNGQHRATLELTSYAIHAGLTEVAIVSAFLLICGRNVD
PTI98_0000048	PTI98_0000048-T1	mRNA	scaffold_1	154558	156126	-		hypothetical protein						ENOG503PI86								AAGGAGTCAGTGAGGCATACATGAGGCATCGCGGAGGTTACACTTGAGCATTGACCACAACCACCATTGACCACAACCACCATTCTATGTATACCAAATGATCAGACAAGTATCTACGACTGAACTAGGTGAGCTCAGAAGCCACAAAGACTCGATACTTTGCGATACAACCTCAATTCCACTAGATTTCACCCTTGTTCCATCCACCCCAGCAATTTATCTTCCAGTGCCCAACCACGGTCCGGACCTTATCAACACGCTGCATCACCCCAATGGTTTCTAGCACACAGTCCACTATTTCGGTGGCTATGCACAATCAGATCCATCACGTGTGGTACACTTGTCAACGTATATAAATGCCGAGCTCCCCAAACGGCCTTGTCCTTTCCGTCACCTCCT…	TCGAAAGCAAAGCAAAACAACATGATCATTGCACGGTATATATCCGTGAATTCGTTACAAATGAATGGGTAGTAGAGGTTACGGAGGCTAAGAGCATGGGGTACGAGGTGCAACCTCAGCGCTGTTCAACATTGACCGGCGCACAGCGCCAAAGGGGACACAGCGCGAGACACGTTTGAGCGACTAGAGGCACTGAATGGGATGGCAGAGCGAGCGCGCAGCGCCGACCGTTCTCTGTGCCGTAGGATCAGCGAAGCTACAAGGGTTGACATGGGGGCAACATGGGTTTGTCCGGAGTGAGCGGTACTAGGTGAATGTAGATTGACAGTCAAGTCAATATCCATGTCGAACGATGTTGCCACGTCGCCCGGTCCACACCCTTGTGCAATAAGATACGAG…	TCAACATTGACCGGCGCACAGCGCCAAAGGGGACACAGCGCGAGACACGTTTGAGCGACTAGAGGCACTGAATGGGATGGCAGAGCGAGCGCGCAGCGCCGACCGTTCTCTGTGCCGTAGGATCAGCGAAGCTACAAGGGTTGACATGGGGGCAACATGGGTTTGTCCGGAGTGAGCGGTACTAGGTGAATGTAGATTGACAGTCAAGTCAATATCCATGTCGAACGATGTTGCCACGTCGCCCGGTCCACACCCTTGTGCAATAAGATACGAGCGAAGACGGGCAACCAGTGCCATATCCTGCACTTCAAACCCAGGCGTGACTTCAACCGCATCATCCCCCAAACCATGTCTCGCTAATCTCCACGCAACACTACGCTGCAGTAGCGTCAAGAACTG…	MPSSPNGLVLSVTSSRLKLTAKYQRAVICAGRSPQLFPSCRLSMSFTIMARPTSRAALVDSTNSPSTKSKNRGSTRVKQAGFPLASSSRKSAPTCTVSLAFASASSGSSSSAVSSDDTFDSNLIPFPSSAISFPSSQSFGESDAEMSYSDFDSVTPCAQSPQVGWRRRRSNACLTQTLRSRSSSPSPKSKSSPSSIRKRSRNIAKRLNADLQFLTLLQRSVAWRLARHGLGDDAVEVTPGFEVQDMALVARLRSYLIAQGCGPGDVATSFDMDIDLTVNLHSPSTAHSGQTHVAPMSTLVASLILRHRERSALRARSAIPFSASSRSNVSRAVSPLALCAGQC
PTI98_0000049	PTI98_0000049-T1	mRNA	scaffold_1	156450	158884	-		hypothetical protein				PF07690		ENOG503PBGY	U:(U) Intracellular trafficking, secretion, and vesicular transport							ATGGAGATGCTCATTGCAGCTAGATTCGTACGTCCTGGGAGTTACAACGATGGCGCCACTCTCATCATTGTTGCGTAGATCTCCGGAATAGGTGGTGGTGGTATTTTTACCACTTCTTCGTACGTGAGGTTTGCTCATGCATCGGTATTGATCGAGCTTATTCTGGCTCAGAATTGTGATTAGCGACATGTATAGCATGAGGGTAAGTTGTCGTCATTTGAGTTTGTAGACGCAGTTATTCATCTGCGAGTAGTCCCGGGGACTGGCTCAAGGTGTTGCCAGCGTGTTCAATGGCGTAAGCTCGTTCTTCTGTGTCTTTGATACCTTCCCTTAATCGAGCGCTAGCTAGGCATGGGGCTGGGCGGGCCATTCGGTGGAATCATTACCGATTGGTGATTC…	TGGCGAGGCGAATACACGAACACAATCTAGAGATAACACGGGGGCACAAAGGTACAAAAGAGATATCCTGATACATAGATGAGATCAAAATGCGAGAATCTACTGAATGTCTCTGCACAGAGTCGTGAACGAATGGTACTTTTTCATATCCATTCAAGGTACCAAATCAGCGTTGATGCAAACGGCGAGAGGCATTGCTCTCCAAGTCCATTACACCGTCAGCGGATTCATACCCAGAAAGTCGCCTGGCGATTTTCCCTTTCGGACCTGGAGCAATGACGATTTCATCCTCATCCTCATCATCTTCCGAATCAAAAGGTGTTTCCGGTATCGAAGTCAACGTAGGGCTTTGTTGATTAGGTGAAGAGCCGGGAATCGGGCGTGGTTGATGCTCCAGCG…	TTATAGCATACGCATCTCGGGCGGTCCGTTGCATCTCTGGCGGCAAACTGCCCACGAGTTTTGCCGAGTGCCGGATCTTCGTGATCCACTGTCCCCCAAACAAAATATTAGGACGTGGCGACGTGGATGAATTCGATGACATGCCTCCTCTGCGTTCGGGCCGGTGATTCTGGCGCGAAGTTCGCTGTCCAGACGCTGCTGAAAAATGGCCGATGATATAGCGACCCCGCCAACTTGACCAATGCCTCGGAAAAGCTGACCAAAACCAGTACCGATGGCCATCTGGGATTCGGGGAGATGAGCCAGCAGTGCAATGAGCATCGTTTGAAGCACTACAGCATTGCCAAAGCCAAGGGGAATAATGCTCAGCCATAATTGTAGAGGACCGGAAGATTCCCG…	MEMLIAARFISGIGGGGIFTTSSIVISDMYSMRSRGLAQGVASVFNGLGMGLGGPFGGIITDWLGWRAAFLIQIPIFMLAFALTSFNLNYTTPVEAQKEVLRRIDYGGSLTLLVTVGSLLFFLATKYNEGLPWSDPSVMTSVVVAGVFAVLFLVVELFIAPEPVLAPSLLRQRIPVLVGMSNFLVATCNFSVMYFFPMWFQTVMLTSASTAGLHLFPNSISMSIGSMFAGWWMHRTGRYKFINITFGACPFIATVLITRMRESSGPLQLWLSIIPLGFGNAVVLQTMLIALLAHLPESQMAIGTGFGQLFRGIGQVGGVAISSAIFQQRLDSELRARITGPNAEEACHRIHPRRHVLIFCLGDSGSRRSGTRQNSWAVCRQRCNGPPEMRML
PTI98_0000050	PTI98_0000050-T1	mRNA	scaffold_1	162373	162937	+		hypothetical protein														ATGCCTCAAGACGCAGGGCATGGGAAGCGTCGCAAGCATTTTGTAGAGGACAAAGCAAGTTTGTAACACGAAATCTCCATTAGTGGTTCTAATGTTCTCCTCTTCTCTTCCCTCATCGATCGTTTTAGTCGGAGGCATTGCGATTGGCAGAAGCGATTGGAGGAGCACAGGAGGAAAAGGCTCAAATCAAGGCCGAAAAGCGACATCAAGTACGTAACATTGATCCTGGTCTGTGCCATACACACCACCTCAACTTATTTTCTTTGGGCACCACCCGCAATCTGCATGGCGACAGGAATCTCGCCCAAATCGTACTCGCCGTGTACAAGCATCTACAGCTAAAGTGAAGCTAGTATGTGACTCCATCACCTCGCAGCTATGATTGATGAATCAAGCTGA…	ATGCCTCAAGACGCAGGGCATGGGAAGCGTCGCAAGCATTTTGTAGAGGACAAATCGGAGGCATTGCGATTGGCAGAAGCGATTGGAGGAGCACAGGAGGAAAAGGCTCAAATCAAGGCCGAAAAGCGACATCAAGAATCTCGCCCAAATCGTACTCGCCGTGTACAAGCATCTACAGCTAAAGTGAAGCTAAAAGAAACCAAGGCACTAATAGCTGCAAGACAGGCTCAGATCAAGAAGCACAAAGCGAAACAACGCAAACAAGCTAAAGACGGGGCTCTGTCAGAGATTGCTCCACCAACAACGCCGTCCACAAAGAAAAAAGTATCATTTGCCTGA	ATGCCTCAAGACGCAGGGCATGGGAAGCGTCGCAAGCATTTTGTAGAGGACAAATCGGAGGCATTGCGATTGGCAGAAGCGATTGGAGGAGCACAGGAGGAAAAGGCTCAAATCAAGGCCGAAAAGCGACATCAAGAATCTCGCCCAAATCGTACTCGCCGTGTACAAGCATCTACAGCTAAAGTGAAGCTAAAAGAAACCAAGGCACTAATAGCTGCAAGACAGGCTCAGATCAAGAAGCACAAAGCGAAACAACGCAAACAAGCTAAAGACGGGGCTCTGTCAGAGATTGCTCCACCAACAACGCCGTCCACAAAGAAAAAAGTATCATTTGCCTGA	MPQDAGHGKRRKHFVEDKSEALRLAEAIGGAQEEKAQIKAEKRHQESRPNRTRRVQASTAKVKLKETKALIAARQAQIKKHKAKQRKQAKDGALSEIAPPTTPSTKKKVSFA
PTI98_0000051	PTI98_0000051-T1	mRNA	scaffold_1	163247	165101	-		hypothetical protein		3.1.3.43		PF00481		ENOG503NXCM	T:(T) Signal transduction mechanisms							GCTTGATTAGCGCTCCAAACGACCTCAGTGCTGCTTCAGTCAGCGAGGCCGCTGAACTGCTTCTAAATCTCTGGAAATTGAAACGAAGAATAGTCGATGCTCAGCCGTCTCCTTGGACCCGCCACAGCTCGCAGAAATGCTCGTCAACTAGGTTCTGCCGTTGGCTTTCTGGGAGTGATACTATCTGGCGTGCGTACCATATACGCGGATGATGAAATAGAGCACGGCGACGACGCCCCCGAGCCACTGCTTCGAAGACTGATCTCTGATGCGGCATCGCGGTACAGAACACCCTCAGAAGAACCCCCCTCCTCGAAAGCCGACAGTGTATTGAGAAAGTACGAGGGCAGTGGCGTTATTAAAGGGGACACTGGTATCGCTCGATTTGATGACATATCG…	TTCACCAACGGGCGCATACGCGTCGTGAATACGCACATGCGCAATCAAGTAATTTCCGTGCGACAAATGACATCCTGTCAATGAACGGAAAAACTAACCAACAATCGTTTAATTACCAAAAAATGAACTCTTTCCATAGTTGTATGTAGAGCGTCAATCTTTGAAAAACACAACAATGGTACTAATGTCAGGCCTCAACCGCGCAGCAAACGGTGGAAAAACACTCAACAACGCATCTGTAAGATCTCTATCTGCTCCACCCAGGGCATTTCGAGCTAAATGGGTGGCTGCATTGTCATCGACGGCGATAAATTTCTTTTCCGTTCGCCAACGCGAGTACATGGATGTGTCATCTTCGCGTAGCCTGATGGGGAGTTGATCTCGGCGGATGATACGAGC…	TCAATCTTTGAAAAACACAACAATGGTACTAATGTCAGGCCTCAACCGCGCAGCAAACGGTGGAAAAACACTCAACAACGCATCTGTAAGATCTCTATCTGCTCCACCCAGGGCATTTCGAGCTAAATGGGTGGCTGCATTGTCATCGACGGCGATAAATTTCTTTTCCGTTCGCCAACGCGAGTACATGGATGTGTCATCTTCGCGTAGCCTGATGGGGAGTTGATCTCGGCGGATGATACGAGCTTGTCCTTCATCATCATTTTGCCCATCACCAGGGGGTCGTAGGATATTGTCTTCGTCGAATGGGTTTGATTGACTTTCAAGCCATACCCCGACCAACCCCACGGCTTCCTCGTTGGTGAGTGACTTCCACAGACCGCTCGAGCCCATTATGAG…	MLSRLLGPATARRNARQLGSAVGFLGVILSGVRTIYADDEIEHGDDAPEPLLRRLISDAASRYRTPSEEPPSSKADSVLRKYEGSGVIKGDTGIARFDDISVPCESIKCSELAINSIKLSTGNSWTLFGLYDGRNGPHTSNYLGRVLLSTILDSLLSVYTKYTAQPDQHMPLEYSTIDAPPNEPLTNALDKSFIEAFLEVDRNVVESPVEALPSNPSRSHAVSMLEVAQSTSSALVMLYDSDTRLLKVGLTGDSRAVLGRNIGRHSGRAVYNVHVLTTEQDTNNQAELSRLRGLHPNENLMVDNRLLGRATTLRSFGDAALKWSNDVQQRLHEDYFGDRPLPGAKTPPYITAEPEVTTFEVQPGDFLIMGSSGLWKSLTNEEAVGLVGVWLESQSNPFD…
PTI98_0000052	PTI98_0000052-T1	mRNA	scaffold_1	165951	167155	+		hypothetical protein						ENOG503PBNV	O:(O) Posttranslational modification, protein turnover, chaperones							ATGGTAGGCGTTGACAATCTGCTTCAAGCTGTCTCTTTAGCCATCCTCTATGCACCGACCACCTCGGCATCCCCCTTTCCAGGAAGTGTCAAGTACACCACTCACCACGTTCGCGAAGTTGGCAAAGGTGTCCGAATCGAGACTTTTCATCCTCCATCAACATACGAAGTTCGTCTCACGAGGCTTCTTCACCTTTCTGAGGGCAATGCTCAACCCATATCTTAGACGTTCGGAACAGGTATTGACCACCCACTTGTCGAGCGTGACAATCCCGACCTGGAGGAGTCCGCCATTGCATTTGTGGGCTCTAGACTCGGTGTTTCCAAAAGCGCTATCACATTCAAGTCGGGCTTCACTGGGGAGACTACGAGACGTGCTTTCGTCAAACAAACTCACGTA…	ATGGTAGGCGTTGACAATCTGCTTCAAGCTGTCTCTTTAGCCATCCTCTATGCACCGACCACCTCGGCATCCCCCTTTCCAGGAAGTGTCAAGTACACCACTCACCACGTTCGCGAAGTTGGCAAAGGTGTCCGAATCGAGACTTTTCATCCTCCATCAACATACGAAACGTTCGGAACAGGTATTGACCACCCACTTGTCGAGCGTGACAATCCCGACCTGGAGGAGTCCGCCATTGCATTTGTGGGCTCTAGACTCGGTGTTTCCAAAAGCGCTATCACATTCAAGTCGGGCTTCACTGGGGAGACTACGAGACGTGCTTTCGTCAAACAAACTCACGATGGAGTTCCATTCGCGAACGCCGTTGCAAACATCGCGTTCAACCGCGAAAACAGGGTT…	ATGGTAGGCGTTGACAATCTGCTTCAAGCTGTCTCTTTAGCCATCCTCTATGCACCGACCACCTCGGCATCCCCCTTTCCAGGAAGTGTCAAGTACACCACTCACCACGTTCGCGAAGTTGGCAAAGGTGTCCGAATCGAGACTTTTCATCCTCCATCAACATACGAAACGTTCGGAACAGGTATTGACCACCCACTTGTCGAGCGTGACAATCCCGACCTGGAGGAGTCCGCCATTGCATTTGTGGGCTCTAGACTCGGTGTTTCCAAAAGCGCTATCACATTCAAGTCGGGCTTCACTGGGGAGACTACGAGACGTGCTTTCGTCAAACAAACTCACGATGGAGTTCCATTCGCGAACGCCGTTGCAAACATCGCGTTCAACCGCGAAAACAGGGTT…	MVGVDNLLQAVSLAILYAPTTSASPFPGSVKYTTHHVREVGKGVRIETFHPPSTYETFGTGIDHPLVERDNPDLEESAIAFVGSRLGVSKSAITFKSGFTGETTRRAFVKQTHDGVPFANAVANIAFNRENRVVAFGTSFVKPTRVSSSQPSIPIGDAIAKAEELIDGKYNGHPPSIEFLALPDGSAVLTHVIQIQNDKTGTWVEAFIDAHTGQLRSVTDFVNKFSYLVLPIAIEVPTEGFQVLLDPQDTVASPLGWHSDGTTSTTATAGNNVIASKGAPTPQSGPGEFIYP
PTI98_0000053	PTI98_0000053-T1	mRNA	scaffold_1	167646	168796	+		hypothetical protein						ENOG503PBNV	O:(O) Posttranslational modification, protein turnover, chaperones				M36			AGTACACATTCCCGACCCACAAGCAACGTTGTACTAATACAAAGCAGTGTTCCTGTGGACGTTTACCAATCCATCGCGGGACAGCGCCTTGGAGAACGACATCCTAGTGCACGAAAACACCCACGGGATAACTAACCGGATGACTGGCGGAGGGACAGGCAGGTGTTTGCAGACCACCGAGGCTGGTGGTATGGGCGAAGGTTCGTGCTTATGATTGACCAGAACCTTTATTAAACCAGAGATTAATCAGGCTGGAGTGATGCCATGGCCGAGTATGCTCCATCCCGCGTTACGTAGAGACTAGCTCACAATGCGTTGTTAGATGGACGGAACACAAATCCGCCGACGTCCCCGACTATGTTATGGGCCAGTTCGTTACCAACACCACAGCTGGTATTC…	AGTACACATTCCCGACCCACAAGCAACGTTGTACTAATACAAAGCAGTGTTCCTGTGGACGTTTACCAATCCATCGCGGGACAGCGCCTTGGAGAACGACATCCTAGTGCACGAAAACACCCACGGGATAACTAACCGGATGACTGGCGGAGGGACAGGCAGGTGTTTGCAGACCACCGAGGCTGGTGGTATGGGCGAAGGCTGGAGTGATGCCATGGCCGAATGGACGGAACACAAATCCGCCGACGTCCCCGACTATGTTATGGGCCAGTTCGTTACCAACACCACAGCTGGTATTCGTACTCACCCCTACTCAACTTCGCCAACTGTCAACCCCTTACGGTATTCATCCATCGCAACCCTTAGCGAAGTTCATGACATCGGCGAGGTATGGGCAAA…	ATGACTGGCGGAGGGACAGGCAGGTGTTTGCAGACCACCGAGGCTGGTGGTATGGGCGAAGGCTGGAGTGATGCCATGGCCGAATGGACGGAACACAAATCCGCCGACGTCCCCGACTATGTTATGGGCCAGTTCGTTACCAACACCACAGCTGGTATTCGTACTCACCCCTACTCAACTTCGCCAACTGTCAACCCCTTACGGTATTCATCCATCGCAACCCTTAGCGAAGTTCATGACATCGGCGAGGTATGGGCAAACATGCTCCATAACGTTTATTCTGCCCTTGTGGGGGCACATGGCTTCTCCACCACGGCACGTACAAATCCGGGTGGAACCGAGGGGAACATTGTATTCCTACATCTATTCATAGACGCTTTGGCCTTGCAGCCGTGCAAT…	MTGGGTGRCLQTTEAGGMGEGWSDAMAEWTEHKSADVPDYVMGQFVTNTTAGIRTHPYSTSPTVNPLRYSSIATLSEVHDIGEVWANMLHNVYSALVGAHGFSTTARTNPGGTEGNIVFLHLFIDALALQPCNPTLPAARDAWIQADANRYGGANVCILWQAFASRGLGVGAAGHRDSTTVPDGC
PTI98_0000054	PTI98_0000054-T1	mRNA	scaffold_1	169006	170552	+		hypothetical protein				PF01557		ENOG503Q30A	Q:(Q) Secondary metabolites biosynthesis, transport and catabolism							GTTGATTGAAGAACATCGTCCAAGCTGCGTACATGAGTGGTGGAGTAAACCGTCCATTCCCTCAGAGTTTCGAAGGAGATTCCCGTGCCGAAAGAAGCTCTGTGATCTTTTTATAGACGCGACTTTCTGATCCTCCTAGGCTACAGCTTCACTCCATTGTTGCCTACCCCTCGTCATGCGGCACGACTGGTAGGTAATGCCCAACGCCGGATTGGGCGTCCAGCCTCATGTCAAGCTACCATGAGTCTCCGTCTTCTTCCGCTGTGAAATCATCTACCACGTTGGGACTTTTATCCACAGAAGAAGATCCCTGATGCTGTTGAAACATGACTGCTGACGATGAGCCTCATCGAGAAGCACCGAGTGTGGTTTCCGTGTTCATTATTTAATCCCCCGCAT…	GTTGATTGAAGAACATCGTCCAAGCTGCGTACATGAGTGGTGGAGTAAACCGTCCATTCCCTCAGAGTTTCGAAGGAGATTCCCGTGCCGAAAGAAGCTCTGTGATCTTTTTATAGACGCGACTTTCTGATCCTCCTAGGCTACAGCTTCACTCCATTGTTGCCTACCCCTCGTCATGCGGCACGACTGGTAGGTAATGCCCAACGCCGGATTGGGCGTCCAGCCTCATGTCAAGCTACCATGAGTCTCCGTCTTCTTCCGCTGTGAAATCATCTACCACGTTGGGACTTTTATCCACAGAAGAAGATCCCTGATGCTGTTGAAACATGACTGCTGACGATGAGCCTCATCGAGAAGCACCGAGTGTGGTTTCCGTGTTCATTATTTAATCCCCCGCAT…	ATGCGCACGATAACCGCGCTTGTCGTTCTGGGGTTCGCACTCGCTGCGAGCGCACAGCGCTTCGTGCGATTCATCTCCACTGACAACAAAGAATACTACGGCGATGCTATTCTTCCAGCTGGAACATTCGACGCGGCGAAGAGCACAAAGGCCAAAGTCATCACAGGAGACATCTTGGGCGACTTCCGCATTACGAACCAAGTCAAACCCATCAAAAAGCTGTTGGCACCTTTGCCGAGTGAACGCGTCCGTACTGTTCGCTGTGTTGGCCTAAACTACATCGCTCACATCGATGAAAGCAACATGACAATCCCCGGGTGGCCTATCCTGTTCTACAAACCATTCACGGCGCTCAACACGCCTAGTGATCCTATCCCCATCTCCGAGGGCTACCAAACT…	MRTITALVVLGFALAASAQRFVRFISTDNKEYYGDAILPAGTFDAAKSTKAKVITGDILGDFRITNQVKPIKKLLAPLPSERVRTVRCVGLNYIAHIDESNMTIPGWPILFYKPFTALNTPSDPIPISEGYQTQGNFTSSMDWETELVIIMKKKAFNISDDEALDHVLGYSVGHDVSHRGWQIDRGGLPQPQFSMGKGPDGWAPWGPAIVSTNIITDPQALNIWTRVNGVLQQNATTADMIFGVKHLVSFFSMGTTLLPGDVIFTGTPSGTNLGKAVPEFLKNGDVVEVGLENVGTCTNQIKYV
PTI98_0000055	PTI98_0000055-T1	mRNA	scaffold_1	170462	171244	-		hypothetical protein						ENOG503PG0P	S:(S) Function unknown							CAAAAGGCTTGTCGCGGAGTGCAAATTCGGCGCCCATGTGACATTGACTAGGGGCAAACCACTAGGGCCCTAGGGGCTTCGAGATTATCAACCATCACTAGCGCTTCCGACGCAGCAGCAGAAGTCAGTTTCTTTATCGCACCACGACACACAGTTTCTTATACCAAGCAGTATTTTTCCTTCAAGTATGACTATCCAAGATGCCGCTCGTGCTGCTGGCTGGTATAGATTCGAACAAGTCGAGCAATACATACCAAACGAACACAAGCTCTTCCGTGCATCATCCCCAAACTATATGGGTTTTGATGGATCCCTCAGCCTAACCCCCGCCGCAATCCAATTTATCAAAAATCAAGGCATCGATGGCCTGATCAGCTTCAACCAATGTAGCTATACGGA…	TGTTGTCGAAGTAGGTTTGGAGAACGTAGGGACTTGTACAAACCAAATCAAATATGTGTAGCTATAGCGCGCACATCGCATGCCTATTTTTCTAGTTTCGCTCGAAGCTCACGAAGTGCTTCCATCTGAACCTCCTTTTCCACGTGATTCACGGGTGCCCATTCCTCCTCGCTAGGGTGTTGCCCCGAAGTTATGTACAGTTGGATCGCAGTCACCCCTGTTCCCGTTCGCCCATGCCCATATCCACAGTGAACGAGGGTTGCACCGTGCTCAAGGAAAAAGCGGTAAAGATGATCGAGTTGTTCAGTACTTGCAGCGGTGAAATCTTTCACGGGAAGGTGGAGGAAGGATATGCCTGCTTCTTTGAGCGACTTCTGCTCGGCATCCGTATAGCTACAT…	CTATTTTTCTAGTTTCGCTCGAAGCTCACGAAGTGCTTCCATCTGAACCTCCTTTTCCACGTGATTCACGGGTGCCCATTCCTCCTCGCTAGGGTGTTGCCCCGAAGTTATGTACAGTTGGATCGCAGTCACCCCTGTTCCCGTTCGCCCATGCCCATATCCACAGTGAACGAGGGTTGCACCGTGCTCAAGGAAAAAGCGGTAAAGATGATCGAGTTGTTCAGTACTTGCAGCGGTGAAATCTTTCACGGGAAGGTGGAGGAAGGATATGCCTGCTTCTTTGAGCGACTTCTGCTCGGCATCCGTATAGCTACATTGGTTGAAGCTGATCAGGCCATCGATGCCTTGATTTTTGATAAATTGGATTGCGGCGGGGGTTAGGCTGAGGGATCCATCAAA…	MTIQDAARAAGWYRFEQVEQYIPNEHKLFRASSPNYMGFDGSLSLTPAAIQFIKNQGIDGLISFNQCSYTDAEQKSLKEAGISFLHLPVKDFTAASTEQLDHLYRFFLEHGATLVHCGYGHGRTGTGVTAIQLYITSGQHPSEEEWAPVNHVEKEVQMEALRELRAKLEK
PTI98_0000056	PTI98_0000056-T1	mRNA	scaffold_1	171447	174519	+		hypothetical protein				PF00350;PF01031;PF02212		ENOG503PCTV	U:(U) Intracellular trafficking, secretion, and vesicular transport							TTAGAGTCGCCGCGAGGCAGACGAGAATGGCGGGGCTTGTGGTAGCTGGACGTATATAAGGCTTTCTCGTGGGATCAGGGGTCTCATGTTCAATCGACTCACCCGCAATTCTCGCCGCAGCCAGAGTACTCGCTCTGGCTCGACTGACGATACTACAGGCGACATGAACAATCATCAAGAAGCAGAAACTACTTCCGCCAATAACATCAACAATACCGACTATGCCCGCCGTTGCAAGGAACTCATGCAACTTCGTAACGATTTAGATGCCATGGGGTACGTCAATACCCCAAGCTGGGATAAAAATATTCTCACTCGATCTTAGTGCCTCTGCGTTATTGGATTTACCACGCGTAGTCGTGATTGGTAGCCAATCAGGTACGAAGCCCGAGATTCAAC…	TTAGAGTCGCCGCGAGGCAGACGAGAATGGCGGGGCTTGTGGTAGCTGGACGTATATAAGGCTTTCTCGTGGGATCAGGGGTCTCATGTTCAATCGACTCACCCGCAATTCTCGCCGCAGCCAGAGTACTCGCTCTGGCTCGACTGACGATACTACAGGCGACATGAACAATCATCAAGAAGCAGAAACTACTTCCGCCAATAACATCAACAATACCGACTATGCCCGCCGTTGCAAGGAACTCATGCAACTTCGTAACGATTTAGATGCCATGGGTGCCTCTGCGTTATTGGATTTACCACGCGTAGTCGTGATTGGTAGCCAATCAGCTGGTAAGAGTTCGTTGGTTGAAGGTGTTAGCGGGATCTGTGTTCCTCGAGACGCTGGAACATGCACCCG…	ATGTTCAATCGACTCACCCGCAATTCTCGCCGCAGCCAGAGTACTCGCTCTGGCTCGACTGACGATACTACAGGCGACATGAACAATCATCAAGAAGCAGAAACTACTTCCGCCAATAACATCAACAATACCGACTATGCCCGCCGTTGCAAGGAACTCATGCAACTTCGTAACGATTTAGATGCCATGGGTGCCTCTGCGTTATTGGATTTACCACGCGTAGTCGTGATTGGTAGCCAATCAGCTGGTAAGAGTTCGTTGGTTGAAGGTGTTAGCGGGATCTGTGTTCCTCGAGACGCTGGAACATGCACCCGATGCCCTATGGAATGTGTCATGCACAGCACGTCCGGTCCTTGGAGGTGTTCAATCTCTTTGCGGCAAGAAGGCGGAACAACCAGC…	MFNRLTRNSRRSQSTRSGSTDDTTGDMNNHQEAETTSANNINNTDYARRCKELMQLRNDLDAMGASALLDLPRVVVIGSQSAGKSSLVEGVSGICVPRDAGTCTRCPMECVMHSTSGPWRCSISLRQEGGTTSTFSPEVTDRASVELWLRRAQVASLCPHRSPSAFTAMSRDELKATYDSDARMLKFTNNVVCLDLHDPDATDLSFVDLPGLIQNESQEAIDLVKNMVVSYIDRPNTLILVAMPITDDVENQQAARLAREADPEGLRTIGVVTKPDCLPSGAIDSRRRWKDIFLGRAHHLNHGYYCVRLPDDSERARQASRADSASIASQFFRTTEPWKDGDMNQGRFGIPNLVTDVGRLLVELIERSLPLLKQQVQDLLDRCLEDINDLPSIITRDPQ…
PTI98_0000057	PTI98_0000057-T1	mRNA	scaffold_1	175125	176449	+		hypothetical protein						ENOG503P32V	Q:(Q) Secondary metabolites biosynthesis, transport and catabolism							ACTGATTCCAGAATCTGAATGACGCAAGACTGCGGCCGTTCTGCCACCTACATCGATGCCGTTAACCGGCCCTGGGACTCGCCTTTCTCTCTCTCTATATATATACGGCCAGACGGTGGTGCTTCGGCCATGAACAATGCCCAACTACCATGCACTCACTTCAGCTCTTGAGCTTGCAGGCACCAATGTCGTTGTGGTCGGCGGGACCCAGGGCATTGGGGCTGGTATAGCGCTGAGATTGGCCGAACTAGGGGCCTCCGTCCTCATCTGTGGGAGAAACGAGAAACTTGGAGATGAGATGGTCCGGAAGCTGAAAGAACGGGGCGCGAAGGATGCTAGGTTTGCCTTTGCGGGGAGGGACTTGGGGACTCTGAAAGCGATCAAGGCCCTTGTGGAGGA…	ACTGATTCCAGAATCTGAATGACGCAAGACTGCGGCCGTTCTGCCACCTACATCGATGCCGTTAACCGGCCCTGGGACTCGCCTTTCTCTCTCTCTATATATATACGGCCAGACGGTGGTGCTTCGGCCATGAACAATGCCCAACTACCATGCACTCACTTCAGCTCTTGAGCTTGCAGGCACCAATGTCGTTGTGGTCGGCGGGACCCAGGGCATTGGGGCTGGTATAGCGCTGAGATTGGCCGAACTAGGGGCCTCCGTCCTCATCTGTGGGAGAAACGAGAAACTTGGAGATGAGATGGTCCGGAAGCTGAAAGAACGGGGCGCGAAGGATGCTAGGTTTGCCTTTGCGGGGAGGGACTTGGGGACTCTGAAAGCGATCAAGGCCCTTGTGGAGGA…	ATGCCCAACTACCATGCACTCACTTCAGCTCTTGAGCTTGCAGGCACCAATGTCGTTGTGGTCGGCGGGACCCAGGGCATTGGGGCTGGTATAGCGCTGAGATTGGCCGAACTAGGGGCCTCCGTCCTCATCTGTGGGAGAAACGAGAAACTTGGAGATGAGATGGTCCGGAAGCTGAAAGAACGGGGCGCGAAGGATGCTAGGTTTGCCTTTGCGGGGAGGGACTTGGGGACTCTGAAAGCGATCAAGGCCCTTGTGGAGGATATCGCTGCTTGGGCTGGTGAGGAGGGCGTTCAATATCTATATCTCAGCCAAGGCGGACCAGTCTACTTTACGCCTGGCACCGTGGAGAACCTAACCGCTGGGTTCAACGTCCAAATCATAGCACATTTCCTCATT…	MPNYHALTSALELAGTNVVVVGGTQGIGAGIALRLAELGASVLICGRNEKLGDEMVRKLKERGAKDARFAFAGRDLGTLKAIKALVEDIAAWAGEEGVQYLYLSQGGPVYFTPGTVENLTAGFNVQIIAHFLIPYLLLTRTNPVLREGAQICHIGRPGEKNRIIDFDDFSGLKAAATGTFSMMTHPFRWLFMMDVFTKEFNVKFPGIHTTHLYPGPVYTELFNAPSLPWYMHVFQKTIFRWTSISTAQYADIAIWETVSDEGKALRRAFWDQYGREVTVDKRVDSDPEFRQRVWDNLLQLSEI
PTI98_0000058	PTI98_0000058-T1	mRNA	scaffold_1	176361	178628	-		hypothetical protein				PF07557		ENOG503PKEK	S:(S) Function unknown							GATCTCCCCCGCATGGGTACCCGCAGGGACTCGCGTGTGTCTGTCGGGGCACGCCAGAACGATGCCTTGGTTGAATTCGAATCGTGTAAGTAAATTGCGGTGCCTTATTCCGCTCCAACAACACTAACTTCATGCCACAGTCAAGAAAAAGTTCCTACTCGCCAACAAGCACATCACGAAGTGCGTTGTCCTTGCATCTCCTCTGAAATGAATGAATTTAACCCATTAAATACTCTAGGCTCAACTCAACGCTCAGTGTCCGGATTGAAGAACTTAATGCCCAAATATCCACCCTCTACGTTGAGAACCTCCGATTACGGGCATCGGAGATTGCTCTTGCGGCCCAACTTAAGCGGGAGAAGGAGAAATCGACAAAGGTCATGGCAGATGCTGAGGCTG…	CTAAATAATGTAGAAGCTGTATGTATCTCGCTGATAGTACATATTCGTGGTATAAACGACTGCCAATATTATACACCAATAACGCATTACTGACAAAGCGGTCATCAAGAGGGGATATAAAACATATGGTTGTAACATGAATATAGAATAAGTGCGTCGCAAGGGGAGGGTCGGTGGAACGGCGCTACATGGCCATGCTATGTCTCCTCTCCTCCCAATCGGTGAGGAACCCCCCTCGTTCGGATTTCGTTTCGACTTGACCAAGCTCCCTTTACTACTGGAATGGCTTCTTCTTCGACTTTGATCTACATTCCCCCAGCCATCGGTGATCGTAGCGCTCGCACTATTCCTCCCCCGATGTGGTCTGCGCACGGCAAACTCCCCATCCGCTTCCTCCCC…	CTAAATAATGTAGAAGCTGTATGTATCTCGCTGATAGTACATATTCGTGGTATAAACGACTGCCAATATTATACACCAATAACGCATTACTGACAAAGCGGTCATCAAGAGGGGATATAAAACATATGGTTGTAACATGAATATAGAATAAGTGCGTCGCAAGGGGAGGGTCGGTGGAACGGCGCTACATGGCCATGCTATGTCTCCTCTCCTCCCAATCGGTGAGGAACCCCCCTCGTTCGGATTTCGTTTCGACTTGACCAAGCTCCCTTTACTACTGGAATGGCTTCTTCTTCGACTTTGATCTACATTCCCCCAGCCATCGGTGATCGTAGCGCTCGCACTATTCCTCCCCCGATGTGGTCTGCGCACGGCAAACTCCCCATCCGCTTCCTCCCC…	MGTRRDSRVSVGARQNDALVEFESFKKKFLLANKHITKLNSTLSVRIEELNAQISTLYVENLRLRASEIALAAQLKREKEKSTKVMADAEAATQNLAKHLSYLRQTLNIHAIHLPAPKEVSPPHSPPRRPVNAEPRDEALRVARLPNVPGIDEEDEPPTDDHEHAPVELPRIRTSGKVRSSTAQIPLPSITPGLPRKKPSSSMKRRESGLLMEMGGRPGSPTVGSPVPKNVELEEEAEEVRDDLLGIEEPKPLRGVTRRKQKSEEARADEDEDFRPSRRKPKDDRDLNDRKERKRKPREPEVDVVEELLIDEDAVVQGEKEKKVKSKSKARLMDVTNSPRGSVGLSLNCEDMITSTADSAKHRTFLAPRPASASSSSSQASHTTSSSKPTNLPPIEPPE…
PTI98_0000059	PTI98_0000059-T1	mRNA	scaffold_1	178945	179463	+		hypothetical protein				PF07876		ENOG503P7TY	S:(S) Function unknown							ATGTCCACTACCACCTCCGCTGACCCGGCTATCTCCCGCTTCCTAGGGTTCAAATTCAAAGAGGGCACTACAGATGAGCAGAAAGCAAATGCCGTCAAAGGTCTCTTTAAACTATATGAGGACCTGGCGCGATACGTAAATCAGGGACCAGTTGGTGCGTTGCTGAGATATTACGCAGATTCCGTGGCCTTCATTACTAGTGCAGGTGGCAAAAGCCTCGCTCAAGGTCCAAGCAGAAGATTCGATTACATGTTTACCGTGGAGTTCAAGGTGGGCCTAATGACCTCTGGGATGTTTTGTCTTTAACAATCATAACAGAATGCAGCGGCGAGAGACGCATTCTCCGCAAGTCCTGAACATGAAGGTGGCAAGGTGGGTGTTCAAAGATACTTTAAATAA…	ATGTCCACTACCACCTCCGCTGACCCGGCTATCTCCCGCTTCCTAGGGTTCAAATTCAAAGAGGGCACTACAGATGAGCAGAAAGCAAATGCCGTCAAAGGTCTCTTTAAACTATATGAGGACCTGGCGCGATACGTAAATCAGGGACCAGTTGGTGGCAAAAGCCTCGCTCAAGGTCCAAGCAGAAGATTCGATTACATGTTTACCGTGGAGTTCAAGAATGCAGCGGCGAGAGACGCATTCTCCGCAAGTCCTGAACATGAAGGTGGCAAGACGCGTCTTGCCCCCATAGTTGAAGATGTCCTTGCCTATGATTATGTCAAGGAAGAGTATGGCTTTTGAATACAGCTGAAATATCCCCTGTC	ATGTCCACTACCACCTCCGCTGACCCGGCTATCTCCCGCTTCCTAGGGTTCAAATTCAAAGAGGGCACTACAGATGAGCAGAAAGCAAATGCCGTCAAAGGTCTCTTTAAACTATATGAGGACCTGGCGCGATACGTAAATCAGGGACCAGTTGGTGGCAAAAGCCTCGCTCAAGGTCCAAGCAGAAGATTCGATTACATGTTTACCGTGGAGTTCAAGAATGCAGCGGCGAGAGACGCATTCTCCGCAAGTCCTGAACATGAAGGTGGCAAGACGCGTCTTGCCCCCATAGTTGAAGATGTCCTTGCCTATGATTATGTCAAGGAAGAGTATGGCTTTTGA	MSTTTSADPAISRFLGFKFKEGTTDEQKANAVKGLFKLYEDLARYVNQGPVGGKSLAQGPSRRFDYMFTVEFKNAAARDAFSASPEHEGGKTRLAPIVEDVLAYDYVKEEYGF
PTI98_0000060	PTI98_0000060-T1	mRNA	scaffold_1	179556	185752	+	NIK1_1	histidine kinase osmosensor		2.7.13.3		PF00072;PF00512;PF00672;PF02518;PF18947		ENOG503NXNC	T:(T) Signal transduction mechanisms							GTCTTCTCCATTTTCGCAGTCAATTGAACCAGATTGCACCGTCGAGCCAAGAATCGACTGACAGCGTACCAAGTCATTTTATTCTTGATTCTGCAGTTGCTGCTCTCGGTGAGAATCTAGTTCTGTTCTTGTGATGGTCTCTGATCCATCTGGCGCGAAGCTGGTAGTGAATCAAGAGATTCGAGCCGAATTGTTAGCAAATCGATAACGAACGCTTGGGATTTCTCAGGGCAGTTTGCTTCCAGCTATTCGCGGAGACATCCCGGAGCAAAGCCTTCGGGACTTCGGCTGAGCTTGATAACACCTTGAAACCTCCCACACGTACCTTTCAGCCGGCTTCGTTGTGCAAAACGATGGCCGCCAGCGATTCGCCTCCCCTCCCTCCCCTCGACCACCCTT…	GTCTTCTCCATTTTCGCAGTCAATTGAACCAGATTGCACCGTCGAGCCAAGAATCGACTGACAGCGTACCAAGTCATTTTATTCTTGATTCTGCAGTTGCTGCTCTCGCTGGTAGTGAATCAAGAGATTCGAGCCGAATTGTTAGCAAATCGATAACGAACGCTTGGGATTTCTCAGGGCAGTTTGCTTCCAGCTATTCGCGGAGACATCCCGGAGCAAAGCCTTCGGGACTTCGGCTGAGCTTGATAACACCTTGAAACCTCCCACACGTACCTTTCAGCCGGCTTCGTTGTGCAAAACGATGGCCGCCAGCGATTCGCCTCCCCTCCCTCCCCTCGACCACCCTTTTCTTTCGTATCTAATCGCCTTGCTCTCTGTCTATGAGCTGGGACCGAATTC…	ATGGCCGCCAGCGATTCGCCTCCCCTCCCTCCCCTCGACCACCCTTTTCTTTCGTATCTAATCGCCTTGCTCTCTGTCTATGAGCTGGGACCGAATTCTGCACCTCCACCGCGCTATGATGGACCATCAGATTGGCAAACCGATAGCATTATTCGCAGTTTGACTGCTGTGGCGAAGCGAATGTACGAAGCAGAAACGGAGGCGCATCATCTGACAACGGGGAAGGAGCGAAATAAGACCCAAGAAGATCATTCTCACTCGCCTTCATTACCAAGCCCTGAAAGTGATCACCAAAGCACAGTAAACACCAGCGCCGTCTCCAGAACACGAAGCAATGGTCTCAAAGATAACCTAGACATCATGAGCATGTCCAATACACCCCAGAAGACTCGCTCCCCC…	MAASDSPPLPPLDHPFLSYLIALLSVYELGPNSAPPPRYDGPSDWQTDSIIRSLTAVAKRMYEAETEAHHLTTGKERNKTQEDHSHSPSLPSPESDHQSTVNTSAVSRTRSNGLKDNLDIMSMSNTPQKTRSPTEPIAVNKVANLDCQSSSDTTTPTAPAEPLPNSVSTTSLSSSVSAPPTSTIIYDHVACPTCGKTITDPLTMSRLSSLSNLSAPSSGSPLVVPMGPLAAAAFESGLSAVEELKLLKAQVMDVARVCNAVATGDLSQKITVPVQGVVMVQLKDVINKMVDKLGQFAKEVTRVSLEVGTEGKLGAQALVLDVEGTWGELTGVVNKLAANLTSQVRSIAMVTKAVALGDLSKRVEVDAKGEILDLKNTVNGMVVRLRALAAEVTRVTLEV…
PTI98_0000061	PTI98_0000061-T1	mRNA	scaffold_1	185741	188891	-		hypothetical protein		2.7.11.1		PF00069;PF07714		ENOG503NU9W	T:(T) Signal transduction mechanisms							GCCACTGCCTTGTCTATTATCTAGAAATGGATTGTCGATGGTCTGCTGAAAGGAATAAAAGCAAGATGCTTGCAAGCGAACGCAGTATCATACTCGATGCGCCCTTCCAGACTATTTCCCTTCTCCTCTAGAAACAACTCGACCAAGGATCAATCTGTAGTTCGAACCACTTCTGAGCCGTCGGACTTGCGCGAGAGCGAACGGTCTCATGGATTCCTTCCCAAGTTTCGCCGATTTCTAGTGGCTCTGAAGGGGACGCGTTCTTGTATCAAGGAGCCACCCATACCAGATCAAATACATCCAGTCGACGATCCAGTGCTTCCCGACCTCCCCATCGCAGTGCAAGTCACGAAGGAGGTTGGACGAAGCGAGGAACTTCATGTACAAGAGGACGACAGA…	GTTTGCCTGCCCCGAGTGTGAGAGGTCCGTAGAATTCTAATGGATACAGTGGTATGATGAACGTATGGCGAATCACTAGATAATATCTACAATAATCGTCCGTTTGTATGCAAGTATAAAATCAAAGCAGTCTTGAAGTCCGTGATATCATTCTAGTCGCTTATTCCTTCATGCATTGCCGTATCTTCTCGACTGGCAACTGGCTGTCTATCATTAACTCATCAATTTCCTTCAACTGGTAGTCGATTTGAGCAATCTGGGCCTGGCTGAGGTCAACGTAAGGCTCGAAACCGTTGCGAGCCGCCGAGGGCATTGCTGGTTCTGGTCGGTGAATAGGAATATATTCCCGGTCAGCAACTTTCTTCCAATTAAGTCCGGCAAAGAACGCATCACCTTTGA…	TTATTCCTTCATGCATTGCCGTATCTTCTCGACTGGCAACTGGCTGTCTATCATTAACTCATCAATTTCCTTCAACTGGTAGTCGATTTGAGCAATCTGGGCCTGGCTGAGGTCAACGTAAGGCTCGAAACCGTTGCGAGCCGCCGAGGGCATTGCTGGTTCTGGTCGGTGAATAGGAATATATTCCCGGTCAGCAACTTTCTTCCAATTAAGTCCGGCAAAGAACGCATCACCTTTGATTTGGGAGAGCTCAGGCCGATGCCTTGGGCCAGAGTTCAGGATGGAGGACAGGAGCGCAGCAGCAGCACTGTTTGCAATGAGTCGACGGAAAACAACGAATCTTGGCCGGGCGTCAGGATCAGAACTGAAGAAAGGCTCGGGAGTACCGAGCATCATTTG…	MRPSRLFPFSSRNNSTKDQSVVRTTSEPSDLRESERSHGFLPKFRRFLVALKGTRSCIKEPPIPDQIHPVDDPVLPDLPIAVQVTKEVGRSEELHVQEDDRHKVSHNEDNSIPIDEVSDVAIPPFQPNDQLCDIASDVAEPPRSDNDHNDSDSTSSGSSNHHDSYDSYSTESSLSTSELSATWTTHHCNELIENQDTPECGDTDELEASLSSLPDLRVETVIDSPGSNGGPDVPLLPPGLFFPTFASLQADNALWEGRLRPPTPFDPNAPSPKDPIIPRELTLHGSPYGNPGTTLEPRPVIPSIYVPHNVSPSLAVTSADSDPIIWNQPPLHPLQGSPYTRHGGRVHFEQQSGISASYRGYNVAPSPVIVSLDPNAPSPNDPIIPRPLPIQDSPCCDNA…
PTI98_0000062	PTI98_0000062-T1	mRNA	scaffold_1	188971	192630	-		hypothetical protein				PF07989		ENOG503NWT5	S:(S) Function unknown							CTCAACGTCCACCTCTTTCGTGGTCCCTCAATTCGGCCAATGGCCGACGCGTCGAATCCAAGGCCTGACATGTCCGCAGAACTCTCCCTTGGATCCTTACCCTTCGGTTTCACGCCACCAGGCCGTGGGTTTCGAGTGCCATCAAGTTCAACCAACCCGTCATCGGCGCCGATTTCCACCCCCTCACCACCATCCGGCTTTTCATCGTTACGGAAACCGAGCGTCGATGTGGGCTCTGCCAGTCGGTTGGGTAGCAAAGTAGGGGATGAAGAAGACAACGAGGGGGACTTCATGGAAACTCCTGGAGGGGAGCGCAAACGGGGGATGGACTTCAACACGACGCCTGCTGCATCTACACGCGCCAAACGCACGCGGGCAAGCGCAGGTGCCACAAAAGGC…	TGCTTGGCATGTGCGTGACGCACAGAAACGATTGAAACAGATAATTAAGACAACACGCTCGACGAGAGGCGTTGCCATGAGTATGAATACTTCAAGATAATAAAAATACAGTCTAAAGTATAGCGACATTAAATATTGAGGACGAAAAGGGATGCTGCAGATGGAGGAAAGCAATCGTACCAAATCCATATCAAAGGGTCTATATCAGCGTGACGAATTGCCAGGTGAGTCGCCGGCACGAGCCGTTTGGACAACATCGTTTAGTTGTCTATTTCTCTTCTGCGCCAGTTCAAGCTGTTCACGGATATTCTTCATGTTATTCTCTAGCTCGTTCACTCTCTCTTTCGCTCCTTGCCGTTCACGTTTGTACTTCTCTTCTGCTGCCTTCAGTCTTGCCTC…	TCAGCGTGACGAATTGCCAGGTGAGTCGCCGGCACGAGCCGTTTGGACAACATCGTTTAGTTGTCTATTTCTCTTCTGCGCCAGTTCAAGCTGTTCACGGATATTCTTCATGTTATTCTCTAGCTCGTTCACTCTCTCTTTCGCTCCTTGCCGTTCACGTTTGTACTTCTCTTCTGCTGCCTTCAGTCTTGCCTCGTACTCCTTGACCCTGGCTTCCCACTTCGAGTCCGCAGACGCGTTCCGCTGATTCATCTCAGCAACCTTCTCTTCCGATGCCGCAAGCAAGTTCTGGGCATTGATGAGCCGTCGCTCAGCATTCGTGGCGCGAGCAGAGAGTGCTCGAACTTCCATTGCGTCTGACTGCCCAGGTTTCTTCATCGCGGCAAGCTGCGTCGTCAG…	MADASNPRPDMSAELSLGSLPFGFTPPGRGFRVPSSSTNPSSAPISTPSPPSGFSSLRKPSVDVGSASRLGSKVGDEEDNEGDFMETPGGERKRGMDFNTTPAASTRAKRTRASAGATKGAPLTLRDQEKQIDHLKKENFDLKLRLHFFEDRLHQMAPEQMETVIKQNITLKTEVQSRGMEIKKLKKVQTSLQREVDKLSRGAARERELEEKLEERDMELQELRRRRSGHSLDDFALREAEARNAELEEQLDSLKGLLEENTEEIERLQELLERKADESTMSEGGQGRRERMKRRVEDLEAENENIRERLEEHVDLLTRVENERDDALDRVEVLMLELETERRRRQAESMERSQSRAQILDEIEDREVMQENLNALKDRLAAVTIELTQREDDLELRNR…
PTI98_0000062	PTI98_0000062-T2	mRNA	scaffold_1	188971	192630	-		hypothetical protein						ENOG503NWT5	S:(S) Function unknown							CTCAACGTCCACCTCTTTCGTGGTCCCTCAATTCGGCCAATGGCCGACGCGTCGAATCCAAGGCCTGACATGTCCGCAGAACTCTCCCTTGGATCCTTACCCTTCGGTTTCACGCCACCAGGCCGTGGGTTTCGAGTGCCATCAAGTTCAACCAACCCGTCATCGGCGCCGATTTCCACCCCCTCACCACCATCCGGCTTTTCATCGTTACGGAAACCGAGCGTCGATGTGGGCTCTGCCAGTCGGTTGGGTAGCAAAGTAGGGGATGAAGAAGACAACGAGGGGGACTTCATGGAAACTCCTGGAGGGGAGCGCAAACGGGGGATGGACTTCAACACGACGCCTGCTGCATCTACACGCGCCAAACGCACGCGGGCAAGCGCAGGTGCCACAAAAGGC…	TGCTTGGCATGTGCGTGACGCACAGAAACGATTGAAACAGATAATTAAGACAACACGCTCGACGAGAGGCGTTGCCATGAGTATGAATACTTCAAGATAATAAAAATACAGTCTAAAGTATAGCGACATTAAATATTGAGGACGAAAAGGGATGCTGCAGATGGAGGAAAGCAATCGTACCAAATCCATATCAAAGGGTCTATATCAGCGTGACGAATTGCCAGGTGAGTCGCCGGCACGAGCCGTTTGGACAACATCGTTTAGTTGTCTATTTCTCTTCTGCGCCAGTTCAAGCTGTTCACGGATATTCTTCATGTTATTCTCTAGCTCGTTCACTCTCTCTTTCGCTCCTTGCCGTTCACGTTTGTACTTCTCTTCTGCTGCCTTCAGTCTTGCCTC…	TCAGCGTGACGAATTGCCAGGTGAGTCGCCGGCACGAGCCGTTTGGACAACATCGTTTAGTTGTCTATTTCTCTTCTGCGCCAGTTCAAGCTGTTCACGGATATTCTTCATGTTATTCTCTAGCTCGTTCACTCTCTCTTTCGCTCCTTGCCGTTCACGTTTGTACTTCTCTTCTGCTGCCTTCAGTCTTGCCTCGTACTCCTTGACCCTGGCTTCCCACTTCGAGTCCGCAGACGCGTTCCGCTGATTCATCTCAGCAACCTTCTCTTCCGATGCCGCAAGCAAGTTCTGGGCATTGATGAGCCGTCGCTCAGCATTCGTGGCGCGAGCAGAGAGTGCTCGAACTTCCATTGCGTCTGACTGCCCAGGTTTCTTCATCGCGGCAAGCTGCGTCGTCAG…	MAPEQMETVIKQNITLKTEVQSRGMEIKKLKKVQTSLQREVDKLSRGAARERELEEKLEERDMELQELRRRRSGHSLDDFALREAEARNAELEEQLDSLKGLLEENTEEIERLQELLERKADESTMSEGGQGRRERMKRRVEDLEAENENIRERLEEHVDLLTRVENERDDALDRVEVLMLELETERRRRQAESMERSQSRAQILDEIEDREVMQENLNALKDRLAAVTIELTQREDDLELRNRELEEMAEDHTRDLEDNDHAWRSEIVEMRNQKDNLADVLAEREAAIETLRVTIAGFQAEQDNIDEALKQLEDQIVDKDNEILNLNKTIDSLHDQLYQTEDEADHLKEAIERMQEDEDVEKQVSAALKEKIATLKAELEETSAAYEALHAEALAHRQ…
PTI98_0000063	PTI98_0000063-T1	mRNA	scaffold_1	193027	195436	+		hypothetical protein				PF07690		ENOG503NVPV	S:(S) Function unknown							CAGCACGCCACCCCGCGGCGAATCTTATCTATACACCATGTTGGAAGCCTAATTCCAAGATACTACTTCGCTCCGACTCCGAGAGGGGGATTTCCAATTCATGAGAAAGCAAACCAATTAACCACACGCTCTACTGCACCTGAATCCTAGTTTCCGGTTTCCCCTCCGCTCCACACCTCTTCGTTTTGTATTCCAACCACCAAGTTCCTACCAACGGGCTAAGTCCACATGGAACCCACAACAGAAGTGAGCGAGCGGACCCCATTGATACGTGCAGTGCCGACCGAAAGCGTATCAGCAGCGCTCGCCGACGATGAAGTGTTAGCGACACCCTTTGAAGAGCCACTCAAGCACGATGCCATCTACAACCGCTTTTCGCCTGCGAGGAAAAAAGTCATC…	CAGCACGCCACCCCGCGGCGAATCTTATCTATACACCATGTTGGAAGCCTAATTCCAAGATACTACTTCGCTCCGACTCCGAGAGGGGGATTTCCAATTCATGAGAAAGCAAACCAATTAACCACACGCTCTACTGCACCTGAATCCTAGTTTCCGGTTTCCCCTCCGCTCCACACCTCTTCGTTTTGTATTCCAACCACCAAGTTCCTACCAACGGGCTAAGTCCACATGGAACCCACAACAGAAGTGAGCGAGCGGACCCCATTGATACGTGCAGTGCCGACCGAAAGCGTATCAGCAGCGCTCGCCGACGATGAAGTGTTAGCGACACCCTTTGAAGAGCCACTCAAGCACGATGCCATCTACAACCGCTTTTCGCCTGCGAGGAAAAAAGTCATC…	ATGGAACCCACAACAGAAGTGAGCGAGCGGACCCCATTGATACGTGCAGTGCCGACCGAAAGCGTATCAGCAGCGCTCGCCGACGATGAAGTGTTAGCGACACCCTTTGAAGAGCCACTCAAGCACGATGCCATCTACAACCGCTTTTCGCCTGCGAGGAAAAAAGTCATCATTACACTCATCGCATGGTCCGGGCTCATCCCTTTCTTCGTATCAGGAACATTCATTCCATCCATCCCACAAATAGCCCTCGACCTACACTCGACGGGGGAAATCATCAGTTACGCGGTCAGCATATCAATATTCGCAATAGGCGTTGGGAGTTTGTTCTGGGCGACGCATTCCAGCTACTATGGTCGCCGACCCATCTATTTGATTGGGTTGCCTCTCCTTGTGGTT…	MEPTTEVSERTPLIRAVPTESVSAALADDEVLATPFEEPLKHDAIYNRFSPARKKVIITLIAWSGLIPFFVSGTFIPSIPQIALDLHSTGEIISYAVSISIFAIGVGSLFWATHSSYYGRRPIYLIGLPLLVVGSTAVGLSNDIPHLMAWRFLQAFACSGGVSVGAAVIGDIYKLEERGGAMGIFFAAMLLGPALAPLAGGVAAHYASWRVMQYILALAAAIDFVMMYFLFPETSHPGTRGIDKREFAEESAKGMKYKILNPFASLRLLRSPNLLAITMSGFAVLYSDFALLTPLAYTIGARYGITNEALIGLCFVPCGVGNCIGAPLGGRISDYVVAKRRKARGGIWCPEDRLRVTLVAAGLLAPLSVLAAGFITEYVSGTVGLVLNLICLFINGLGV…
PTI98_0000063	PTI98_0000063-T2	mRNA	scaffold_1	193027	195436	+		hypothetical protein				PF07690		ENOG503NVPV	S:(S) Function unknown							CAGCACGCCACCCCGCGGCGAATCTTATCTATACACCATGTTGGAAGCCTAATTCCAAGATACTACTTCGCTCCGACTCCGAGAGGGGGATTTCCAATTCATGAGAAAGCAAACCAATTAACCACACGCTCTACTGCACCTGAATCCTAGTTTCCGGTTTCCCCTCCGCTCCACACCTCTTCGTTTTGTATTCCAACCACCAAGTTCCTACCAACGGGCTAAGTCCACATGGAACCCACAACAGAAGTGAGCGAGCGGACCCCATTGATACGTGCAGTGCCGACCGAAAGCGTATCAGCAGCGCTCGCCGACGATGAAGTGTTAGCGACACCCTTTGAAGAGCCACTCAAGCACGATGCCATCTACAACCGCTTTTCGCCTGCGAGGAAAAAAGTCATC…	CACTCGACGGGGGAAATCATCAGGTATGCCGTAAATGAGCTCCCATGGTGTTGCTCGTGTGACTGGCTTCTTTAGTTACGCGGTCAGCATATCAATATTCGCAATAGGCGTTGGGAGTTTGTTCTGGGCGACGCATTCCAGCTACTATGGTCGCCGACCCATCTATTTGATTGGGTTGCCTCTCCTTGTGGTTGGATCGACGGCTGTCGGTCTGTCAAATGATATCCCACACCTCATGGCCTGGCGATTTTTACAGGCCTTTGCTTGTTCAGGCGGCGTGTCCGTCGGCGCGGCGGTTATTGGCGACATATACAAGCTGGAGGAGCGCGGTGGCGCCATGGGGATATTCTTCGCCGTGCGTATCAAATTCAACGGTCCTTCGCACTGAATACATTTGAC…	ATGCTACTTGGGCCAGCTCTGGCTCCTCTTGCTGGCGGGGTTGCTGCACATTATGCGTCCTGGCGTGTTATGCAGTACATTCTAGCACTCGCGGCGGCTATCGATTTCGTGATGATGTACTTTTTGTTCCCAGAAACCAGCCACCCGGGGACTCGGGGCATAGACAAACGAGAATTTGCGGAAGAGAGTGCCAAAGGGATGAAATATAAAATTCTCAACCCCTTCGCAAGCTTACGGCTGCTGAGAAGCCCAAATTTGTTGGCTATAACTATGTCAGGGTTTGCTGTCCTGTACTCTGACTTTGCACTCCTCACACCACTCGCCTATACAATCGGTGCCCGATACGGGATCACCAATGAAGCTCTTATCGGCCTTTGTTTCGTGCCCTGCGGTGTGGGC…	MLLGPALAPLAGGVAAHYASWRVMQYILALAAAIDFVMMYFLFPETSHPGTRGIDKREFAEESAKGMKYKILNPFASLRLLRSPNLLAITMSGFAVLYSDFALLTPLAYTIGARYGITNEALIGLCFVPCGVGNCIGAPLGGRISDYVVAKRRKARGGIWCPEDRLRVTLVAAGLLAPLSVLAAGFITEYVSGTVGLVLNLICLFINGLGVDMVLSPSASYIVDIMHDKSAESMAVNNGFRSLIMAVAIAGVFPMIGAFGVAKTYTAVALLAWVGFGILWATVRYGDRMRAWVDMGYSTASSN
PTI98_0000064	PTI98_0000064-T1	mRNA	scaffold_1	195972	196334	+		hypothetical protein														ATGACCTTGGCCCGACCCCCCTCTATCATGACCCCTTCCCCCGAACCTGCGTTTGTTCTACCAAATCCCGAGCGCTCCTTGCCAGGTCATCGTTCGCAATCATTTTCTTCGACTCCCCCCGGATTATTGTGTAGTATAGACTTTGAGGCGTCCTCATTCCATCTAGACTCGAACCCCTCGATTTTTGGACCGTTTACCGAGAAACGGGACCCTCGCAGTTGTGATCAGGGCGACATCGATTCAACCACCGTGGCCTACCCATCCCCCCTCCCACCAACTCCAATCCGAAGCGTAGTGTGCCTCTACCAGCCATCACATTCCACAGCGGATGCGGCTCAAAGTGCTTTGTCTTTGGATCAGTGA	ATGACCTTGGCCCGACCCCCCTCTATCATGACCCCTTCCCCCGAACCTGCGTTTGTTCTACCAAATCCCGAGCGCTCCTTGCCAGGTCATCGTTCGCAATCATTTTCTTCGACTCCCCCCGGATTATTGTGTAGTATAGACTTTGAGGCGTCCTCATTCCATCTAGACTCGAACCCCTCGATTTTTGGACCGTTTACCGAGAAACGGGACCCTCGCAGTTGTGATCAGGGCGACATCGATTCAACCACCGTGGCCTACCCATCCCCCCTCCCACCAACTCCAATCCGAAGCGTAGTGTGCCTCTACCAGCCATCACATTCCACAGCGGATGCGGCTCAAAGTGCTTTGTCTTTGGATCAGTGA	ATGACCTTGGCCCGACCCCCCTCTATCATGACCCCTTCCCCCGAACCTGCGTTTGTTCTACCAAATCCCGAGCGCTCCTTGCCAGGTCATCGTTCGCAATCATTTTCTTCGACTCCCCCCGGATTATTGTGTAGTATAGACTTTGAGGCGTCCTCATTCCATCTAGACTCGAACCCCTCGATTTTTGGACCGTTTACCGAGAAACGGGACCCTCGCAGTTGTGATCAGGGCGACATCGATTCAACCACCGTGGCCTACCCATCCCCCCTCCCACCAACTCCAATCCGAAGCGTAGTGTGCCTCTACCAGCCATCACATTCCACAGCGGATGCGGCTCAAAGTGCTTTGTCTTTGGATCAGTGA	MTLARPPSIMTPSPEPAFVLPNPERSLPGHRSQSFSSTPPGLLCSIDFEASSFHLDSNPSIFGPFTEKRDPRSCDQGDIDSTTVAYPSPLPPTPIRSVVCLYQPSHSTADAAQSALSLDQ
PTI98_0000065	PTI98_0000065-T1	mRNA	scaffold_1	196349	197890	+		hypothetical protein						ENOG503PJIC								ATGGGCCCAGGTGGAATCCCCAGTCCGCCGGATATCCAACAAATACCACTTTCCCCTCCTCCTACGATACATACGACGATACACGCTCTACCCACGCTGCACGATGCGACCACACCCCTGATCCTCCCCCCGACGCCAGAAGAGGAAGAGGCCCAGATCATAGACGACTCCGACGACTCAATATTGACGTTTCCCCCCATTCCAGAAGAGGACGAATACCAGTCAGACGAGGCCGTTGACTCACCAGCAGCAGCGCCCACGCTCTCCGAGCTCTCCGATGCGCAGCTCCTCTCGCCGTTATCCCCAGAATGGACACCAACAGGTATCGCTGATTTTCTACTCCCTCAGGACGACGACGATTATTCGCTACTGTCGAACGATGGCGGACCCTTCTCTCTA…	ATGGGCCCAGGTGGAATCCCCAGTCCGCCGGATATCCAACAAATACCACTTTCCCCTCCTCCTACGATACATACGACGATACACGCTCTACCCACGCTGCACGATGCGACCACACCCCTGATCCTCCCCCCGACGCCAGAAGAGGAAGAGGCCCAGATCATAGACGACTCCGACGACTCAATATTGACGTTTCCCCCCATTCCAGAAGAGGACGAATACCAGTCAGACGAGGCCGTTGACTCACCAGCAGCAGCGCCCACGCTCTCCGAGCTCTCCGATGCGCAGCTCCTCTCGCCGTTATCCCCAGAATGGACACCAACAGGTATCGCTGATTTTCTACTCCCTCAGGACGACGACGATTATTCGCTACTGTCGAACGATGGCGGACCCTTCTCTCTA…	ATGGGCCCAGGTGGAATCCCCAGTCCGCCGGATATCCAACAAATACCACTTTCCCCTCCTCCTACGATACATACGACGATACACGCTCTACCCACGCTGCACGATGCGACCACACCCCTGATCCTCCCCCCGACGCCAGAAGAGGAAGAGGCCCAGATCATAGACGACTCCGACGACTCAATATTGACGTTTCCCCCCATTCCAGAAGAGGACGAATACCAGTCAGACGAGGCCGTTGACTCACCAGCAGCAGCGCCCACGCTCTCCGAGCTCTCCGATGCGCAGCTCCTCTCGCCGTTATCCCCAGAATGGACACCAACAGGTATCGCTGATTTTCTACTCCCTCAGGACGACGACGATTATTCGCTACTGTCGAACGATGGCGGACCCTTCTCTCTA…	MGPGGIPSPPDIQQIPLSPPPTIHTTIHALPTLHDATTPLILPPTPEEEEAQIIDDSDDSILTFPPIPEEDEYQSDEAVDSPAAAPTLSELSDAQLLSPLSPEWTPTGIADFLLPQDDDDYSLLSNDGGPFSLRRSLHSHGPFSPPFLAPLNIPTGEAGPSHDHGMEDDVDSSPEDPESLFTPRTPESIEVPLLGNDVGFLSKLDFDCMDEEDHIQISHPSSPSISTHNLPELDFDDDDVQPSPPLSLISLPGAETDDDLLPADLALNSYHPDSPASTSSLLLTDSSPGGPTLSTETSDPDANLGSHLAVALANSNDPLLERLYAVRMRAISAERVARQKEAAALEQGSIFVRAEAKREKKKEKERAREVAALLRLKLGLVDQERSGTVDLPPVGDLDV…
PTI98_0000066	PTI98_0000066-T1	mRNA	scaffold_1	198397	200205	-		hypothetical protein				PF00168		ENOG503Q5A2	S:(S) Function unknown							TGCTGTGTTCCGTCTCTTGGCGTCTGTGCTCTGAAGTCCACACCTGCACAGGTTCCGTACCTGCTCCGCCGCGAGCCCCGCTCGGCACGGATTGCACCCCCTATTAAAATGGTACGCTCATTGTCGTTACCTCCCACTGCCAAAGGATATGCCTGGTGGACGCAGAAACCCCGTCAGTTTCAGCAGCATCGTAGACCAAATCCATGGAGCTGTAGAAAAAGCGAAGGCCAACGCTCACGATGTAACGAGCCTCACCAAGGGCTTCGCTGAGCACAACATCCGTTTCGTCGACCTCGAAATTCAGGTGAGCTACGGCTATCGTCTGGTTCCATGCTCGAGTGCCTCACCCACATTGTAGTTTATCGGTGCTTCCGGCATACCCAAGATGGATGTCGTTGG…	GCACGTGTATTGGCTTCTTTTCATAGATTGTGTACATACGATACCTCTGCTACATAATATACTCGTCCTGGGTTACAATGATACAAGCTAAGGTCTACAGGAGTAACACATAAGAGAGTATCCGAGTCTGGCCATCACTTAGCGCCACTCCCAAAGACACTGGCTTGGGCACTCAAGGTGACCTCGCCGTCGCCAGCGTGTGGTTCTAGTTCTTCCTGCCTCACTCCTCTATGCTCCAAAGCATACGCTCGACAAGCCTCCCTGCTCTGCTTTAAGTCCGGGTCCGCTTGGTTGTAGGCAATGACATTGAGGCCGTACTCTTTGAAGTTGTACTCAAGCAAAGCTTTGAGGTCAGGAAGTATCATAGGATCGGGGGCGTACGTCCCGCTATTGTTGTCC…	TCACTTAGCGCCACTCCCAAAGACACTGGCTTGGGCACTCAAGGTGACCTCGCCGTCGCCAGCGTGTGGTTCTAGTTCTTCCTGCCTCACTCCTCTATGCTCCAAAGCATACGCTCGACAAGCCTCCCTGCTCTGCTTTAAGTCCGGGTCCGCTTGGTTGTAGGCAATGACATTGAGGCCGTACTCTTTGAAGTTGTACTCAAGCAAAGCTTTGAGGTCAGGAAGTATCATAGGATCGGGGGCGTACGTCCCGCTATTGTTGTCCACAACCAGTTCCCATTGCACGTTCTCGTCCGGAGTATCGTCCGAGAACGCCTCCCACCCACATTCGGGCCGTAGATGGAATTCGCCGCTATACCTCACTGCCTCGGCGCAGTTGGCGTGCAATGCGTGCTTCGA…	MPGGRRNPVSFSSIVDQIHGAVEKAKANAHDVTSLTKGFAEHNIRFVDLEIQFIGASGIPKMDVVGSADPYFIAKIDDKISFVSTVQINTLTPVWNEVWRVKNVPFLADLEVELLDKDDGAPHDDYIGKFKTTIRPGAKEVDIEGPVLSRRSRGTFWLKIDSTPSTHPQPHIHPYVFDGPIRYSRHSSPTVGLLTNLNDARLYSTWKMYIRDVQIFLDAHELQHWNRNYKAAQNIFQGPTSIAVRSGIQAGHRMLYARSTRNGFGIVGSHEELFKIFKGNRPGETDESTQRIKPAVYTYILSKEDDSFRFSETGAAFFVDFASKHALHANCAEAVRYSGEFHLRPECGWEAFSDDTPDENVQWELVVDNNSGTYAPDPMILPDLKALLEYNFKEYGLNV…
PTI98_0000066	PTI98_0000066-T2	mRNA	scaffold_1	198397	200205	-		hypothetical protein				PF00168		ENOG503Q5A2	S:(S) Function unknown							TGCTGTGTTCCGTCTCTTGGCGTCTGTGCTCTGAAGTCCACACCTGCACAGGTTCCGTACCTGCTCCGCCGCGAGCCCCGCTCGGCACGGATTGCACCCCCTATTAAAATGGTACGCTCATTGTCGTTACCTCCCACTGCCAAAGGATATGCCTGGTGGACGCAGAAACCCCGTCAGTTTCAGCAGCATCGTAGACCAAATCCATGGAGCTGTAGAAAAAGCGAAGGCCAACGCTCACGATGTAACGAGCCTCACCAAGGGCTTCGCTGAGCACAACATCCGTTTCGTCGACCTCGAAATTCAGGTGAGCTACGGCTATCGTCTGGTTCCATGCTCGAGTGCCTCACCCACATTGTAGTTTATCGGTGCTTCCGGCATACCCAAGATGGATGTCGTTGG…	GCACGTGTATTGGCTTCTTTTCATAGATTGTGTACATACGATACCTCTGCTACATAATATACTCGTCCTGGGTTACAATGATACAAGCTAAGGTCTACAGGAGTAACACATAAGAGAGTATCCGAGTCTGGCCATCACTTAGCGCCACTCCCAAAGACACTGGCTTGGGCACTCAAGGTGACCTCGCCGTCGCCAGCGTGTGGTTCTAGTTCTTCCTGCCTCACTCCTCTATGCTCCAAAGCATACGCTCGACAAGCCTCCCTGCTCTGCTTTAAGTCCGGGTCCGCTTGGTTGTAGGCAATGACATTGAGGCCGTACTCTTTGAAGTTGTACTCAAGCAAAGCTTTGAGGTCAGGAAGTATCATAGGATCGGGGGCGTACGTCCCGCTATTGTTGTCC…	TCACTTAGCGCCACTCCCAAAGACACTGGCTTGGGCACTCAAGGTGACCTCGCCGTCGCCAGCGTGTGGTTCTAGTTCTTCCTGCCTCACTCCTCTATGCTCCAAAGCATACGCTCGACAAGCCTCCCTGCTCTGCTTTAAGTCCGGGTCCGCTTGGTTGTAGGCAATGACATTGAGGCCGTACTCTTTGAAGTTGTACTCAAGCAAAGCTTTGAGGTCAGGAAGTATCATAGGATCGGGGGCGTACGTCCCGCTATTGTTGTCCACAACCAGTTCCCATTGCACGTTCTCGTCCGGAGTATCGTCCGAGAACGCCTCCCACCCACATTCGGGCCGTAGATGGAATTCGCCGCTATACCTCACTGCCTCGGCGCAGTTGGCGTGCAATGCGTGCTTCGA…	MSLAQRIHISSPRSTIRYHLCTLAPLSSWQATDHRFHSSTVQINTLTPVWNEVWRVKNVPFLADLEVELLDKDDGAPHDDYIGKFKTTIRPGAKEVDIEGPVLSRRSRGTFWLKIDSTPSTHPQPHIHPYVFDGPIRYSRHSSPTVGLLTNLNDARLYSTWKMYIRDVQIFLDAHELQHWNRNYKAAQNIFQGPTSIAVRSGIQAGHRMLYARSTRNGFGIVGSHEELFKIFKGNRPGETDESTQRIKPAVYTYILSKEDDSFRFSETGAAFFVDFASKHALHANCAEAVRYSGEFHLRPECGWEAFSDDTPDENVQWELVVDNNSGTYAPDPMILPDLKALLEYNFKEYGLNVIAYNQADPDLKQSREACRAYALEHRGVRQEELEPHAGDGEVTLSA…
PTI98_0000067	PTI98_0000067-T1	mRNA	scaffold_1	200344	202074	-		hypothetical protein						ENOG503PG35								CATCGCTCCCGACATATTCTGCAACATCAGAGGTTACTCCTGGATTACTGGATTATATCGTGACCATGCACATGGGATATGGTCAGCCCGAAGCATACGAACCCCCTGGTACCTTGGACAAATTAGCCTGGCTGGTAGACAGCTTACTATTAGCCTGGAGGACTGACCCGTGTCGTCGCTTCGGGGGAAACACGATTGACCCTACTCGAAGGAAGCGAATCTATAGCTTGTTCGATTCCAGGGCAAAACAACGGCACTCGGGAGTGGCGGCTCCTTCGGAAACCTCGATTGTTTCATCGTCACGTTGCCACCCCATTGATTGTTCGACAACCCAAGGGACTTAGTGCCATGGCGAGAAGAACAACAGCTAGAAAGTACGTATATGGGTACATGACAGGC…	GTACAGAGAAGCAGGATATTATACAGGTTTCATACTATTGTGGGTAAGGATAGCCATCTATCGCTACAACAGAATTCGAAGTGGTATAGCTTGTAGTTCGACCATCAGGGTCGTAAACGCGGTGTGGAGGCACTACTGGAAAGTTGGTGGGATAAAAACTGGGACTCCGAGGAAGATAAAACGACTGGGCGGAAGTTTGCTGAGAAACGACAAAAGACGGAGGAGGCACGTCGTCGTCAATTGTCCAATCAGTCAGCCTGGGTTGGGTTCGACGCCGTCGTTTTCGCCACCAGAAAATAAATAATATGCTAGACAAGGTAAAAAAGAAACCAGCGACACTGCACGCTATTGCCGCAATGATCGTGCTTGGTAAATTAGGCCTGGTTTGGTGAGCACCCT…	CTATTGTGGGTAAGGATAGCCATCTATCGCTACAACAGAATTCGAAGTGGTATAGCTTGTAGTTCGACCATCAGGGTCGTAAACGCGGTGTGGAGGCACTACTGGAAAGTTGGTGGGATAAAAACTGGGACTCCGAGGAAGATAAAACGACTGGGCGGAAGTTTGCTGAGAAACGACAAAAGACGGAGGAGGCACGTCGTCGTCAATTGTCCAATCAGTCAGCCTGGGTTGGGTTCGACGCCGTCGTTTTCGCCACCAGAAAATAAATAATATGCTAGACAAGGTAAAAAAGAAACCAGCGACACTGCACGCTATTGCCGCAATGATCGTGCTTGGTAAATTAGGCCTGGTTTGGTGAGCACCCTCGGTAGGTAGCGGGGAAGAAGGGTGGGTACTCGT…	MRRFLACFHVLGLGVGTVVGLLHNVTVDDQPTIEYSASVKWLSAVSPLNMGGSHMLSTDPAAQATFRFTGVAVYFMSSMWPYPVASSISLDGGPRITIDLMDLSRERTSGGPETIRSAAVWAATGLANIQHTLVVSVGRSPHAGPLDPQYAIVDGFVYTVDDGASSGTAFASSDPGPTPSSFVLSSSSAPTSTHPSSPLPTEGAHQTRPNLPSTIIAAIACSVAGFFFTLSSILFIFWWRKRRRRTQPRLTDWTIDDDVPPPSFVVSQQTSAQSFYLPRSPSFYPTNFPVVPPHRVYDPDGRTTSYTTSNSVVAIDGYPYPQ
PTI98_0000068	PTI98_0000068-T1	mRNA	scaffold_1	201791	203609	+	ERG25_1	C-4 sterol methyl oxidase		1.14.18.9		PF04116		ENOG503NU50	I:(I) Lipid transport and metabolism							GGTTTCCGAAGGAGCCGCCACTCCCGAGTGCCGTTGTTTTGCCCTGGAATCGAACAAGCTATAGATTCGCTTCCTTCGAGTAGGGTCAATCGTGTTTCCCCCGAAGCGACGACACGGGTCAGTCCTCCAGGCTAATAGTAAGCTGTCTACCAGCCAGGCTAATTTGTCCAAGGTACCAGGGGGTTCGTATGCTTCGGGCTGACCATATCCCATGTGCATGGTCACGATATAATCCAGTAATCCAGGAGTAACCTCTGATGTTGCAGAATATGTCGGGAGCGATGGTCTTACTTGCATTGTCAATGGTGTCCCGAGCCGCGGACTCAAGACTCGCTAAGCGCCGCGAGAATCGGCACGTGATCCAGAAATTGTGCTTGTAAAAATAGAATCGACCCATTC…	GGTTTCCGAAGGAGCCGCCACTCCCGAGTGCCGTTGTTTTGCCCTGGAATCGAACAAGCTATAGATTCGCTTCCTTCGAGTAGGGTCAATCGTGTTTCCCCCGAAGCGACGACACGGGTACCAGGGGGTTCGTATGCTTCGGGCTGACCATATCCCATGTGCATGGTCACGATATAATCCAGTAATCCAGGAGTAACCTCTGATGTTGCAGAATATGTCGGGAGCGATGGTCTTACTTGCATTGTCAATGGTGTCCCGAGCCGCGGACTCAAGACTCGCTAAGCGCCGCGAGAATCGCGGTTTCTTCACTCCCTCCACCATCGACTGTAGGATGTCGTTCAACGCGACCGTCGGGGCTTCTGCTCCTCTGTACGAGACACTATATGGCAGCACAGATAT…	ATGTTGCAGAATATGTCGGGAGCGATGGTCTTACTTGCATTGTCAATGGTGTCCCGAGCCGCGGACTCAAGACTCGCTAAGCGCCGCGAGAATCGCGGTTTCTTCACTCCCTCCACCATCGACTGTAGGATGTCGTTCAACGCGACCGTCGGGGCTTCTGCTCCTCTGTACGAGACACTATATGGCAGCACAGATATGGCATCCTTAAGCTGGGCAGAAAAGCAATGGGTTGCATGGTACATTTGGGTAGGGAACCCAGTTATCGCTACAGGGCTCATGAGCTTCTTACTTCACGAGGTCGTGTATTTCGGTCGATGCATACCATGGATTATCGTAGACTCTATTCCATACTTTCGCAAGTGGAAACTCCAGCCCGCAAAGATACCCACCCCCGGGGAA…	MLQNMSGAMVLLALSMVSRAADSRLAKRRENRGFFTPSTIDCRMSFNATVGASAPLYETLYGSTDMASLSWAEKQWVAWYIWVGNPVIATGLMSFLLHEVVYFGRCIPWIIVDSIPYFRKWKLQPAKIPTPGEQWECTKQVLLSHFTIELPTIWLFHPLAESLGMSTHHVPFPSWKVMAPQVFFFFFFEDFFHFLAHQALHTGLLYKHIHKIHHKYSAPFGLAAEYAHPAEVAILGTGTIAGPLLYCYFTQNLHILTVYIWITLRLFQAIDAHSGYDFPWSLQHILPFWSGADHHDFHHMAFTNNFSTSFRWWDRIFGTDEKYRQYRERVKAMKKKNVDKEEFAKLEQKLLEQVEREGIVAEREAETGVKAKSQ
PTI98_0000069	PTI98_0000069-T1	mRNA	scaffold_1	203850	204481	+		hypothetical protein						ENOG503PK3V								ATGGCTTCCGACAACGCGGCTCTTGACCACCCTTTTCTTTCGTATCTAGCTGCACTGCTCTCCGTCTACGAACTGGGGCCTGATGCTAGGGCACCACCGCCCTACGATGGTCCGTCAGATCTACAAACCGACGCCATCGTTGGTAGTCTAACTTCCATCGTGAAGCGAATGTATCAAGCAGAAGCGAGTGAGAGAAATGAGGTCCAAGAAGTAAGTCTCTTTATGGTCTTTGCTGTTTGGCCCCGATTCACCATGGTCACCAGGCTCCTTCTCATCCACCCTCGTCAACAAGCCCCGGAAGTGTTCGTCACATTAACATCAGTACTGCCTTAGACGTCATGAGTACGCCCGAGGGGGCTCTCGCTACTGACAAGGTCCCCGATATACGCAGCGATGCAT…	ATGGCTTCCGACAACGCGGCTCTTGACCACCCTTTTCTTTCGTATCTAGCTGCACTGCTCTCCGTCTACGAACTGGGGCCTGATGCTAGGGCACCACCGCCCTACGATGGTCCGTCAGATCTACAAACCGACGCCATCGTTGGTAGTCTAACTTCCATCGTGAAGCGAATGTATCAAGCAGAAGCGAGTGAGAGAAATGAGGTCCAAGAAGCTCCTTCTCATCCACCCTCGTCAACAAGCCCCGGAAGTGTTCGTCACATTAACATCAGTACTGCCTTAGACGTCATGAGTACGCCCGAGGGGGCTCTCGCTACTGACAAGGTCCCCGATATACGCAGCGATGCATCTGCTGGTATAACCCCAATTGCCGAAAGAGAAGTTGCGGTCAATTACGCTTCT…	ATGGCTTCCGACAACGCGGCTCTTGACCACCCTTTTCTTTCGTATCTAGCTGCACTGCTCTCCGTCTACGAACTGGGGCCTGATGCTAGGGCACCACCGCCCTACGATGGTCCGTCAGATCTACAAACCGACGCCATCGTTGGTAGTCTAACTTCCATCGTGAAGCGAATGTATCAAGCAGAAGCGAGTGAGAGAAATGAGGTCCAAGAAGCTCCTTCTCATCCACCCTCGTCAACAAGCCCCGGAAGTGTTCGTCACATTAACATCAGTACTGCCTTAGACGTCATGAGTACGCCCGAGGGGGCTCTCGCTACTGACAAGGTCCCCGATATACGCAGCGATGCATCTGCTGGTATAACCCCAATTGCCGAAAGAGAAGTTGCGGTCAATTACGCTTCT…	MASDNAALDHPFLSYLAALLSVYELGPDARAPPPYDGPSDLQTDAIVGSLTSIVKRMYQAEASERNEVQEAPSHPPSSTSPGSVRHINISTALDVMSTPEGALATDKVPDIRSDASAGITPIAEREVAVNYASSTSVSALAAASIRYDLVACPTCGKAITDPLPASGQPSLCNLSALPSNSPSSPRPSLKAA
PTI98_0000070	PTI98_0000070-T1	mRNA	scaffold_1	204631	205792	+	NIK1_2	histidine kinase osmosensor		2.7.13.3		PF00672;PF18947		ENOG503NXNC	T:(T) Signal transduction mechanisms							ATGATGGACAAATTGGATCAATTCTCTAAGGAAGTCACTCGCGTTACTCTCGACGTCGGTAGTCAAGGCGAGTTGTGGAGTCAAATTCATGTCCCCGATGTCGAAGGAGTGTGGTACGAATTGGCCAGAAATGTAGGCCAACTATAGTTCAAAAGACGCAAAATTAAATTTCTTCCGTCGCTTTTCCGTAGCTCAACCAAATGTGTTACTCTATGACGAACCAAGTACGATCCATCGCCGAAGCAATAAAGGCTATAGCCAAGGGAGATCTGACTCACAGAATTCAAATCGATGCCCGTGGTGAGATGCTGGAGCTCAAGGCGACTGTCAATGGAATGACGGAAATCTTAAGTGGGTTTGCTGGCGAAGTGGCAAGGTATGCCCGCCGATATTCTTCGC…	ATGATGGACAAATTGGATCAATTCTCTAAGGAAGTCACTCGCGTTACTCTCGACGTCGGTAGTCAAGGCGAGTTGTGGAGTCAAATTCATGTCCCCGATGTCGAAGGAGTGTGGTACGAATTGGCCAGAAATCTCAACCAAATGTGTTACTCTATGACGAACCAAGTACGATCCATCGCCGAAGCAATAAAGGCTATAGCCAAGGGAGATCTGACTCACAGAATTCAAATCGATGCCCGTGGTGAGATGCTGGAGCTCAAGGCGACTGTCAATGGAATGACGGAAATCTTAAGTGGGTTTGCTGGCGAAGTGGCAAGAGTGACAAGATCAATTGGCACTGAAGGTCGTCTGGGCGTACAAGCCAGGACCAATAATCTTGGAGGTACATGGAGATATCTC…	ATGATGGACAAATTGGATCAATTCTCTAAGGAAGTCACTCGCGTTACTCTCGACGTCGGTAGTCAAGGCGAGTTGTGGAGTCAAATTCATGTCCCCGATGTCGAAGGAGTGTGGTACGAATTGGCCAGAAATCTCAACCAAATGTGTTACTCTATGACGAACCAAGTACGATCCATCGCCGAAGCAATAAAGGCTATAGCCAAGGGAGATCTGACTCACAGAATTCAAATCGATGCCCGTGGTGAGATGCTGGAGCTCAAGGCGACTGTCAATGGAATGACGGAAATCTTAAGTGGGTTTGCTGGCGAAGTGGCAAGAGTGACAAGATCAATTGGCACTGAAGGTCGTCTGGGCGTACAAGCCAGGACCAATAATCTTGGAGGTACATGGAGATATCTC…	MMDKLDQFSKEVTRVTLDVGSQGELWSQIHVPDVEGVWYELARNLNQMCYSMTNQVRSIAEAIKAIAKGDLTHRIQIDARGEMLELKATVNGMTEILSGFAGEVARVTRSIGTEGRLGVQARTNNLGGTWRYLTDSVNIMAANLTLQVRTIASAMTAVTRGDLTQKITGLAVSGEMLELVNTINDMLVQLVVFAREIKKVTREFGIEGMRLCVQAEVGNAQGIWQEIIQSLNMMASNLTTQLRDFTQVSVMGGDSSMFVTVEAGGESDSLKTQIDQMIVLRTNSQENSSAPTAL
PTI98_0000071	PTI98_0000071-T1	mRNA	scaffold_1	206169	208445	+	LIS1	Lissencephaly-1				PF00400;PF12894		ENOG503NW2C	Z:(Z) Cytoskeleton							GCTGCGCCACGCTTATTGAACTTTTTCGGCTGCATCCACTCGGGGCTTTCATGGTTGACCTCAGAGGGAAATGCGCATACCAGTAAATAGCTCCTAGCCCCTGATTGACCCCTCACGAAAAGGCGCCGGGGGAGCTACTTTTCACGCACAATCATTCTAGTTTCGTGAAACACACTTCAAGGTCGCAAAATCTCTACAAGTCGTAGACGCGTTCTTTCCTCGCTATATAAGGCCTCAACTGGCGCGTCCTTACGATGGCTGCGCACCTTTCTGATCGCCAACAGCACGACCTGTACGCGATTCATGGCGTATCGAATTCTATCATCTCATTTCCCTTGTTAGGCATAAAGCAATGCTGGATTACCTGTATAATGCAGGATATAAGAAGACCTTTGAGCA…	GCTGCGCCACGCTTATTGAACTTTTTCGGCTGCATCCACTCGGGGCTTTCATGGTTGACCTCAGAGGGAAATGCGCATACCAGTAAATAGCTCCTAGCCCCTGATTGACCCCTCACGAAAAGGCGCCGGGGGAGCTACTTTTCACGCACAATCATTCTAGTTTCGTGAAACACACTTCAAGGTCGCAAAATCTCTACAAGTCGTAGACGCGTTCTTTCCTCGCTATATAAGGCCTCAACTGGCGCGTCCTTACGATGGCTGCGCACCTTTCTGATCGCCAACAGCACGACCTGCATAAAGCAATGCTGGATTACCTGTATAATGCAGGATATAAGAAGACCTTTGAGCAGCTACGTGAAGAAGTGCCTGACTTGGCCGATTTCACTCCTGATCCAACCG…	ATGGCTGCGCACCTTTCTGATCGCCAACAGCACGACCTGCATAAAGCAATGCTGGATTACCTGTATAATGCAGGATATAAGAAGACCTTTGAGCAGCTACGTGAAGAAGTGCCTGACTTGGCCGATTTCACTCCTGATCCAACCGCGACATCGAGCGGGCTGCTGGTCAAGAAGTGGACCAGCGTGATACGGATGCAGAAGAAGATCGTGGAACTGGAATCGCGCTTGTCGCAAACTATTGAAGAGATGTCGAATATGGGCCCGATGACGAGCGGAAAACGAGCGAATAGGGATTGGTTACCGAGCGCGCCTGCGAAACACACTCTAGTTGGTCACCGAGACAAGATCAACAGCGTTAGCTTTCATCCACTCTATCCTGTAGTAGCTTCTGCGTCAGTC…	MAAHLSDRQQHDLHKAMLDYLYNAGYKKTFEQLREEVPDLADFTPDPTATSSGLLVKKWTSVIRMQKKIVELESRLSQTIEEMSNMGPMTSGKRANRDWLPSAPAKHTLVGHRDKINSVSFHPLYPVVASASVDATVKIWDWESGELERTLKSHTKSVTDCDYDSTGKILVTCSDDLFIKLWNVAEEYKNFSTLRGHEHSISSVRFLPGDARVVSSSRDHTVRVWDVQTTHCIKTLRPHDEWIRSALPSPDGRLLLTCADDHTARITDLESGALKSEMRGHDNRIESANFVPTISIPAVRELIAQPATAQSAKVDSLAISFVLTAGRDKTIKLWDALRGSCLWTFVGHDGWVQALAFHPSGKYLLSVADDHTLRVWDLRTGRCLRKIEAHSPFAQCLAW…
PTI98_0000072	PTI98_0000072-T1	tRNA	scaffold_1	208449	208539	-		tRNA-Gly														ACACCGATGGTGAAACGGTATCATGCTTGCCTTCCACAGAGATAACCTCTGGAGTGAGCAAGCGGCGTGGGTTCGACTCCCGCTCGGTGTA	TACACCGAGCGGGAGTCGAACCCACGCCGCTTGCTCACTCCAGAGGTTATCTCTGTGGAAGGCAAGCATGATACCGTTTCACCATCGGTGT
PTI98_0000073	PTI98_0000073-T1	mRNA	scaffold_1	208724	209681	+	PRP4_1	U4/U6 small nuclear ribonucleoprotein prp4		2.7.11.1				ENOG503NU45	T:(T) Signal transduction mechanisms							ATGACTAACATGTCCTCAGGATCAAAGCGCTCCTGGGATGGCCAATATTCCGACGCCAAACGACCAAGAGAGGATGATCATGGCGCCAGAGACTGGAGAGAAGTACACCTCAAGCGGCCAGGCCCTTCCAGAGATAGGAATGCCGAAAGGGAACGTGGTAGACGAGATGGGGGATATAGGAAGACTGGCTCTGGGGACCATCGAGATCGGCGACGAGACGATAAGGATCGGCAACATACTCGACGCCGAGAACGGTCAGGTAGTCGCAGCCGCTCTCGCAGTGCTTCCAATGGCATGAAGCAAGACTCTGAAAAGGAGGAAGGCGAGTGAGTCGTACGCTGGTTCGGGGTAGGGATTAGTGACTAACTAACGCACCGCAGAATCTCACCTAGGACAAGT…	ATGACTAACATGTCCTCAGGATCAAAGCGCTCCTGGGATGGCCAATATTCCGACGCCAAACGACCAAGAGAGGATGATCATGGCGCCAGAGACTGGAGAGAAGTACACCTCAAGCGGCCAGGCCCTTCCAGAGATAGGAATGCCGAAAGGGAACGTGGTAGACGAGATGGGGGATATAGGAAGACTGGCTCTGGGGACCATCGAGATCGGCGACGAGACGATAAGGATCGGCAACATACTCGACGCCGAGAACGGTCAGGTAGTCGCAGCCGCTCTCGCAGTGCTTCCAATGGCATGAAGCAAGACTCTGAAAAGGAGGAAGGCGAAATCTCACCTAGGACAAGTCGTGCATCAACTCCGCCCAACGGAAAAGACGTCCAAGTCAATCGCAGCGAATCG…	ATGACTAACATGTCCTCAGGATCAAAGCGCTCCTGGGATGGCCAATATTCCGACGCCAAACGACCAAGAGAGGATGATCATGGCGCCAGAGACTGGAGAGAAGTACACCTCAAGCGGCCAGGCCCTTCCAGAGATAGGAATGCCGAAAGGGAACGTGGTAGACGAGATGGGGGATATAGGAAGACTGGCTCTGGGGACCATCGAGATCGGCGACGAGACGATAAGGATCGGCAACATACTCGACGCCGAGAACGGTCAGGTAGTCGCAGCCGCTCTCGCAGTGCTTCCAATGGCATGAAGCAAGACTCTGAAAAGGAGGAAGGCGAAATCTCACCTAGGACAAGTCGTGCATCAACTCCGCCCAACGGAAAAGACGTCCAAGTCAATCGCAGCGAATCG…	MTNMSSGSKRSWDGQYSDAKRPREDDHGARDWREVHLKRPGPSRDRNAERERGRRDGGYRKTGSGDHRDRRRDDKDRQHTRRRERSGSRSRSRSASNGMKQDSEKEEGEISPRTSRASTPPNGKDVQVNRSESAAPTAPATAPAMDMELDLPPSPPPVEATLAARRAKRLAILAKYQGGDADSTPSPGASSAVQPPQSVVRLSDASQTNSVSVTPAMATPISESKRQSMSVSPTPADFSLGKIEQDEAQAQNFAEGQGGTRYLLLIMILVWIVERMSRDECMPR
PTI98_0000074	PTI98_0000074-T1	mRNA	scaffold_1	209732	211169	+	PRP4_2	U4/U6 small nuclear ribonucleoprotein prp4		2.7.11.1		PF00069;PF07714		ENOG503NU45	A:(A) RNA processing and modification							ATGTTTGCTGTGGCTACGAGCGAACGCAAGAAGGTTAGAAAGGTTAAGAAGGTGGCGGTGAGTAATGTCCAACGCGATCTCGTTTCAGGTTTTGAACTGTTGGTTAGAAACCTTCCGCTCCGGCTCTTATTGCCACCAATCTTGATTCGGCAGCAGATTCCGAGGGTTATTACTCGATAATACTTGGTGAGCAACTAGACGGCGGTCGCTACCAAGTATTTTCTTCTCTCGGCAAGGGCATGTTCGCCAACGTTGTCCGTGCCCGAGTTTTGCAGGGAGAGCCTAGCGAAACTGGAAAAGAAGTGGCTATCAAAATAGTTAGATGCCAAGAGTCTATGTTCGTCCTCTCGATCCCTAGCTGACAACCAAAAGAACCTAATACGTTTCCTTCAGGTATAA…	ATGTTTGCTGTGGCTACGAGCGAACGCAAGAAGGTTAGAAAGGTTAAGAAGGTGGCGAAACCTTCCGCTCCGGCTCTTATTGCCACCAATCTTGATTCGGCAGCAGATTCCGAGGGTTATTACTCGATAATACTTGGTGAGCAACTAGACGGCGGTCGCTACCAAGTATTTTCTTCTCTCGGCAAGGGCATGTTCGCCAACGTTGTCCGTGCCCGAGTTTTGCAGGGAGAGCCTAGCGAAACTGGAAAAGAAGTGGCTATCAAAATAGTTAGATGCCAAGAGTCTATGTATAAGGCTGGTTTGAAAGAAGCCCAGATTTTGATGAAGCTCAAACAGGGTGACCCCGAGGATAAGAAACACATCGTACGGCTCGATCGCACGTTTGAGCACAGAGGGCAT…	ATGTTTGCTGTGGCTACGAGCGAACGCAAGAAGGTTAGAAAGGTTAAGAAGGTGGCGAAACCTTCCGCTCCGGCTCTTATTGCCACCAATCTTGATTCGGCAGCAGATTCCGAGGGTTATTACTCGATAATACTTGGTGAGCAACTAGACGGCGGTCGCTACCAAGTATTTTCTTCTCTCGGCAAGGGCATGTTCGCCAACGTTGTCCGTGCCCGAGTTTTGCAGGGAGAGCCTAGCGAAACTGGAAAAGAAGTGGCTATCAAAATAGTTAGATGCCAAGAGTCTATGTATAAGGCTGGTTTGAAAGAAGCCCAGATTTTGATGAAGCTCAAACAGGGTGACCCCGAGGATAAGAAACACATCGTACGGCTCGATCGCACGTTTGAGCACAGAGGGCAT…	MFAVATSERKKVRKVKKVAKPSAPALIATNLDSAADSEGYYSIILGEQLDGGRYQVFSSLGKGMFANVVRARVLQGEPSETGKEVAIKIVRCQESMYKAGLKEAQILMKLKQGDPEDKKHIVRLDRTFEHRGHLCLVFENLSMNLRDVVKRFGKDVGLNIRAVRAYAHQLFLALSLLRKLNIMHADIKPDNILVNEQKTLLKLCDLGSASDASENDITPYLVSRFYRAPEIILGVPYDPSLDIWSIGCTLYELYTGKILFPGRSNNQMLLLMMELKGRFNSKMIKKAKFGDVYFDEMGAFQSVDIDKVTGADVMKKVHISKPSRDLRTRIMPSASVKLKDEENKMLLSFIDLLDKCLALDPARRITPREALVHPFIRG
PTI98_0000075	PTI98_0000075-T1	mRNA	scaffold_1	211819	213620	+		hypothetical protein				PF04199		ENOG503Q4BR	S:(S) Function unknown							ATGGCAGCCAACAGGTTGAAAGGTGTACTCGCGCACCTTGGCGCGTCGCCCAAGCCTCTTCCTACCTTTGATGAGCTACCCAATTTCAAGGAGTTTCCGGGATGCGCGTGGGCGGTCTGGGGAGGTAGTGACCAACTTGGGACAATCAATCTCCTGACGGACGAGGTGGTGAAAAGGGCAGCCCAAGAAGAAATTAGGTGTGTGTTGCATCTGCATCGTGCTCTCGACATACCTTTATCTGATAACGCGACATCTAGGTCAGGGAAGTCGGTGTGTTTGAATTGGTACGTAGAGGTAAATCATGATATGGACTGATATTCACTCGGATCGTGGATCAGGCCACTGAACTTTCCAGAGAAGGTATGCCGTGACCCCCATTGAATCGATGAACCAAAGTAG…	ATGGCAGCCAACAGGTTGAAAGGTGTACTCGCGCACCTTGGCGCGTCGCCCAAGCCTCTTCCTACCTTTGATGAGCTACCCAATTTCAAGGAGTTTCCGGGATGCGCGTGGGCGGTCTGGGGAGGTAGTGACCAACTTGGGACAATCAATCTCCTGACGGACGAGGTGGTGAAAAGGGCAGCCCAAGAAGAAATTAGGTCAGGGAAGTCGGTGTGTTTGAATTGGCCACTGAACTTTCCAGAGAAGCCTATGTTCAACCGCAAATCGCCTGATATCCTCAGCAAAGTCCGGAGCCCACCAGGAATAACGAGAGACGACGAGATCCATATCAATACACAATCTGGGACCCAATGGGACGGCTTAAAGCATTTTGGCTTGATCGAACATGGCGTATTTTAT…	ATGGCAGCCAACAGGTTGAAAGGTGTACTCGCGCACCTTGGCGCGTCGCCCAAGCCTCTTCCTACCTTTGATGAGCTACCCAATTTCAAGGAGTTTCCGGGATGCGCGTGGGCGGTCTGGGGAGGTAGTGACCAACTTGGGACAATCAATCTCCTGACGGACGAGGTGGTGAAAAGGGCAGCCCAAGAAGAAATTAGGTCAGGGAAGTCGGTGTGTTTGAATTGGCCACTGAACTTTCCAGAGAAGCCTATGTTCAACCGCAAATCGCCTGATATCCTCAGCAAAGTCCGGAGCCCACCAGGAATAACGAGAGACGACGAGATCCATATCAATACACAATCTGGGACCCAATGGGACGGCTTAAAGCATTTTGGCTTGATCGAACATGGCGTATTTTAT…	MAANRLKGVLAHLGASPKPLPTFDELPNFKEFPGCAWAVWGGSDQLGTINLLTDEVVKRAAQEEIRSGKSVCLNWPLNFPEKPMFNRKSPDILSKVRSPPGITRDDEIHINTQSGTQWDGLKHFGLIEHGVFYNNTPATELPIGKFTYPDPLKVDPEMIKLGIQNWAQHGICGRGVFLDLVKFFTDSEKALPYDPWATHGISVKDLEACAKYQGTQFRQGDILLLRVGFMQKYNRSTQAEKDALANKPETFAGIEQSTEMKRFLWDNHFAAIASDQPALERWPVPAGVPHMHQTLLGLWGMPIGEFFDLEKLSQVCAETRRYTFFFSSWPLNILGGCASPPNAAALF
PTI98_0000076	PTI98_0000076-T1	mRNA	scaffold_1	214153	215973	+		hypothetical protein		3.1.3.43		PF00481		ENOG503NXCM	T:(T) Signal transduction mechanisms							GCCGTCTCTGACGACGCGCTCACTCCATGAACGGCGCGCGCATTCCCCCCCACAAGTTCATGTTTCTTTGCAGACACTCGGTGGCGCCGCTGTCGCGCCAGGCCAACACAAGATCCATGTCTTCCTTCCTCCGTAATCCGTCTCGGCGTGCTTCACGAGCGTCTGTCATGTCAACGGCTAGTCTCGCAATTGGTCTCGCTGGGGTCGGTTTCCTCTGGCACACCAACACGGTGCATGCGGACTCAATACGATACCCGTCGAAATCACCGGCCGCCGGTGCCGATGCGTCGAAATTCGAATATTTACGACAAGCAGCTGCATCACATTTTGTATACGACGATCCTGGTGTCCAACGGTTTGATTCTATAGTCGTACCCAGGTCCGTACCGAACGATGTGC…	GCCGTCTCTGACGACGCGCTCACTCCATGAACGGCGCGCGCATTCCCCCCCACAAGTTCATGTTTCTTTGCAGACACTCGGTGGCGCCGCTGTCGCGCCAGGCCAACACAAGATCCATGTCTTCCTTCCTCCGTAATCCGTCTCGGCGTGCTTCACGAGCGTCTGTCATGTCAACGGCTAGTCTCGCAATTGGTCTCGCTGGGGTCGGTTTCCTCTGGCACACCAACACGGTGCATGCGGACTCAATACGATACCCGTCGAAATCACCGGCCGCCGGTGCCGATGCGTCGAAATTCGAATATTTACGACAAGCAGCTGCATCACATTTTGTATACGACGATCCTGGTGTCCAACGGTTTGATTCTATAGTCGTACCCAGTAACTTTCCAGCCGAGGACT…	ATGAACGGCGCGCGCATTCCCCCCCACAAGTTCATGTTTCTTTGCAGACACTCGGTGGCGCCGCTGTCGCGCCAGGCCAACACAAGATCCATGTCTTCCTTCCTCCGTAATCCGTCTCGGCGTGCTTCACGAGCGTCTGTCATGTCAACGGCTAGTCTCGCAATTGGTCTCGCTGGGGTCGGTTTCCTCTGGCACACCAACACGGTGCATGCGGACTCAATACGATACCCGTCGAAATCACCGGCCGCCGGTGCCGATGCGTCGAAATTCGAATATTTACGACAAGCAGCTGCATCACATTTTGTATACGACGATCCTGGTGTCCAACGGTTTGATTCTATAGTCGTACCCAGTAACTTTCCAGCCGAGGACTTTATCTCCTCAGCGTTTGTCCATCTC…	MNGARIPPHKFMFLCRHSVAPLSRQANTRSMSSFLRNPSRRASRASVMSTASLAIGLAGVGFLWHTNTVHADSIRYPSKSPAAGADASKFEYLRQAAASHFVYDDPGVQRFDSIVVPSNFPAEDFISSAFVHLDTHTWSLFSIFDGHNGPLTSSWLSDNLIPAIVGGLADLFSKQPPLFDEAEHTSLDSETSLRLAPPPHKDIDRALKDAFLRVDNDIVEWAVERAFASPSKADAVNLLLPAQSGSCAIVSFFDSESKKLRVAVTGDSRAILGRRVDGNIYEVHVLSLDQNAHNPAEDERMSKEHPGETIMENGRVLGWGMSRAFGDATYKWSLEIQKRLHEEYLGDRIPSKVKTPPYFTAEPEITTTDVRPGDFLVMGSDGLWDCLTNEEVVGLVGLW…
PTI98_0000077	PTI98_0000077-T1	mRNA	scaffold_1	216785	223405	+		hypothetical protein				PF00400;PF09994		ENOG503Q6NI	A:(A) RNA processing and modification							GTTCGTATATTTTGTCATGACTCATCCACGACGTTGCCACTTCAAAGCTTCAAAGCTTCAAGCTTCAGCTTCAACGTTCAACGTCAACGGCGGTCGACCTCTCGGACCTCTTGCGTCTCAAATCTCGGTACTCACAGCCCCAGCTTCTTCGAAGTATCAATAACTACAGCTTCGCAAATATACGTCTTGCAAAGTGTGCGTTGGCGTGGTGTACTGGACAATAGAGATGGCTAGACGCAGCATTCCCATGTAGCGAGAAGCTGGAAAGGGCGCTTTGCTCTCGATCTCAGTAGGTGAGCACATCATGTTATTTTCCAGCGATCATACACTTGCAACTGTTTACTATAGCAGGCAATCGTGCAATCCAAGTGCGCCGGACAGTGTTGCCGCTGCCTTATT…	GTTCGTATATTTTGTCATGACTCATCCACGACGTTGCCACTTCAAAGCTTCAAAGCTTCAAGCTTCAGCTTCAACGTTCAACGTCAACGGCGGTCGACCTCTCGGACCTCTTGCGTCTCAAATCTCGGTACTCACAGCCCCAGCTTCTTCGAAGTATCAATAACTACAGCTTCGCAAATATACGTCTTGCAAAGTGTGCGTTGGCGTGGTGTACTGGACAATAGAGATGGCTAGACGCAGCATTCCCATGTAGCGAGAAGCTGGAAAGGGCGCTTTGCTCTCGATCTCAGTAGGCAATCGTGCAATCCAAGTGCGCCGGACAGTGTTGCCGCTGCCTTATTTCGAAGTCGGCGGAGACAGGGCTCGGAGCAAAAAGTGCTACCTCGCTCCTTGAGTGGA…	ATGCAAGGAGCTTCCAAGGGCATGGATCCTCCGTCCCAGGCTCCCACCGTGGTGGTATCTTCTGCCGATCCCCCCTCCCCTACGACACCGGTTTTACCTCAGAACCTCGTCGGCGCTGATCAAGACTTGCCAACCGCCTTGAATTTAACTGACCCCTCACGCCTTGCACCTGAAACCCAAGGCGATGCTTCCTCTCCAGTTTCGCCTACTTCTCCTACGTCCCAACGGGTGGCAGGCGTCAAGGCGGGGGTTACCTCTACCAAAGAAATTAAAGAGTGTTGCCCATCAAATGGAAGAAATTTAAGCGTGAGCTTCGATGGGACTTTGGGCGAATTTGGAGTTATGAATAGCAATGTCATAGAATTCAACAGTCGTATCATCAAAGATAAAAAACAGTTG…	MQGASKGMDPPSQAPTVVVSSADPPSPTTPVLPQNLVGADQDLPTALNLTDPSRLAPETQGDASSPVSPTSPTSQRVAGVKAGVTSTKEIKECCPSNGRNLSVSFDGTLGEFGVMNSNVIEFNSRIIKDKKQLSNYISGIGTRGSSIISRKIDSAIATTFQSSVLMGYEWLCNQYKPGDRIFLFGFSRGAYQARVVAGMIERVGLLYRGNNSQLPSVFKLYMAMEESSTSSATTAVAEPNPTFGPKLETDMNLRSKAEERVLVAKEKCSIFKKAFSRPSVKVHFVGAWDTVSSIGIALKPCFPETVDGMSHVCHFRHALALDERRVKFWPEYANTDAPSSGAQRGDIKEVWFAGSHSDIGGGGIANPKLANFGPALRWMTYEAMFHGLRMEQYLGIWKD…
PTI98_0000078	PTI98_0000078-T1	mRNA	scaffold_1	237005	237413	-		hypothetical protein														ATGCCTGTCGACGAATCCATCTATGCTTTCTCTGGTGCGCTCACCCTGAAACAAGTGCAAACCCGCTCCGCCGCCGCCTGCATGAGCTCACTCAAGATATCCCCCCACCCACACGAAATGCTGGCAGTAGGCGACACGAAGGGAGTCTTGACAGTGAGTGTCGCACCCGGACGTGAGCAACGTTTTTAATTCGTTCGTTCTACAGATCCACTGGATGAATAAAAACCTGGAGATATTCCGCAAGAAAATGGTAAGGCGCGGTCGCCAATCAGTCGCCATCAGAGCCCTGGCTTGGAATCCACAACAACCGAACAAACTATATGTTGGGTTTGCGAACGGGGATCTCATTGGTTATAAGCTACGAATTGATGTCCACGACACCGGCCACGAGGTTCATTC…	TTACTGAAGGGAATGAACCTCGTGGCCGGTGTCGTGGACATCAATTCGTAGCTTATAACCAATGAGATCCCCGTTCGCAAACCCAACATATAGTTTGTTCGGTTGTTGTGGATTCCAAGCCAGGGCTCTGATGGCGACTGATTGGCGACCGCGCCTTACCATTTTCTTGCGGAATATCTCCAGGTTTTTATTCATCCAGTGGATTGTCAAGACTCCCTTCGTGTCGCCTACTGCCAGCATTTCGTGTGGGTGGGGGGATATCTTGAGTGAGCTCATGCAGGCGGCGGCGGAGCGGGTTTGCACTTGTTTCAGGGTGAGCGCACCAGAGAAAGCATAGATGGATTCGTCGACAGGCAT	TTACTGAAGGGAATGAACCTCGTGGCCGGTGTCGTGGACATCAATTCGTAGCTTATAACCAATGAGATCCCCGTTCGCAAACCCAACATATAGTTTGTTCGGTTGTTGTGGATTCCAAGCCAGGGCTCTGATGGCGACTGATTGGCGACCGCGCCTTACCATTTTCTTGCGGAATATCTCCAGGTTTTTATTCATCCAGTGGATTGTCAAGACTCCCTTCGTGTCGCCTACTGCCAGCATTTCGTGTGGGTGGGGGGATATCTTGAGTGAGCTCATGCAGGCGGCGGCGGAGCGGGTTTGCACTTGTTTCAGGGTGAGCGCACCAGAGAAAGCATAGATGGATTCGTCGACAGGCAT	MPVDESIYAFSGALTLKQVQTRSAAACMSSLKISPHPHEMLAVGDTKGVLTIHWMNKNLEIFRKKMVRRGRQSVAIRALAWNPQQPNKLYVGFANGDLIGYKLRIDVHDTGHEVHSLQ
PTI98_0000079	PTI98_0000079-T1	mRNA	scaffold_1	240229	241174	+		hypothetical protein						ENOG503PDGU	S:(S) Function unknown							ATGGACCTCGTTACGGCGGTTATAACAGCCAATATGCGAACGACTTCAAAGGAACAGATTGCTACCTATGACTTCCACATTACGTGTTACATGCAACAAGCCCACCAACTCTACCCAGATGTGTCCATCAAACCCATTCATCACGCTGCCCTTCATGTCGGGAGGATGCTAGAGGACTTTGGGCCTGTCCACTCACACAGCTCTCCATATTACAAGCGCTATATCAATTTTCTTCATTGCATGAACACAAACCGAAAGCCAGGTGAGTTACCCATGTCAACAGCGTAAATAGGCCCAGCTAATCTCATCCACAGGTGGCCAGCTAGAGTCGATGATGATGATGATGTCCGCACGTAATGCCAATCTCTCTGCCCTTTTGGCAGATAATACCGCTCTACG…	ATGGACCTCGTTACGGCGGTTATAACAGCCAATATGCGAACGACTTCAAAGGAACAGATTGCTACCTATGACTTCCACATTACGTGTTACATGCAACAAGCCCACCAACTCTACCCAGATGTGTCCATCAAACCCATTCATCACGCTGCCCTTCATGTCGGGAGGATGCTAGAGGACTTTGGGCCTGTCCACTCACACAGCTCTCCATATTACAAGCGCTATATCAATTTTCTTCATTGCATGAACACAAACCGAAAGCCAGGTGGCCAGCTAGAGTCGATGATGATGATGATGTCCGCACGTAATGCCAATCTCTCTGCCCTTTTGGCAGATAATACCGCTCTACGCAATAAAGTATCTGAAATTGTCGACATTCTGGCCAAGTTCAGCCGAGAGGAC…	ATGGACCTCGTTACGGCGGTTATAACAGCCAATATGCGAACGACTTCAAAGGAACAGATTGCTACCTATGACTTCCACATTACGTGTTACATGCAACAAGCCCACCAACTCTACCCAGATGTGTCCATCAAACCCATTCATCACGCTGCCCTTCATGTCGGGAGGATGCTAGAGGACTTTGGGCCTGTCCACTCACACAGCTCTCCATATTACAAGCGCTATATCAATTTTCTTCATTGCATGAACACAAACCGAAAGCCAGGTGGCCAGCTAGAGTCGATGATGATGATGATGTCCGCACGTAATGCCAATCTCTCTGCCCTTTTGGCAGATAATACCGCTCTACGCAATAAAGTATCTGAAATTGTCGACATTCTGGCCAAGTTCAGCCGAGAGGAC…	MDLVTAVITANMRTTSKEQIATYDFHITCYMQQAHQLYPDVSIKPIHHAALHVGRMLEDFGPVHSHSSPYYKRYINFLHCMNTNRKPGGQLESMMMMMSARNANLSALLADNTALRNKVSEIVDILAKFSREDTQRLARFGEFEPSSEIKLGLKVELARLDDCYYQKLCSQLSATMLVDRNPSFYDEILLHGISYGCAGTSKIRNSPVVFHPAATTVDADTPILAGVVERVFQYTTPLFTGIFLGIWSFQPVDSALDPYRQYGFAGGFLCFRNVNDYHVILPPAIVRATSRWPTVQA
PTI98_0000080	PTI98_0000080-T1	mRNA	scaffold_1	243188	244443	+		hypothetical protein														ATGTTGCTCCTGCCTAAAGCCTACAAGGGTCTTAGTGATCATCGCAACCGTTGCATCGCTGTCAAGTGTCGATGTAAGCTCTAAACACTGTGCTTGTGGGTTTAGCTCATTCATATATTAGGTGCCGATTCAAAGAGACTGAAGAAGGCGCGGCTCGCGATACACGTACACACCATCCGGAAACTTCAACCCATCATCTGCGGCATGAGTACATCCATGTTCTATATGAGCATTGACACGATCGTTCAGAACGCATCTATCGGGTTGCCCCGGGGTTCAAGCCACACTCTGACGACTCTTGAGACATTGAGTGATCCCGTGCGTGTATCTGTTCCTAGCGAGTGTCACTCATAATCAATCATGGAGACAGCCGCCTGTTGTTAACTTAGAATATGTCAA…	ATGTTGCTCCTGCCTAAAGCCTACAAGGGTCTTAGTGATCATCGCAACCGTTGCATCGCTGTCAAGTGTCGATGTGCCGATTCAAAGAGACTGAAGAAGGCGCGGCTCGCGATACACGTACACACCATCCGGAAACTTCAACCCATCATCTGCGGCATGAGTACATCCATGTTCTATATGAGCATTGACACGATCGTTCAGAACGCATCTATCGGGTTGCCCCGGGGTTCAAGCCACACTCTGACGACTCTTGAGACATTGAGTGATCCCCCGCCTGTTGTTAACTTAGAATATGTCAAGATGGCGGCCATTGCTGCTGTTCAAGTCTTAGTGTTGGAACGCGACTCAGATGACATTGTACAGTGGATACACCACATACTTGGTGAAGGAAGATTATTT…	ATGTTGCTCCTGCCTAAAGCCTACAAGGGTCTTAGTGATCATCGCAACCGTTGCATCGCTGTCAAGTGTCGATGTGCCGATTCAAAGAGACTGAAGAAGGCGCGGCTCGCGATACACGTACACACCATCCGGAAACTTCAACCCATCATCTGCGGCATGAGTACATCCATGTTCTATATGAGCATTGACACGATCGTTCAGAACGCATCTATCGGGTTGCCCCGGGGTTCAAGCCACACTCTGACGACTCTTGAGACATTGAGTGATCCCCCGCCTGTTGTTAACTTAGAATATGTCAAGATGGCGGCCATTGCTGCTGTTCAAGTCTTAGTGTTGGAACGCGACTCAGATGACATTGTACAGTGGATACACCACATACTTGGTGAAGGAAGATTATTT…	MLLLPKAYKGLSDHRNRCIAVKCRCADSKRLKKARLAIHVHTIRKLQPIICGMSTSMFYMSIDTIVQNASIGLPRGSSHTLTTLETLSDPPPVVNLEYVKMAAIAAVQVLVLERDSDDIVQWIHHILGEGRLFPPYMFREVDQAYRRRKGFLQSPMILATYSAYISQRPYDCLPLYMEEQDRGELITSVYAVHSALSLYSQGRKGDEGTYFPRNWGNCSNRQKLWIASLVELLTPVDFEHIVDSARMINIVPISPIPVESYNTAGDLAIFSQDLLVTGKEVDAAGASGHFMGEDRDEDESCVSDNAYDRFGNQKPQNAYSQDLPDGWKHLAIGRYEDLWDEWKYLG
PTI98_0000081	PTI98_0000081-T1	mRNA	scaffold_1	246118	246509	+		hypothetical protein														ATGCGAGCTTCGTATTCGCCTAACACTCCACGCCCTGTCGCCTGGCTGGCCTTTGTAGAGGTCCTGGTACGCAATTTCGGCGTCCTTCACCCTATGGACAATGTTGTCATTGTGTAAGTGTTCTGTATTCTTTTCTACTACGCTAACACACACCAATTTGTAGTGACGCTTCCGTGACGCCTGCAGGCGCATTATCGTCATCTATCCACGTTTTTCGCGGCCAAAACGGCGGCGATTGGATTCTAACCATCACAATCGACGATGACAACAACAATCTGGTATCCCGACGCGGGTTTGGGCACCAGGTAGTTCCGTTCAACCCGCAGGATTACATGGAAATTGATCCTTTCCATGTATTGATCGCGTACACCATTTGTCTTTTTTTCTTGTAG	ATGCGAGCTTCGTATTCGCCTAACACTCCACGCCCTGTCGCCTGGCTGGCCTTTGTAGAGGTCCTGGTACGCAATTTCGGCGTCCTTCACCCTATGGACAATGTTGTCATTGTTGACGCTTCCGTGACGCCTGCAGGCGCATTATCGTCATCTATCCACGTTTTTCGCGGCCAAAACGGCGGCGATTGGATTCTAACCATCACAATCGACGATGACAACAACAATCTGGTATCCCGACGCGGGTTTGGGCACCAGGTAGTTCCGTTCAACCCGCAGGATTACATGGAAATTGATCCTTTCCATGTATTGATCGCGTACACCATTTGTCTTTTTTTCTTGTAG	ATGCGAGCTTCGTATTCGCCTAACACTCCACGCCCTGTCGCCTGGCTGGCCTTTGTAGAGGTCCTGGTACGCAATTTCGGCGTCCTTCACCCTATGGACAATGTTGTCATTGTTGACGCTTCCGTGACGCCTGCAGGCGCATTATCGTCATCTATCCACGTTTTTCGCGGCCAAAACGGCGGCGATTGGATTCTAACCATCACAATCGACGATGACAACAACAATCTGGTATCCCGACGCGGGTTTGGGCACCAGGTAGTTCCGTTCAACCCGCAGGATTACATGGAAATTGATCCTTTCCATGTATTGATCGCGTACACCATTTGTCTTTTTTTCTTGTAG	MRASYSPNTPRPVAWLAFVEVLVRNFGVLHPMDNVVIVDASVTPAGALSSSIHVFRGQNGGDWILTITIDDDNNNLVSRRGFGHQVVPFNPQDYMEIDPFHVLIAYTICLFFL
PTI98_0000082	PTI98_0000082-T1	mRNA	scaffold_1	247641	250770	-	RBT1_1	SERTA domain-containing protein 3						ENOG503P7B3	S:(S) Function unknown							ATGTCTCAGACAACTTTGAGCCAGAAGGAAAACGAACTCACCAACGTATTGACTGGTGTCGTGGGCAAACGAAAGCGTGGCAACCAAGGAGACTTCAAGGGGGAGCGCCTTCAATACCTCAATGACATGCTGCCTCAATACCGGAAGGCCTCAAGCAGCGGCGCCGTCTCAACCTGGTTTACAAATACGTTCTTTCCCAATTACTTTCGGAAATTCCCTTGGTTCATTCCTGCGGAGGACGACATACCTGAGGCGTTCAACATTGCTCTTGAAGAATCAAAGCTCACTCCTGAAGTCGCAAACATGAAGTCCGATACCGTCAACAGGCTAGTCAAGGTTCGTTGTTTATACTTAGATAGCACTGGTCACACACTAATTTAACGTTGAGTAGAAAATCAA…	TTATTGCGATGTTTCCACGCTTAATAGCATTTGCTCCAGGTGCAACGCCCAAGTAACGTCCGCAACGGCCTTGTTCCAGCTCTTCAATGCAGGGGATGTCTCAGGAGTCAATCCCCTCCACCACCACAAGCAAACGATGACGTTGATCATACCCTTGTGCCCAGTAGCACACATGGACTCCCAATCCCCTGAGCCAGCCTTCTGCAACGTTCCGTCGGGAGCCTTTATACGCCAATCTGGATTGAGCTCAGCCCACCACTTCCACCACTGCTTGGCGAACGCATCAACATCGGTAAGGCTGGCCGGGGTTCTGTGGTAGTAGCGTGCCGACTTGATCCAATTGGCTACCTCTGCTGGCCATGTGGATGAATCTGGAAGTTTAACGTCCCCTGCCTGAAA…	TTATTGCGATGTTTCCACGCTTAATAGCATTTGCTCCAGGTGCAACGCCCAAGTAACGTCCGCAACGGCCTTGTTCCAGCTCTTCAATGCAGGGGATGTCTCAGGAGTCAATCCCCTCCACCACCACAAGCAAACGATGACGTTGATCATACCCTTGTGCCCAGTAGCACACATGGACTCCCAATCCCCTGAGCCAGCCTTCTGCAACGTTCCGTCGGGAGCCTTTATACGCCAATCTGGATTGAGCTCAGCCCACCACTTCCACCACTGCTTGGCGAACGCATCAACATCGGTAAGGCTGGCCGGGGTTCTGTGGTAGTAGCGTGCCGACTTGATCCAATTGGCTACCTCTGCTGGCCATGTGGATGAATCTGGAAGTTTAACGTCCCCTGCCTGAAA…	MSQTTLSQKENELTNVLTGVVGKRKRGNQGDFKGERLQYLNDMLPQYRKASSSGAVSTWFTNTFFPNYFRKFPWFIPAEDDIPEAFNIALEESKLTPEVANMKSDTVNRLVKKIKNWFNYRRASLGLNTSKDPWGPWLDKLRKSDHPRPQRLRDCQYYERTEPYKSKVAATLDEEWPTLNLHEDYRLATRNKIAERLLRAEPSDVQELINKETQKQYDDTLKAYSKGVWTEDVTDPDEREMAIESITPTIQPLLDGIRAITGLYIGFFAVGMPKDKEVSPEKLRAVYLGAGKSKDEKSFPSLDPKGFKQAMKLFVRFALTASGNGAEAGSSNEQDLADLLPTSNVWTSPTPTPTTSPTKVTAATGPAKTPSRHPSGPQITQPRPKANAVAPTRAGRASL…
PTI98_0000083	PTI98_0000083-T1	mRNA	scaffold_1	251178	252441	-		hypothetical protein														ATGTCTCAATCCCCATCGACTTGCAGACTACTCGTTTTTGGTCGCGACAAGAGTGTTCCGTTCAGAAGACTCCCAGGCCCCTTCCTGTATCTGACTTGGGGGAAAATTGCCCAAGTCTTCTTTGAGAAGGATCGGTACGTCTTCTCGTTTTCTATCTGCCGTACTCTGTTTTAACCAAGTGCTAAGTGGAATCATCAACTACCTCGAGTCAAGGGGTGTCCAGGTTCGATCCTTTGCAAACGCAGATGACCTGGGTCGAGCGCACGACGAGTTTTGCCAAAAAAACCACACGGATGGACGGCATGGAGCCCTTCCCAATCGTCACGAGCCGTGGCCGCTCCACAAGATATTTGCACGAATGTGTGAGGGCATCGTGTACGACAACGATCCTCAGGGGTT…	TTAGAGCGGGGGCCTGTCGGTAGCCCAGTGAATGGCCTGGTTGTAATTGTTGCAAATGATCATGGACGTGTTGTTCCACTCTTCACATTCGAGTAGGAAAAAGGCTTGAGCACGCTCCGCGTCCTTGAATACTCCGTGGTTACGACCACCACGAACTCCATAGAACGGGTTTCTGATTGTGTTATCACGTAGGATGCGGTCGGGCGGATCTACAACTCCAGTCGTTTTCAAGCGATCGCCATCTCGTCCAGCTTGATGCCACTGGGCAAAGATATTATTGGCCGAGCGCTGATCGTGGAACATGAAGGAGCGCGAAGGTTCAAGCCGAACCAGCCAGAAAGGGCCATCATTGGCATTTGAGGAGAGATAGAAATCGGATGCATGATGTTCTGGCGCTGC…	TTAGAGCGGGGGCCTGTCGGTAGCCCAGTGAATGGCCTGGTTGTAATTGTTGCAAATGATCATGGACGTGTTGTTCCACTCTTCACATTCGAGTAGGAAAAAGGCTTGAGCACGCTCCGCGTCCTTGAATACTCCGTGGTTACGACCACCACGAACTCCATAGAACGGGTTTCTGATTGTGTTATCACGTAGGATGCGGTCGGGCGGATCTACAACTCCAGTCGTTTTCAAGCGATCGCCATCTCGTCCAGCTTGATGCCACTGGGCAAAGATATTATTGGCCGAGCGCTGATCGTGGAACATGAAGGAGCGCGAAGGTTCAAGCCGAACCAGCCAGAAAGGGCCATCATTGGCATTTGAGGAGAGATAGAAATCGGATGCATGATGTTCTGGCGCTGC…	MSQSPSTCRLLVFGRDKSVPFRRLPGPFLYLTWGKIAQVFFEKDRGIINYLESRGVQVRSFANADDLGRAHDEFCQKNHTDGRHGALPNRHEPWPLHKIFARMCEGIVYDNDPQGFIDLWENVPPSPEAPRHMQPTPLLRNTPRWTWTTPRVPLMLTSMHPLHVVQAQVEIGWRNVVNGFPSSTVPSLAPLSPFTDIQQRSPPSPFGEMNVTPPPAAAPEHHASDFYLSSNANDGPFWLVRLEPSRSFMFHDQRSANNIFAQWHQAGRDGDRLKTTGVVDPPDRILRDNTIRNPFYGVRGGRNHGVFKDAERAQAFFLLECEEWNNTSMIICNNYNQAIHWATDRPPL
PTI98_0000084	PTI98_0000084-T1	mRNA	scaffold_1	253587	254911	-		hypothetical protein						ENOG503PD9Z								ATGCAATTTACTAACCTTTGCCGTTCCTATTCAGAGCGCAAGACGAGATCTGGCACCGTATTTTCTCCATGGGAACTGCCTGTGCGGTACGACACGTCAGTCGACTTGCACAACTTATTGGACGCGGCGGTCGCGAGGGGAAACCTTGAAGACCCCAGGTCTGAATTGCACGCCTTATCAGAGATGGGCGAGGAATCCGATCTCACCGACTTGGAGTCAGATGCGGACCCTGATGTTCCCGCTGATGGAGCAGAGAATGTTGGTTGCATGGATGACGCGAGGGATGGCGCGTCGAAGGAGAATGCGGCGAGTGGCGTAAACGGTCATGTTGTTGCCCGCAGGGAGATGGATAACGCGAGCGGCACAGATAGCCCGTCGATGGAGAACGCGGCGAGTGGC…	TTAGATGCCCCCTTTCTTCGGATCGAAGTTACCCAGTGCGGTGATTGCACACAGTCCCGTCGCGAGATTGACACAGTCAGTGTGATCCACACATATAGTATGGGGGCCAAGGTTAACTGAAAGACATGTGAAGTCGCTGTTCTGAACGTTGCGCTTGAGCTCCGGCTGGGACTCAATGAGCTTGTCCAGTGTTTCCCTATAGTATAGGCCTTGCTTCGGTGCAATGGTGTGGAGCAATTTCGATTGCATTCCAGCAATTCGTCTGACGTTGGGGTTATCAATAATTGCGTCCATCGTGGCCGCATTTCTATTTGAACTTCGTAACAGCATAGGTCTACGCTGACCCCCACCGTACGATATTCCCTTCGTCAGTGCAGGAAATCTCCCCCTCCTGTGATT…	TTAGATGCCCCCTTTCTTCGGATCGAAGTTACCCAGTGCGGTGATTGCACACAGTCCCGTCGCGAGATTGACACAGTCAGTGTGATCCACACATATAGTATGGGGGCCAAGGTTAACTGAAAGACATGTGAAGTCGCTGTTCTGAACGTTGCGCTTGAGCTCCGGCTGGGACTCAATGAGCTTGTCCAGTGTTTCCCTATAGTATAGGCCTTGCTTCGGTGCAATGGTGTGGAGCAATTTCGATTGCATTCCAGCAATTCGTCTGACGTTGGGGTTATCAATAATTGCGTCCATCGTGGCCGCATTTCTATTTGAACTTCGTAACAGCATAGGTCTACGCTGACCCCCACCGTACGATATTCCCTTCGTCAGTGCAGGAAATCTCCCCCTCCTGTGATT…	MQFTNLCRSYSERKTRSGTVFSPWELPVRYDTSVDLHNLLDAAVARGNLEDPRSELHALSEMGEESDLTDLESDADPDVPADGAENVGCMDDARDGASKENAASGVNGHVVARREMDNASGTDSPSMENAASGVDEHIVVRGGVSDPDRVQKLNSKARNRQNKRAKCRDQRERLLAQAGTSVKAVATRRRAQNHQITTQFCARDSNRASTAYIGVRDRIHSPNGQVAELAKQGFKVLPWDPRNGFLLVDEQGRIFAGGASPRAPGWSQVTTDAFEAVIRAQRGCRFTHKELNHRRGRFPALTKGISYGGGQRRPMLLRSSNRNAATMDAIIDNPNVRRIAGMQSKLLHTIAPKQGLYYRETLDKLIESQPELKRNVQNSDFTCLSVNLGPHTICVDHTD…
PTI98_0000085	PTI98_0000085-T1	mRNA	scaffold_1	255463	256741	+		hypothetical protein				PF18803		ENOG503PB6V								ATGTCTCGACGCAGGAACACTAAGCGAAAGCGCGCCAATGATGTCTTCGAAGTTGACATCAACGACATACTCAACAACGAGCCATTCGTTGCATCCATCGGACGAGTCTCTGCTGACGGACGCCGTGTCAGGAATGAGGTAGTCTCCTTGCCCATTTCGAATGAGGTAGTCTCCCTGCCCATTTCGAATGAGGTAGTCTCCCTGCCTAGGAAGCAGGCACGCTTGGATCCTCCTAATGTCCTGGCCGCATCATCTAATGGATTCGACTTCACCTTCTGTATGAACGAAGACTCATGGAAGTTTGAAGGCAATGAAAAAACAAAGGCAAGACGCTACACATCATCGGTACGTACTGCTGGCTTACTATACTGTTTTTGTGGAGCTGACAATCCTTGTGGC…	ATGTCTCGACGCAGGAACACTAAGCGAAAGCGCGCCAATGATGTCTTCGAAGTTGACATCAACGACATACTCAACAACGAGCCATTCGTTGCATCCATCGGACGAGTCTCTGCTGACGGACGCCGTGTCAGGAATGAGGTAGTCTCCTTGCCCATTTCGAATGAGGTAGTCTCCCTGCCCATTTCGAATGAGGTAGTCTCCCTGCCTAGGAAGCAGGCACGCTTGGATCCTCCTAATGTCCTGGCCGCATCATCTAATGGATTCGACTTCACCTTCTGTATGAACGAAGACTCATGGAAGTTTGAAGGCAATGAAAAAACAAAGGCAAGACGCTACACATCATCGGACGATCCTCTCAAGGAATGGGTACCGGTGGCTGGGGACGCTTGCTCTCATCCT…	ATGTCTCGACGCAGGAACACTAAGCGAAAGCGCGCCAATGATGTCTTCGAAGTTGACATCAACGACATACTCAACAACGAGCCATTCGTTGCATCCATCGGACGAGTCTCTGCTGACGGACGCCGTGTCAGGAATGAGGTAGTCTCCTTGCCCATTTCGAATGAGGTAGTCTCCCTGCCCATTTCGAATGAGGTAGTCTCCCTGCCTAGGAAGCAGGCACGCTTGGATCCTCCTAATGTCCTGGCCGCATCATCTAATGGATTCGACTTCACCTTCTGTATGAACGAAGACTCATGGAAGTTTGAAGGCAATGAAAAAACAAAGGCAAGACGCTACACATCATCGGACGATCCTCTCAAGGAATGGGTACCGGTGGCTGGGGACGCTTGCTCTCATCCT…	MSRRRNTKRKRANDVFEVDINDILNNEPFVASIGRVSADGRRVRNEVVSLPISNEVVSLPISNEVVSLPRKQARLDPPNVLAASSNGFDFTFCMNEDSWKFEGNEKTKARRYTSSDDPLKEWVPVAGDACSHPACASNVVVLHTNGIHQIAVDFCACEHVGTYGLMRQQFLRHRLFPATIDQPQTCSTFSLLEHYRMQALQSKVTMYDYYMALEKLTENRGFASVPKRYKEFVRMTRQYRYLTALKRGGRAHVPSGILGTGNGELGIQCPACPTPGVNLPWES
PTI98_0000086	PTI98_0000086-T1	mRNA	scaffold_1	257220	259193	+		hypothetical protein				PF18758		ENOG503PB6V								ATGGACTATTGCCTCGCATCCCTCCTCCGTCACCATGATCCAAAGCTAAACAAGCTCGTATCCTATGATATCGTGTGTCAATGGTCGAAACACGTTTTGGAACGACTTCAAAAACTTCCACCACTCGTCAGGCTTAAAATTGCCTCAAACGCCATCCGCTTCGCGATTCCAAAACTGCATATCCATGGTCACACCCAGTTCTGCCAAAGAACGTACTCCTTAAACTATCTGCCTGGCGTTGGGCGTACCGATGGTGAGGGTATCGAACGGCCATGGGCAAACATCGTGGCAACTTCGACTAGCACTCGCGCAATGGGACCTGGAGCTAGGATTGAGACGCTGAACGACCATTGGAGCCATTGGAACTGGCAGAAGATTATAGAGATGGGTGAGCATGCT…	ATGGACTATTGCCTCGCATCCCTCCTCCGTCACCATGATCCAAAGCTAAACAAGCTCGTATCCTATGATATCGTGTGTCAATGGTCGAAACACGTTTTGGAACGACTTCAAAAACTTCCACCACTCGTCAGGCTTAAAATTGCCTCAAACGCCATCCGCTTCGCGATTCCAAAACTGCATATCCATGGTCACACCCAGTTCTGCCAAAGAACGTACTCCTTAAACTATCTGCCTGGCGTTGGGCGTACCGATGGTGAGGGTATCGAACGGCCATGGGCAAACATCGTGGCAACTTCGACTAGCACTCGCGCAATGGGACCTGGAGCTAGGATTGAGACGCTGAACGACCATTGGAGCCATTGGAACTGGCAGAAGATTATAGAGATGGGTCAACTTTTT…	ATGGACTATTGCCTCGCATCCCTCCTCCGTCACCATGATCCAAAGCTAAACAAGCTCGTATCCTATGATATCGTGTGTCAATGGTCGAAACACGTTTTGGAACGACTTCAAAAACTTCCACCACTCGTCAGGCTTAAAATTGCCTCAAACGCCATCCGCTTCGCGATTCCAAAACTGCATATCCATGGTCACACCCAGTTCTGCCAAAGAACGTACTCCTTAAACTATCTGCCTGGCGTTGGGCGTACCGATGGTGAGGGTATCGAACGGCCATGGGCAAACATCGTGGCAACTTCGACTAGCACTCGCGCAATGGGACCTGGAGCTAGGATTGAGACGCTGAACGACCATTGGAGCCATTGGAACTGGCAGAAGATTATAGAGATGGGTCAACTTTTT…	MDYCLASLLRHHDPKLNKLVSYDIVCQWSKHVLERLQKLPPLVRLKIASNAIRFAIPKLHIHGHTQFCQRTYSLNYLPGVGRTDGEGIERPWANIVATSTSTRAMGPGARIETLNDHWSHWNWQKIIEMGQLFAKRLRLAIAEREVQQESFEIFSSKQAERIDTWKAMVSAFEADGSKPNPYEIPSHGITEADVQLRLAKLESEDAGKGVPALHEVGPSGFIVEGLEIEETQYVIKSLCLILTLTSREAMNFCIRQEGLGGIYTPCVIHKLTTRDTPDEEEAESCPLLLPSALTPEERLTCAPGLVQIEQELRDAQCRSALNELCTLLFIKARLVGYKDRNARHQHANTRARILIERNEDRIKLQTQKYQAAWRALTNMSHDVGWPQLKQEHIRCMDDP…
PTI98_0000087	PTI98_0000087-T1	mRNA	scaffold_1	260359	260634	+		hypothetical protein														ATGATGATCATGGAAGTCCTTGACCTTCTGGGCAGCATGCTGGAGGTTGCTTGTGGGCTCCCAGGAGTCGTGCTCGATGCCATAGCCTCGCCAGCGTACCAGATACTTCAGGACCCGACCAAACCGTCTGCTATTCCGGACCTCTTCTACCTCATGCTCTTCTTCTCCGTCAACAAGCTGCGGAGGGGGCGGAGCAACAGGGCGTCTACCCGGAATGGGGTCCGGGACGAAGGGAAAGAGTTTGACCACGGGGAAGACAGGGTGGAGGCGGGATAA	ATGATGATCATGGAAGTCCTTGACCTTCTGGGCAGCATGCTGGAGGTTGCTTGTGGGCTCCCAGGAGTCGTGCTCGATGCCATAGCCTCGCCAGCGTACCAGATACTTCAGGACCCGACCAAACCGTCTGCTATTCCGGACCTCTTCTACCTCATGCTCTTCTTCTCCGTCAACAAGCTGCGGAGGGGGCGGAGCAACAGGGCGTCTACCCGGAATGGGGTCCGGGACGAAGGGAAAGAGTTTGACCACGGGGAAGACAGGGTGGAGGCGGGATAA	ATGATGATCATGGAAGTCCTTGACCTTCTGGGCAGCATGCTGGAGGTTGCTTGTGGGCTCCCAGGAGTCGTGCTCGATGCCATAGCCTCGCCAGCGTACCAGATACTTCAGGACCCGACCAAACCGTCTGCTATTCCGGACCTCTTCTACCTCATGCTCTTCTTCTCCGTCAACAAGCTGCGGAGGGGGCGGAGCAACAGGGCGTCTACCCGGAATGGGGTCCGGGACGAAGGGAAAGAGTTTGACCACGGGGAAGACAGGGTGGAGGCGGGATAA	MMIMEVLDLLGSMLEVACGLPGVVLDAIASPAYQILQDPTKPSAIPDLFYLMLFFSVNKLRRGRSNRASTRNGVRDEGKEFDHGEDRVEAG
PTI98_0000088	PTI98_0000088-T1	mRNA	scaffold_1	264731	265279	-		hypothetical protein														ATGGCCTGGTCCACCCCATATGTGGACGATATTCTGAAGCCAGCAATTGTCGAATGGCATAAGAAGAAAAATGAAGGAAGGGAGGAAGTGATCAAACACACCTGCAAAGAGTTGTATGCAAAGCAGGCGGCAAACACCAGCAAGTTGAACCCTTTGAAAGATGCTGCCAGTCTAGCGGGGGTGAGTTTTGACTTCACAATATTACAGGAAAGAGAAGAGGACTCATCAACAACTAGCAAGTTGCGTGGTGGTTTAAAAATAACCAGAAGAGATATTGCAAGGATTTGGATGGGGAGGATATGGGGGGCTGCAAATGACCGGAGTAAAGCAGGGAAGGGGGGCAAAGGAAAGAATAAGGCGGTAGAGGAGAATGATGAAGAGCAGGATGTCGAGGATGAT…	CTATTCATATCTTTGGATTCTCCCTCTGCTAGGCTTGCACTGTGCGGCCATCTTGAGGTTGCCCTTACAGGCCTCCTCATCACATGCCTTCGCCATTAGCGGCCCAGTCATACGTTTGTGCCATGGAACATCAACATTGTGGGCAGGTTCATCATCCTCGACATCCTGCTCTTCATCATTCTCCTCTACCGCCTTATTCTTTCCTTTGCCCCCCTTCCCTGCTTTACTCCGGTCATTTGCAGCCCCCCATATCCTCCCCATCCAAATCCTTGCAATATCTCTTCTGGTTATTTTTAAACCACCACGCAACTTGCTAGTTGTTGATGAGTCCTCTTCTCTTTCCTGTAATATTGTGAAGTCAAAACTCACCCCCGCTAGACTGGCAGCATCTTTCAAAGG…	CTATTCATATCTTTGGATTCTCCCTCTGCTAGGCTTGCACTGTGCGGCCATCTTGAGGTTGCCCTTACAGGCCTCCTCATCACATGCCTTCGCCATTAGCGGCCCAGTCATACGTTTGTGCCATGGAACATCAACATTGTGGGCAGGTTCATCATCCTCGACATCCTGCTCTTCATCATTCTCCTCTACCGCCTTATTCTTTCCTTTGCCCCCCTTCCCTGCTTTACTCCGGTCATTTGCAGCCCCCCATATCCTCCCCATCCAAATCCTTGCAATATCTCTTCTGGTTATTTTTAAACCACCACGCAACTTGCTAGTTGTTGATGAGTCCTCTTCTCTTTCCTGTAATATTGTGAAGTCAAAACTCACCCCCGCTAGACTGGCAGCATCTTTCAAAGG…	MAWSTPYVDDILKPAIVEWHKKKNEGREEVIKHTCKELYAKQAANTSKLNPLKDAASLAGVSFDFTILQEREEDSSTTSKLRGGLKITRRDIARIWMGRIWGAANDRSKAGKGGKGKNKAVEENDEEQDVEDDEPAHNVDVPWHKRMTGPLMAKACDEEACKGNLKMAAQCKPSRGRIQRYE
PTI98_0000089	PTI98_0000089-T1	mRNA	scaffold_1	267606	269307	+		hypothetical protein														ATGGCACACACCAAACAAACAGCTAAGAAAACTACTGGAGCTATTGGCCAATGCGCTGATATCCCGCCACCAACCAACACCTTCCAGGCAGGCAGTGGGCAAACAGGCACCCCACTACAGACCCACACAACCACCTCCGCTAATAACGACATAGATGGGTTCATTGCCTTTACCTTTGAAGATCTCGGCAAGGACAACCCAGTAAGTAATTGTTGACGGTTAAATAACATAAACTCACCATTCATTAGCTCTGTAACGGCTGTCAGAATGGTGGCAAGATGCTCAGCTGTATGAAGTGCCCTTGATGGACCTGTTACGACATCATTGGAGATGGTGATGGCGAGGGCTGTATAACAATTGCCTCCGCAGATGTGCTAACTGAAGATACTGCTTTTGTGT…	ATGGCACACACCAAACAAACAGCTAAGAAAACTACTGGAGCTATTGGCCAATGCGCTGATATCCCGCCACCAACCAACACCTTCCAGGCAGGCAGTGGGCAAACAGGCACCCCACTACAGACCCACACAACCACCTCCGCTAATAACGACATAGATGGGTTCATTGCCTTTACCTTTGAAGATCTCGGCAAGGACAACCCAGGATTCTATACCAAAGCATTTGAACCCATTGAAGGCGCCGTAATCAATGTATCCTGCACGACACTCACCTTCTTCCCAAAGTTGAATACCGCTGAAACTCTGCTGTTGCTCATTGCAGTTCTTTTTGGGCATGGCCAAGGCAACTTGCATTATGCCACTATCTTCTATGATCTGGCGAACTCTGCTGGCAGTGGAAGG…	ATGGCACACACCAAACAAACAGCTAAGAAAACTACTGGAGCTATTGGCCAATGCGCTGATATCCCGCCACCAACCAACACCTTCCAGGCAGGCAGTGGGCAAACAGGCACCCCACTACAGACCCACACAACCACCTCCGCTAATAACGACATAGATGGGTTCATTGCCTTTACCTTTGAAGATCTCGGCAAGGACAACCCAGGATTCTATACCAAAGCATTTGAACCCATTGAAGGCGCCGTAATCAATGTATCCTGCACGACACTCACCTTCTTCCCAAAGTTGAATACCGCTGAAACTCTGCTGTTGCTCATTGCAGTTCTTTTTGGGCATGGCCAAGGCAACTTGCATTATGCCACTATCTTCTATGATCTGGCGAACTCTGCTGGCAGTGGAAGG…	MAHTKQTAKKTTGAIGQCADIPPPTNTFQAGSGQTGTPLQTHTTTSANNDIDGFIAFTFEDLGKDNPGFYTKAFEPIEGAVINVSCTTLTFFPKLNTAETLLLLIAVLFGHGQGNLHYATIFYDLANSAGSGRYESDIAKAVAFIKSCTCQVVVFFVTHTTPDGDLHFSGPRPANRSKGATMLPGHSHTPATMSPLHVLRILNPNKFSQVLNRIFTKQFLSALQWIPDTSLFLLICGGYCGHTETMEWVNSVVQRQFFHEVISFTNKRFQPCWASSFCAKYVQSFYLEDVKYPIAMEQILAGNARLGIVSDIVIISHDKDSLPGVRRDLYYWAQEKHSPYGFRIPSQCPTCLRLGTITSSMPSDFHGTKLRIYCTHRTNGKHCTFEQLELIKEGRSKGS…
PTI98_0000090	PTI98_0000090-T1	mRNA	scaffold_1	269954	270704	+		hypothetical protein						ENOG503PH3M								ATGGTGGCCACCTTGGGCATTGATACCATCCTAGCAAAAGGAATGAAATCCAAAGGCAATTGGCGTAGTCGCCGAGAAAGATTCAAACCTTATGGTAAATTGCCTATTGGCCAGGAGGCTTTTTCGGGTGGCTGGTATGCTCAAGGACATGCAGTAGGTGCTTGCATCTCTCTCTTTAGTGTTGTCTACTCACAATGGCTAGAACAGCAATGCTCTTCCACGCCCATCAGTGAGCCTCCGTAGCGCTAAGAACTCAGGTGCTACGGAGCGGTGGCTCAAAGAAACTGCAACTCTCAACAAGAGCATCAACCTCATTATGGGAGCAGTGCATCCAGACTCCTATTGTGCTGGAGTCAAAGCATTGAATGGTATGCGCACCAGGGCTCTGCCAGATGATGT…	ATGGTGGCCACCTTGGGCATTGATACCATCCTAGCAAAAGGAATGAAATCCAAAGGCAATTGGCGTAGTCGCCGAGAAAGATTCAAACCTTATGGTAAATTGCCTATTGGCCAGGAGGCTTTTTCGGGTGGCTGGTATGCTCAAGGACATGCAAACAGCAATGCTCTTCCACGCCCATCAGTGAGCCTCCGTAGCGCTAAGAACTCAGGTGCTACGGAGCGGTGGCTCAAAGAAACTGCAACTCTCAACAAGAGCATCAACCTCATTATGGGAGCAGTGCATCCAGACTCCTATTGTGCTGGAGTCAAAGCATTGAATGGTATGCGCACCAGGGCTCTGCCAGATGATGTTAAATGGGTGGAACTTTGGCAGCCAGTGGCAACAGCTATGGCCGTTGTC…	ATGGTGGCCACCTTGGGCATTGATACCATCCTAGCAAAAGGAATGAAATCCAAAGGCAATTGGCGTAGTCGCCGAGAAAGATTCAAACCTTATGGTAAATTGCCTATTGGCCAGGAGGCTTTTTCGGGTGGCTGGTATGCTCAAGGACATGCAAACAGCAATGCTCTTCCACGCCCATCAGTGAGCCTCCGTAGCGCTAAGAACTCAGGTGCTACGGAGCGGTGGCTCAAAGAAACTGCAACTCTCAACAAGAGCATCAACCTCATTATGGGAGCAGTGCATCCAGACTCCTATTGTGCTGGAGTCAAAGCATTGAATGGTATGCGCACCAGGGCTCTGCCAGATGATGTTAAATGGGTGGAACTTTGGCAGCCAGTGGCAACAGCTATGGCCGTTGTC…	MVATLGIDTILAKGMKSKGNWRSRRERFKPYGKLPIGQEAFSGGWYAQGHANSNALPRPSVSLRSAKNSGATERWLKETATLNKSINLIMGAVHPDSYCAGVKALNGMRTRALPDDVKWVELWQPVATAMAVVSNGTSLAHFDYKGDVKQFDALTNLGADQVELGFPDLGGNFHYHGGSVVLFSGRLFKHEVKDWVVGERIGYAYFMCAEVQKAFRERAVGWACMPRKWGKTK
PTI98_0000091	PTI98_0000091-T1	mRNA	scaffold_1	271599	274374	+		hypothetical protein				PF18758;PF18803		ENOG503PA5H								ATGGTTTTTGTGCATACAACTGGTATATATTCTAGAAACGTGGAATGGTGTCAGTGCGAAAACCACAAGAGCCATTATACCCAGCTTCTGCAAGCCAGATTATTCCCCACTACATCAGATCAACCATCAACTGCATTCACTTTTGAGGTTCTGGATGAGCTTCATCTCCAACATATAGAATGCAAAACTGTGTCTTCAAACTTCTACAGTTTGCTTCGGAGGAAGACAAATTTCAATGCTCCATTAGATGTTCCGGTGTGTTTTGTACGAGTATTTGGCTGGACATCACTAATCTCTATCTTAGGACCGCTCAAGGGAGATAGAGCGCATTTCACGGTGCTACCGTGATCTGTGTAGCAGGCTGAAAAATGGTTGTTGGGGCGATGAAGACAACACCCC…	ATGGTTTTTGTGCATACAACTGGTATATATTCTAGAAACGTGGAATGGTGTCAGTGCGAAAACCACAAGAGCCATTATACCCAGCTTCTGCAAGCCAGATTATTCCCCACTACATCAGATCAACCATCAACTGCATTCACTTTTGAGGTTCTGGATGAGCTTCATCTCCAACATATAGAATGCAAAACTGTGTCTTCAAACTTCTACAGTTTGCTTCGGAGGAAGACAAATTTCAATGCTCCATTAGATGTTCCGGACCGCTCAAGGGAGATAGAGCGCATTTCACGGTGCTACCGTGATCTGTGTAGCAGGCTGAAAAATGGTTGTTGGGGCGATGAAGACAACACCCCAGGGCAACAAGCAATATTCTGCCCAGCATGCCCTCAACTGGGTATCAAT…	ATGGTTTTTGTGCATACAACTGGTATATATTCTAGAAACGTGGAATGGTGTCAGTGCGAAAACCACAAGAGCCATTATACCCAGCTTCTGCAAGCCAGATTATTCCCCACTACATCAGATCAACCATCAACTGCATTCACTTTTGAGGTTCTGGATGAGCTTCATCTCCAACATATAGAATGCAAAACTGTGTCTTCAAACTTCTACAGTTTGCTTCGGAGGAAGACAAATTTCAATGCTCCATTAGATGTTCCGGACCGCTCAAGGGAGATAGAGCGCATTTCACGGTGCTACCGTGATCTGTGTAGCAGGCTGAAAAATGGTTGTTGGGGCGATGAAGACAACACCCCAGGGCAACAAGCAATATTCTGCCCAGCATGCCCTCAACTGGGTATCAAT…	MVFVHTTGIYSRNVEWCQCENHKSHYTQLLQARLFPTTSDQPSTAFTFEVLDELHLQHIECKTVSSNFYSLLRRKTNFNAPLDVPDRSREIERISRCYRDLCSRLKNGCWGDEDNTPGQQAIFCPACPQLGINVTSKTWNAATDPDWLLSPLLVADGNFKFDHLQLKNPQSDVILRDGTGFLVTTSTYENHLDVTSGTQEKSNCANHKAVNQASRPRKHVDNTGIGAITYARHGFFVPHSIVNFEKGEQQKNMDFALSEAMKFFTSLKKEPLQPAITVIYDVMCQYGVHLEQHLEDGPFLEKPTMPIQKAIGKFHLGAHIDSCFSTFSLNFLRSAGHTDGEVLETLWAPLNKITGSTRSMTLAHQQEVLDDCVYDSNWKKITNLIPSLIKKWKRAKTSF…
PTI98_0000092	PTI98_0000092-T1	mRNA	scaffold_1	278316	278615	+		hypothetical protein														ATGGATGCTCAAGTGCGAGGACGTGAGCCTGAAAGTGGGGTCAAGATAACACCCAAGTCCACCAACCCGATCTGGGTATATCGAAAATTCTACATCAATAACATATACCGGGACTGTTTGTTGCTTTCCCCGTGGGACCGTACGACGAACAGTCATATAGCACTGCACCATAACGTGCCCGTCTGCCATCTGCATCAGTCCTGGGAAGCATCAAACCTTCCGTTCGACTCCAAGTACAAGGCCCAAGAAGCAGCGCAGTCTGAGCTAGATTGCATTCATCCGATCCGTACACGCCGCTGA	ATGGATGCTCAAGTGCGAGGACGTGAGCCTGAAAGTGGGGTCAAGATAACACCCAAGTCCACCAACCCGATCTGGGTATATCGAAAATTCTACATCAATAACATATACCGGGACTGTTTGTTGCTTTCCCCGTGGGACCGTACGACGAACAGTCATATAGCACTGCACCATAACGTGCCCGTCTGCCATCTGCATCAGTCCTGGGAAGCATCAAACCTTCCGTTCGACTCCAAGTACAAGGCCCAAGAAGCAGCGCAGTCTGAGCTAGATTGCATTCATCCGATCCGTACACGCCGCTGA	ATGGATGCTCAAGTGCGAGGACGTGAGCCTGAAAGTGGGGTCAAGATAACACCCAAGTCCACCAACCCGATCTGGGTATATCGAAAATTCTACATCAATAACATATACCGGGACTGTTTGTTGCTTTCCCCGTGGGACCGTACGACGAACAGTCATATAGCACTGCACCATAACGTGCCCGTCTGCCATCTGCATCAGTCCTGGGAAGCATCAAACCTTCCGTTCGACTCCAAGTACAAGGCCCAAGAAGCAGCGCAGTCTGAGCTAGATTGCATTCATCCGATCCGTACACGCCGCTGA	MDAQVRGREPESGVKITPKSTNPIWVYRKFYINNIYRDCLLLSPWDRTTNSHIALHHNVPVCHLHQSWEASNLPFDSKYKAQEAAQSELDCIHPIRTRR
PTI98_0000093	PTI98_0000093-T1	mRNA	scaffold_1	278727	281629	+		hypothetical protein				PF08241;PF13489;PF13649;PF13847		ENOG503Q58X	S:(S) Function unknown							ATGTCGTCTCGATCAGCCGGAGGACGACGTCGCCAGCTCAAGTCTGCGGCCAAGGCACAAGCCGCCTCGCCCCAGCCGCCACCTGCGCCCCCCACCCCCTCGTACGCAAGCCACAGTCCACAGCCGTCTCCTGGTCAAGGCCAGATGTACATGAACCCATACATCCAACCTTCACCGGATTCCTATTACCAGCCATTCTCACCCACGGTGCAGCCAATAGCACCTTCGCCGATCCCCTCTCATGACGATAAGCGGTGGTACCAGCACCCTGTTCCGAAGGACATTATTCTTGCGCCCCCAGGATCTATGGCGTTCGCGCGAGTCTCGACGCCACCATCGTCTCCCGACGCGCTCACGCCTACTACGATGTCATTTTCGTCCATGTCGCTGTCGTCTGCA…	ATGTCGTCTCGATCAGCCGGAGGACGACGTCGCCAGCTCAAGTCTGCGGCCAAGGCACAAGCCGCCTCGCCCCAGCCGCCACCTGCGCCCCCCACCCCCTCGTACGCAAGCCACAGTCCACAGCCGTCTCCTGGTCAAGGCCAGATGTACATGAACCCATACATCCAACCTTCACCGGATTCCTATTACCAGCCATTCTCACCCACGGTGCAGCCAATAGCACCTTCGCCGATCCCCTCTCATGACGATAAGCGGTGGTACCAGCACCCTGTTCCGAAGGACATTATTCTTGCGCCCCCAGGATCTATGGCGTTCGCGCGAGTCTCGACGCCACCATCGTCTCCCGACGCGCTCACGCCTACTACGATGTCATTTTCGTCCATGTCGCTGTCGTCTGCA…	ATGTCGTCTCGATCAGCCGGAGGACGACGTCGCCAGCTCAAGTCTGCGGCCAAGGCACAAGCCGCCTCGCCCCAGCCGCCACCTGCGCCCCCCACCCCCTCGTACGCAAGCCACAGTCCACAGCCGTCTCCTGGTCAAGGCCAGATGTACATGAACCCATACATCCAACCTTCACCGGATTCCTATTACCAGCCATTCTCACCCACGGTGCAGCCAATAGCACCTTCGCCGATCCCCTCTCATGACGATAAGCGGTGGTACCAGCACCCTGTTCCGAAGGACATTATTCTTGCGCCCCCAGGATCTATGGCGTTCGCGCGAGTCTCGACGCCACCATCGTCTCCCGACGCGCTCACGCCTACTACGATGTCATTTTCGTCCATGTCGCTGTCGTCTGCA…	MSSRSAGGRRRQLKSAAKAQAASPQPPPAPPTPSYASHSPQPSPGQGQMYMNPYIQPSPDSYYQPFSPTVQPIAPSPIPSHDDKRWYQHPVPKDIILAPPGSMAFARVSTPPSSPDALTPTTMSFSSMSLSSASSTRSPAPTYTTLSPTMYSPELANSPPSSSPISYGSGPSSPPLLLQPQQPQQQPQPQQPLQQVVSRTSANSSNQAFVYPTCRSNARPSNHSPTASSFPKISLKSKKKNKGSDSRSNDDGKASPKGEPTSGGRFRALLKRSKKKRALTPIISETPTPLTPEPINITRQYSPTIQTNESIESFAWLKKQDQTLHPYTSEAPYMQAYDPPFLESDKQFTRLLQRLSPRESPCFHDYGRHPPAHVLDLGCGTGTWALEAASYWKAHGTRI…
PTI98_0000094	PTI98_0000094-T1	mRNA	scaffold_1	282056	284684	-		hypothetical protein				PF00909		ENOG503NVB7	P:(P) Inorganic ion transport and metabolism							CTTCGGGCCATCTGCTTCTCCCGCCTCGATGAAAGGTGTCCATCAGGCCCCTGGAGGCCCCTGGCCCTCGCAGACGCCAGTCTCACTCTCGTTTCGCTTTACGTTCGGTCCATGTGCTGCACAGCGAGGCCACATTAGCGTCCGATCACGGAAGAATGCCAGCTTTGGGCGATAACTCTCAGGGAGCATCCTGCACTCCACCGAGATACGATTGCCCAGATTTCAGGGCCGTTTCCCACCATGTCATCTAAAATCCTGTCCTGATGAGCTGTCTTTGTCCAAATCTTGTCCAAAATATGGGAGTTGGGATCAATCATCCTCCATCACTGCATGTGTTTGTCTTAGAGCAAGCCCAAGACGGATTCAGTTATCTCCACTCGTCGATCCCACTTTATACCC…	GACGGTTCAATTATACTTTCATTTCGTAGTGTACCATATGTAACAAACCGATACAACTCCGAGGACACAACAGCAGTTAATTTAAGCAGCAGAAGGAAATGAGCGTGAGGCCTTGAGGGCTCGTTCTTAGGCACAAGAACATCTACAGGGAATACGAAAGAAGAAAGCCTCGCGATACAGCAGGCGTGTGCATGGCGATACGGTGGGTGTGGGGGAAATGAGGGTTCAGAATTCCTGCAAATAGGATTCCATGCTAAAGGGTACGACAACAGTGTAAGGTATACTTTGGTTTAAATACAGACGTGATCAGGTTGATGATGTCGACTCTTTGGAGGCGTAAGGGATTTCGGGTGCGGTGCTGAGCTCGACTTCTTGTCCAACATAGTCGTAAGCGTATTC…	TCAGGTTGATGATGTCGACTCTTTGGAGGCGTAAGGGATTTCGGGTGCGGTGCTGAGCTCGACTTCTTGTCCAACATAGTCGTAAGCGTATTCGCCCATTTCCGTGTCGTCGATGCCGACGATTTCGGTATCTTCGTCGACGCGGAGGCGGAGGCCGGGGATGAAATGCATGATCCATAAGATGATCGTTGTCATGACGAAAGAGTAGCCCATGCCGGCAGCAGAATCAGCTAGCTGATAAGCCAGTTGAATGTAATGGTGGTCAAGCCATCCGCCATCAATAATGGTCCCATCGGCGCCGGCCACGCTTGCTTGAGCGAAGAGACCGGTAAGCAGGTTTCCAACGACTCCACCAACAGCATGAGACGCAAACACATCTAGGGTATCGTCGTAACCGAA…	MVNVTFTDSGDLVNNFAGPDEVPVYNVGDIAWVLTSTALVWIMIPGVGFFYSGLLRRKNALSMLYLSMITMAVVSFQWFFWGYSLAFSDTGSKFIGDLRYFGMKGVLDQPSAGSTRVPALVFSVYQLMFAAITPMLAVGAFAERARLGPAMAFVFFWSTLVYDPIANWTWNPNGWSYIMGGLDFAGGTPVHISSGTAALAISIYLGKRTGYGSERLAYKPHNTSYVVLGTVFLWFGWFGFNGGSALAANLRAAMACVVTNLAASVSGLTWMLWDYRIERKWSTVGFCSGAIAGLVAITPGSGFVGAPAAVLFGFMAGTLCNFATQLKFVFGYDDTLDVFASHAVGGVVGNLLTGLFAQASVAGADGTIIDGGWLDHHYIQLAYQLADSAAGMGYSFVMT…
PTI98_0000095	PTI98_0000095-T1	mRNA	scaffold_1	288641	290067	-		hypothetical protein				PF01613		ENOG503PBS7	S:(S) Function unknown							GTGATTACTAGATCCGGGACGGACCGGTGGTGGAAAGTTGACCGGTGGTCTCCTGCCACAATCGTGAGGACGTCCCCACTTTTCGTCACTCATCCAACAAATTGTCAAGAAAGACACTTACTGCCTAGATGGAAAGCGATCTCCCCCCCTATCACGGTTCTCATTTCAAACATACCACCCCTCCAGTCCCTTCTTGGTCCTTTGGAGATGGCGTTGATTCTTCCGAACAAGGGAAGAAGTGGCTGGCTGGCGAGGAGAGTGGCTGGACTGGCTTCGATGCATCTAAGGAGGCACCGGGGTACGTGTGTTCAATGGTCTACTCCCTATGTGTAGACAAGGCTTTGCAAGTATATCGAGCCAACTTGGTTACCACCCCTTTCTAGGGTGTTTTACAAACTC…	TCTGATGATACATATTGTGAAAGACATCATATTCTTCCAACCGAGCAAAAAATAGCGCGAACCCTATCGTTAGAGTAGAGAACGCCAGCGAACCTATAACAGCTGTATTGAGTTCTCCTGGAGACCCTCCCCTTCGTCCTTCCAAGATGGTCTAGGCACCCTAAACCCATCTCCCAGAACAGCGTACGTGATATCACCGAGGCGCAAGATAGGCCGAAGCTGCGTGGGATTAACTGCATCGCGTTTGTCTGTCAAGACATCGTTGCGGACGTGGATGTATTTCACCCGTCCCAGGATCAATGTTGTCGTTGTTTCGCCAGTCTCAGGATGTACGATGTCAATTGCTTGAAATAGCTCGCATTCCATGCTGAAGGCACTCTCCTTGACGCGGGGTGCCTT…	CTATAACAGCTGTATTGAGTTCTCCTGGAGACCCTCCCCTTCGTCCTTCCAAGATGGTCTAGGCACCCTAAACCCATCTCCCAGAACAGCGTACGTGATATCACCGAGGCGCAAGATAGGCCGAAGCTGCGTGGGATTAACTGCATCGCGTTTGTCTGTCAAGACATCGTTGCGGACGTGGATGTATTTCACCCGTCCCAGGATCAATGTTGTCGTTGTTTCGCCAGTCTCAGGATGTACGATGTCAATTGCTTGAAATAGCTCGCATTCCATGCTGAAGGCACTCTCCTTGACGCGGGGTGCCTTGACGTGAACCGTGTCAGCTGGAGTCAAACCACTGATCGGCCACTCCCCGACGTCGGGGGGTGCGTCGATCGAGCAGGCATTGGCATTGTGGAT…	MESDLPPYHGSHFKHTTPPVPSWSFGDGVDSSEQGKKWLAGEESGWTGFDASKEAPGVFYKLLTSGIVPRPVAFVSSVSEAGIKNLAPFSWFNTVTHNPPIISISCNVIAGKSKDTALNIKETKGFTVNIISESWIHNANACSIDAPPDVGEWPISGLTPADTVHVKAPRVKESAFSMECELFQAIDIVHPETGETTTTLILGRVKYIHVRNDVLTDKRDAVNPTQLRPILRLGDITYAVLGDGFRVPRPSWKDEGEGLQENSIQLL
PTI98_0000095	PTI98_0000095-T2	mRNA	scaffold_1	288641	290067	-		hypothetical protein				PF01613		ENOG503PBS7	S:(S) Function unknown							GTGATTACTAGATCCGGGACGGACCGGTGGTGGAAAGTTGACCGGTGGTCTCCTGCCACAATCGTGAGGACGTCCCCACTTTTCGTCACTCATCCAACAAATTGTCAAGAAAGACACTTACTGCCTAGATGGAAAGCGATCTCCCCCCCTATCACGGTTCTCATTTCAAACATACCACCCCTCCAGTCCCTTCTTGGTCCTTTGGAGATGGCGTTGATTCTTCCGAACAAGGGAAGAAGTGGCTGGCTGGCGAGGAGAGTGGCTGGACTGGCTTCGATGCATCTAAGGAGGCACCGGGGTACGTGTGTTCAATGGTCTACTCCCTATGTGTAGACAAGGCTTTGCAAGTATATCGAGCCAACTTGGTTACCACCCCTTTCTAGGGTGTTTTACAAACTC…	TCTGATGATACATATTGTGAAAGACATCATATTCTTCCAACCGAGCAAAAAATAGCGCGAACCCTATCGTTAGAGTAGAGAACGCCAGCGAACCTATAACAGCTGTATTGAGTTCTCCTGCCCATGCGTCCCACCGTCTCGTCATAATTTCCCGTCGTGCACGGAGAGGATACCACTCGCCTGGAGACCCTCCCCTTCGTCCTTCCAAGATGGTCTAGGCACCCTAAACCCATCTCCCAGAACAGCGTACGTGATATCACCGAGGCGCAAGATAGGCCGAAGCTGCGTGGGATTAACTGCATCGCGTTTGTCTGTCAAGACATCGTTGCGGACGTGGATGTATTTCACCCGTCCCAGGATCAATGTTGTCGTTGTTTCGCCAGTCTCAGGATGTACGAT…	TCATAATTTCCCGTCGTGCACGGAGAGGATACCACTCGCCTGGAGACCCTCCCCTTCGTCCTTCCAAGATGGTCTAGGCACCCTAAACCCATCTCCCAGAACAGCGTACGTGATATCACCGAGGCGCAAGATAGGCCGAAGCTGCGTGGGATTAACTGCATCGCGTTTGTCTGTCAAGACATCGTTGCGGACGTGGATGTATTTCACCCGTCCCAGGATCAATGTTGTCGTTGTTTCGCCAGTCTCAGGATGTACGATGTCAATTGCTTGAAATAGCTCGCATTCCATGCTGAAGGCACTCTCCTTGACGCGGGGTGCCTTGACGTGAACCGTGTCAGCTGGAGTCAAACCACTGATCGGCCACTCCCCGACGTCGGGGGGTGCGTCGATCGAGCAGGC…	MESDLPPYHGSHFKHTTPPVPSWSFGDGVDSSEQGKKWLAGEESGWTGFDASKEAPGVFYKLLTSGIVPRPVAFVSSVSEAGIKNLAPFSWFNTVTHNPPIISISCNVIAGKSKDTALNIKETKGFTVNIISESWIHNANACSIDAPPDVGEWPISGLTPADTVHVKAPRVKESAFSMECELFQAIDIVHPETGETTTTLILGRVKYIHVRNDVLTDKRDAVNPTQLRPILRLGDITYAVLGDGFRVPRPSWKDEGEGLQASGILSVHDGKL
PTI98_0000096	PTI98_0000096-T1	mRNA	scaffold_1	290573	292991	-	ACH1	acetyl-CoA hydrolase		3.1.2.1		PF02550;PF13336		ENOG503NUMA	C:(C) Energy production and conversion							CCCCATTTTCAGACCCCATCATCACCTTTGCTGGCACACAACCGAAGACGATGCGCGCGACGCCGTTTCTGCGAAATGTTGGGCCTGGTGTCTCTGCAGCGCTCAGAGAGCGCGTTCGAAGACCAAGCATGTTGAAGAAGCTGACGAGCCCTGAGGCCCTCGCCCCGCTATTCAAGGTGTGTGATCATATGGCCTGATGGAGAAGGAAACGTTGTTACTGATGGCGACGGTGATGTCTAGAACGACGACTACGTATGTTATCACTCACGATGATGATCACTGCGCTCGCTAACCAGCATGAACTTCGTAGATTGGATGGTCGGGCTTCACCGGAGTGGGCTACCCAAAATGCGTACCGACGGCCATCGCAGATCACACTGAGCAAAATAACCTTCAAGC…	GCAAGCAAGTATTCATTACTTTGACAATGTGTGCATTTACGAAGTTGTCCGTGACTTAACTATATTGTAGTCTACAATAATGAATTACAAAGCAGTGTGATGAACGACAACCTAATCCCAGTTCTTGATCTTCATGGTCCCATGCTCTTGCAGATTGGTGTGGAACTTGAACGCATTCTTCAAAATATGTGGCTCGTGGCCTGCGCCGCTCTTCAAACACTCGAAGAGTGCTCGATCATAGTACTCCTTCAGTGAATCCTTGTAGTCCGGATGGGCACACTTCTCGATGATGAGGGGTGCACGTTCGCGTGGCGATAGTCCACGGAGATCAGCTAGGCCTTGCTCCGTAACGACGATATCAAGATCGTGCTCGGTATGATCAATGTGTGAGGCGAAGGG…	CTAATCCCAGTTCTTGATCTTCATGGTCCCATGCTCTTGCAGATTGGTGTGGAACTTGAACGCATTCTTCAAAATATGTGGCTCGTGGCCTGCGCCGCTCTTCAAACACTCGAAGAGTGCTCGATCATAGTACTCCTTCAGTGAATCCTTGTAGTCCGGATGGGCACACTTCTCGATGATGAGGGGTGCACGTTCGCGTGGCGATAGTCCACGGAGATCAGCTAGGCCTTGCTCCGTAACGACGATATCAAGATCGTGCTCGGTATGATCAATGTGTGAGGCGAAGGGAACAATGCACGAGATTCCAGTTGGATCAGTCTTCGTGGGACGGCTGGATGGAGTATGCATGATCGACAGCTTGGCATTTCGCAAGAAGTCACCAGATCCACCAAGACCGTT…	MRATPFLRNVGPGVSAALRERVRRPSMLKKLTSPEALAPLFKNDDYIGWSGFTGVGYPKCVPTAIADHTEQNNLQADPATKRKFNLFVGASVGPEVEDRWAHMDMIARRYPHQVGKEVSKGINAGRIEFADKHLSMFPQDLTYGYYSLKKQRGDPRKPLDWAIVEATAITEEGHIVPGASVGATPEILESAEKIIIEVNTRVPNLEGLHDIVHSFAPPNKQPYLITHPSNRIGSTAIPIDTERVVAIVESTHPDNTGTNAPENDESKAIAKHLIHFLSEEVAAGRLPKSLLPLQSGIGNVANSIIGGLADGPFEKVQVWTEVLQDTFIRFFDSGKLDFATATSIRFSPDGFNHFYKNWANYKDRLLLRSQQVANAPEIIRRLGVIAMNTPLEVDIYAHA…
PTI98_0000097	PTI98_0000097-T1	mRNA	scaffold_1	300408	301592	+		hypothetical protein						ENOG503PK95								ATGTCTAGAGTAATAGACACAAAGAGTCAATAGAGCGCAAATCATTACATATTATTGATTGATTGCATCAACACATCATTAGTGATTGTTACCAAGGCAATTAGAGTGCATTAGGACGCTTCTACAAGCTTCTGATCAAACTATAATAGCCTATAGTTTAACACCTTGAAGGGGGGTGATGTAAGGGGACACTCCTATTTTCTCCTATTCCCCTGTCCCTCTCCCTTCCTCCTTCGTTTCCTTTCTCCCTTCCTTCATCCCATGGACTATTATCTACATTCCCTTCATTCCCTTTCCTTCCCTCTCGCCCCCTTACCTTTCCGCTTCCCTTCTGTTCACTCCCTTCGCATCCGAGCCCCGTCCGGTGACTCCGAAGTCTTCCCGCGCTTCGGACTCGCC…	ATGTCTAGAGAGTACCTCAACGAGTTCTGGGACCTTGTAGACCAGTCTGGATACACCGAGGGCTCCAACATCACAATGAAGTTCTGCTGCGGATTGGACTCCATCATCCAGAGCTGCGTTGCCGAGTCCGCAGACTGTCCGGACGAGGATGACTTTGAGGAATGGTACAGGGCAGCGCAGCGGGTTGCTGACAACCGTGCCGCTAACCAATCCTTCCACTTTGACGTGCACTCCGGAAACTCTGGACACTCCGGATCCCTTGTCCTATCAGCAGCCAACTCCGGAGTTGCTCAGACTCCTGTGGGTGTACTTCCCACGCCTCGGACTCAGCTCCCACCTCTGCCGCTGTTATAG	ATGTCTAGAGAGTACCTCAACGAGTTCTGGGACCTTGTAGACCAGTCTGGATACACCGAGGGCTCCAACATCACAATGAAGTTCTGCTGCGGATTGGACTCCATCATCCAGAGCTGCGTTGCCGAGTCCGCAGACTGTCCGGACGAGGATGACTTTGAGGAATGGTACAGGGCAGCGCAGCGGGTTGCTGACAACCGTGCCGCTAACCAATCCTTCCACTTTGACGTGCACTCCGGAAACTCTGGACACTCCGGATCCCTTGTCCTATCAGCAGCCAACTCCGGAGTTGCTCAGACTCCTGTGGGTGTACTTCCCACGCCTCGGACTCAGCTCCCACCTCTGCCGCTGTTATAG	MSREYLNEFWDLVDQSGYTEGSNITMKFCCGLDSIIQSCVAESADCPDEDDFEEWYRAAQRVADNRAANQSFHFDVHSGNSGHSGSLVLSAANSGVAQTPVGVLPTPRTQLPPLPLL
PTI98_0000098	PTI98_0000098-T1	mRNA	scaffold_1	307799	308573	-		hypothetical protein														ATGGATGAAAATGAGGACGACGCTGCTGAGGAGGCCATCAGCGCGGCGGCAGGGAGCAGCACGGGTGCCAGCACGCGGGAAGGAGCGAAGAAGGGTGCCAAGGGCGACGAAAGGGAAGAGCCCAAGGGGCCGTTGCGGACGGAGCCTTGCCTCGGGTGCGTGCAACGCAACCTCGAGTGTCGTTCGCGCCTGTGAGTCCCCTTGACTCTATCGTCTTAGCGCGGCTTACTGACTTGTTCGTAGTGTGAAAGGGGCCCGCACTTGCTGGGAGTGCAAGGTGCGACACGTGCGGTGCGGAAACGGTGCGGGCGGGGTCCGGGGCACGGCACGTGAAGCGCCGCCTGTTGTAGCCGCGGAGCCGACGGTGGCGTCGTCGCTGGGTGACCTGGCCGCGCAGGT…	CTACTCACTATCCTCCTCATCATCGCTCGACAGCACCTTCCCTGTCCCTTCCCAAGCCATCCCCTCCTCCTCCTCGTCCGTCGTGTCCGCCGGCTCCGCGTCCTGCACATCGTCAGTATCGCTGGTTGACGGAGCCTTCGCGTCGTCCACCTCCATTTCTCCCTCCGCGTCCTCCATACCTTCCGCGCTCGTCGAGCCCACCGCTTGCGGTGACGTCGTCCGTACCCCCTCCTTTCCGCGCACCCGCTCAGCCACGTCTGGTGGCGCCCCCATCGCACTGGCGATCCATGCCACCGTGTTTGCCACCTCACCAAGCCGCTCCTCCAGGCGCGATAACGCCTGCGACCGCTCGAGGACATGCACGGACATGTCGAAGACCTGCGCGGCCAGGTCACCCAG…	CTACTCACTATCCTCCTCATCATCGCTCGACAGCACCTTCCCTGTCCCTTCCCAAGCCATCCCCTCCTCCTCCTCGTCCGTCGTGTCCGCCGGCTCCGCGTCCTGCACATCGTCAGTATCGCTGGTTGACGGAGCCTTCGCGTCGTCCACCTCCATTTCTCCCTCCGCGTCCTCCATACCTTCCGCGCTCGTCGAGCCCACCGCTTGCGGTGACGTCGTCCGTACCCCCTCCTTTCCGCGCACCCGCTCAGCCACGTCTGGTGGCGCCCCCATCGCACTGGCGATCCATGCCACCGTGTTTGCCACCTCACCAAGCCGCTCCTCCAGGCGCGATAACGCCTGCGACCGCTCGAGGACATGCACGGACATGTCGAAGACCTGCGCGGCCAGGTCACCCAG…	MDENEDDAAEEAISAAAGSSTGASTREGAKKGAKGDEREEPKGPLRTEPCLGCVQRNLECRSRLVKGARTCWECKVRHVRCGNGAGGVRGTAREAPPVVAAEPTVASSLGDLAAQVFDMSVHVLERSQALSRLEERLGEVANTVAWIASAMGAPPDVAERVRGKEGVRTTSPQAVGSTSAEGMEDAEGEMEVDDAKAPSTSDTDDVQDAEPADTTDEEEEGMAWEGTGKVLSSDDEEDSE
PTI98_0000099	PTI98_0000099-T1	mRNA	scaffold_1	312337	315927	+	PELP1	Proline-, glutamic acid- and leucine-rich protein 1				PF08914		ENOG50KOG1808	M:(M) Cell wall/membrane/envelope biogenesis							CACAACTCGCACAGCTCCGTTGAAATTACCTGTGCTCCAAGGAGGAGACTGACTGCCATGTCAAAATCAAGTGGGTAAGTAGGCTACTTCAAGCATCGAACTTGAACTCAGGCTGCCTCTTATTTCGTCAGGGCCAGAAATCCATTCACGCACGACGAAGACATTCTCCTTGCAAAGTATATCGCAACTCACAACCCAGGGCGCTATGGAAGGAGCGGAAACGCGTTGTACAAAAAGCTGGTAGCAAACGTACGTTCTGGGTCTTCAACCTCGCGCTTTGTCTCAGGCTTCTACATACAGGAAGACCAGCGATGGAAGTGGAGTCAGCGACACACATGGCAATCGTGGCGTGGCAGATATACAGATCACACGGGCTGGTTTGACCAAGCAATAGCCAAG…	CACAACTCGCACAGCTCCGTTGAAATTACCTGTGCTCCAAGGAGGAGACTGACTGCCATGTCAAAATCAAGTGGGGCCAGAAATCCATTCACGCACGACGAAGACATTCTCCTTGCAAAGTATATCGCAACTCACAACCCAGGGCGCTATGGAAGGAGCGGAAACGCGTTGTACAAAAAGCTGGTAGCAAACGAAGACCAGCGATGGAAGTGGAGTCAGCGACACACATGGCAATCGTGGCGTGGCAGATATACAGATCACACGGGCTGGTTTGACCAAGCAATAGCCAAGTATCAAGCGAAGAAGAACATCGCAGTCGAGGAAGCTGAAACTAGTAAATCGACGCGCACTGCAGGACGATCAGACGTGAAGCAGAAGCGGAAGCAGCAGGACGACGAC…	ATGTCAAAATCAAGTGGGGCCAGAAATCCATTCACGCACGACGAAGACATTCTCCTTGCAAAGTATATCGCAACTCACAACCCAGGGCGCTATGGAAGGAGCGGAAACGCGTTGTACAAAAAGCTGGTAGCAAACGAAGACCAGCGATGGAAGTGGAGTCAGCGACACACATGGCAATCGTGGCGTGGCAGATATACAGATCACACGGGCTGGTTTGACCAAGCAATAGCCAAGTATCAAGCGAAGAAGAACATCGCAGTCGAGGAAGCTGAAACTAGTAAATCGACGCGCACTGCAGGACGATCAGACGTGAAGCAGAAGCGGAAGCAGCAGGACGACGACGTGATTGAGACAGTGGACTCGAAACCAGAGAAGAAGCGGCAGAAGGTTGCCGCGACT…	MSKSSGARNPFTHDEDILLAKYIATHNPGRYGRSGNALYKKLVANEDQRWKWSQRHTWQSWRGRYTDHTGWFDQAIAKYQAKKNIAVEEAETSKSTRTAGRSDVKQKRKQQDDDVIETVDSKPEKKRQKVAATTEERGTQEELGTPPTTTTNGPPLITTDSQISKASENSDVKGKWKREEEENTMLGIGAKQEEKQRNITTQAKPTTPPTNVTEEDDPLFTPNGRTNEEAEDEGEVAEQVTPVDEGKPVQEPGSRDGGIYPSLDKLPSPTLAAPMPGSFVNGTSRPPKPKPRKRKSVVDDDPFVSSPAPDSPVNAQISSQRVRKPPMLTQRPFGGTVHYSSPRCKEDDSEHESDGQTDGHWPPIRAKAVESVVGQGELAGKTRELPKEDSQQRRLSHRE…
PTI98_0000100	PTI98_0000100-T1	mRNA	scaffold_1	315236	315957	-		hypothetical protein				PF20236		ENOG503PGDF								ATGAAACTGTATCTATCTCGAAACAGCCCCCTTAACGCGACGCTCGTTGATGACTTAGGGCAGGAGCTATATTATATTCATACACCCTGGAAACTGTCGGGTCGTACCACCACCATCACGAAGGCGGACAAAGAGCTAGAAGCCTTCGTCAAGTTCGGGGGGCTGTTGATATCCGACTCCAAATCAGATATCAGCCCAAGCGACGACTTGAGCACAAGGGGGCAACCTGAGCTCGCACAGATTCATTGGCGGTGTATTGGGAGCTCGCGGTTGAACTTCGGGGGATTTGAACGCGATATACACGAGTATCTGGTGCGGTCAGGCTTCATGGGATGGTGCGTTTCGTTTTTGACCGTGATGTACATCACCTAACGGCGGTGATAACGCGCACGTAGGTAT…	CTAATCTCCGGCTGACCGAGCCTTCTCACAGTCTCTGCGCCTTTTCTCCACATATACGAACGTCATGACAATAGCGTCCGCGATATGCTCTCCATCGGGGAGTATCTCGAGGTGAGGCGCTCTGCCTTTGCAGATTCCGGGGATACACAGGCGCCGCCGATGAAACCTTGCAATTGGCCGACGATGCTCGTCGTTTGTATGAAGTTCAGGGTAGTTGAAACCCATCGTCCACCTGTACGACCTTCCATCGGGTGCGGTGAAGGTGCGATACCATCCCATGAAGCCTGACCGCACCAGATACTCGTGTATATCGCGTTCAAATCCCCCGAAGTTCAACCGCGAGCTCCCAATACACCGCCAATGAATCTGTGCGAGCTCAGGTTGCCCCCTTGTGCTCAA…	CTAATCTCCGGCTGACCGAGCCTTCTCACAGTCTCTGCGCCTTTTCTCCACATATACGAACGTCATGACAATAGCGTCCGCGATATGCTCTCCATCGGGGAGTATCTCGAGGTGAGGCGCTCTGCCTTTGCAGATTCCGGGGATACACAGGCGCCGCCGATGAAACCTTGCAATTGGCCGACGATGCTCGTCGTTTGTATGAAGTTCAGGGTAGTTGAAACCCATCGTCCACCTGTACGACCTTCCATCGGGTGCGGTGAAGGTGCGATACCATCCCATGAAGCCTGACCGCACCAGATACTCGTGTATATCGCGTTCAAATCCCCCGAAGTTCAACCGCGAGCTCCCAATACACCGCCAATGAATCTGTGCGAGCTCAGGTTGCCCCCTTGTGCTCAA…	MKLYLSRNSPLNATLVDDLGQELYYIHTPWKLSGRTTTITKADKELEAFVKFGGLLISDSKSDISPSDDLSTRGQPELAQIHWRCIGSSRLNFGGFERDIHEYLVRSGFMGWYRTFTAPDGRSYRWTMGFNYPELHTNDEHRRPIARFHRRRLCIPGICKGRAPHLEILPDGEHIADAIVMTFVYVEKRRRDCEKARSAGD
PTI98_0000101	PTI98_0000101-T1	mRNA	scaffold_1	316422	317600	-		hypothetical protein				PF20236		ENOG503PGDF								AAAAACTACAAAGTCCTCAGGCACGAGGTCGGGTGCTGGGGTGAGTATATGCCGGCAAGTTCCTCGCGCCCTGTTGCCTTCCCCTGCTTTTCTCATTTAGTACGACGCTAGAAGATTTTTTCTAAGATCAAAGGAATAATTCGCACCAGGGAGCAATGCGTCCGAGCATACAAGACGGGAGGCCGATAAGTTGCCTCCTGTTCCTTCTCTGTACGCTTCCTCGTTCTTAAGAGTCCCCCACTCTCCGCAGGCCTTCTGCAGGTCTGCATCGTTCGCCGCCATGCAGTTCTACATAACGAATAGCATACCCTTGAATGCGACATTCACTGACGAGGACGGACAAGCCACATACAAAACCCAAACACCCTTCAAATTCTTCGCCGATAAAACGACTACAGT…	TTGACGCGAGTTGACGTGCTGTAGTTATATTAATACGTGTGGTTGTCGGTAGTAAATAGTAGTGTGTAGGTCGGTACAGGGGATGTAGGTTTACAGTGGTATCACGAAGATAATCACGATGGATTATCGTCAATCATCTTCCAGCCCTTTGACCGGGTCACCCACACCAGCGCGGGCATCCCGATCTCTCTCCTTGCGTAACTTCTCCATATATACGAAGGAGACGATGATGGTGTCGACCATATGTTCACCCTCTGGATATATCTCGAGGGTGGCCTTCTTCGACTTGCCAATGAGTTGCGGCTCTTCTGGCTCATACCGAGCGATTTGTGTCCGATGATGGTCTTGTAATGTAAGCAGGGCATACGTAGCGTTCATCCGCCAACGGTATTCTTGGCC…	TCAATCATCTTCCAGCCCTTTGACCGGGTCACCCACACCAGCGCGGGCATCCCGATCTCTCTCCTTGCGTAACTTCTCCATATATACGAAGGAGACGATGATGGTGTCGACCATATGTTCACCCTCTGGATATATCTCGAGGGTGGCCTTCTTCGACTTGCCAATGAGTTGCGGCTCTTCTGGCTCATACCGAGCGATTTGTGTCCGATGATGGTCTTGTAATGTAAGCAGGGCATACGTAGCGTTCATCCGCCAACGGTATTCTTGGCCGTCGAAGCTAGTAAAGACGCGATCTTTTCCCCTCCAGCCTTGCTTCCCTTTGTAAAAGAACTCGCCGATCACAACGTCCTTCTCCCTATACTTGAATCTCGACAAAGACACATCGTTCTTCCACTCTAT…	MQFYITNSIPLNATFTDEDGQATYKTQTPFKFFADKTTTVSRVLHTNNVASDDISRKGGDNQGQLVKLAEIEWKNDVSLSRFKYREKDVVIGEFFYKGKQGWRGKDRVFTSFDGQEYRWRMNATYALLTLQDHHRTQIARYEPEEPQLIGKSKKATLEIYPEGEHMVDTIIVSFVYMEKLRKERDRDARAGVGDPVKGLEDD
PTI98_0000102	PTI98_0000102-T1	mRNA	scaffold_1	318457	319073	-		hypothetical protein														ATGCCTATCGGGCAACCTCGCACGGTACAGCCTCCTGCAAGATGCTCCTCTGCGATCTTCAAGAAGATGCCCGTATCGCGCCGAGTCAAGGAGACCACAGGATACAGTAGGCTATCAGGTTCGATCCCCTTCCTCTTAATCGCGCCGTTCAAACTGTTCGTCGGTTTGCCTCACAAATATGTTGTTAGTTCCGAGTGGTCTACATTACCAATCACTCTCAGCGTCCCTGCCTTCCTGATCTTCCCCACAACCTCAAGGCAAGCAAACGATGATGCCATCGCTGCTAAACGCAGGCTTTCTCCGCAACTCCGGTCGGATATTCACCATTCAACTATCGGCTTATCGCGGATCGCTCTACTGCACGCTCGTAGCTTATGTCTTTCATGTCCGCCCCGTAGA…	TCAGATGGTGTTACCATGATGCTTGAATATTTGAATCGGGACACACTGCGGCACCATGTGATCTCTGTCTGCTAGCGAAGGTCGCAATCGAGCGTGTCGGGTCATAGACACTGAAGAAACCGAGTTCACTCCTCGAGGAATGAAACTGAAAGGATACCATGTGGTTCTTCTACGGGGCGGACATGAAAGACATAAGCTACGAGCGTGCAGTAGAGCGATCCGCGATAAGCCGATAGTTGAATGGTGAATATCCGACCGGAGTTGCGGAGAAAGCCTGCGTTTAGCAGCGATGGCATCATCGTTTGCTTGCCTTGAGGTTGTGGGGAAGATCAGGAAGGCAGGGACGCTGAGAGTGATTGGTAATGTAGACCACTCGGAACTAACAACATATTTGTGAGG…	TCAGATGGTGTTACCATGATGCTTGAATATTTGAATCGGGACACACTGCGGCACCATGTGATCTCTGTCTGCTAGCGAAGGTCGCAATCGAGCGTGTCGGGTCATAGACACTGAAGAAACCGAGTTCACTCCTCGAGGAATGAAACTGAAAGGATACCATGTGGTTCTTCTACGGGGCGGACATGAAAGACATAAGCTACGAGCGTGCAGTAGAGCGATCCGCGATAAGCCGATAGTTGAATGGTGAATATCCGACCGGAGTTGCGGAGAAAGCCTGCGTTTAGCAGCGATGGCATCATCGTTTGCTTGCCTTGAGGTTGTGGGGAAGATCAGGAAGGCAGGGACGCTGAGAGTGATTGGTAATGTAGACCACTCGGAACTAACAACATATTTGTGAGG…	MPIGQPRTVQPPARCSSAIFKKMPVSRRVKETTGYSRLSGSIPFLLIAPFKLFVGLPHKYVVSSEWSTLPITLSVPAFLIFPTTSRQANDDAIAAKRRLSPQLRSDIHHSTIGLSRIALLHARSLCLSCPPRRRTTWYPFSFIPRGVNSVSSVSMTRHARLRPSLADRDHMVPQCVPIQIFKHHGNTI
PTI98_0000103	PTI98_0000103-T1	mRNA	scaffold_1	320630	321049	+		hypothetical protein														ATGGGGCCACGACACCACACCGCTATAGGCAACAACAACGGGCTGATGCTACCCTGGAGGTTAGCGCGCCTCCAAGTGACAGCAATGACATCCAGTGGGATTATATTAACTTCAGTCGATTATCTCTTCTCTCCAGCTACACCGTATTTGGATCAATTTCTCAGGAGGTGGTGTTCGCCACCTCCCCGTCGTAACCTCCTTCATCAGTTACTGCGCGTTGATATATATGATCGCGTTGCACATCCTCCTCTCGAAGTCTACGACTCGTGGGTCGTTGCCTACTCCTTCGCCTCCAGAGTGTTCGAAACTCGAAACCGGCGCAGCACTCCTTTCCAAATTCAATGCCAGCCAAAAATATCCACATATCCTCCATCACTTCGTCCGGACTCTAGCCCACTC…	ATGGGGCCACGACACCACACCGCTATAGGCAACAACAACGGGCTGATGCTACCCTGGAGGTTAGCGCGCCTCCAAGTGACAGCAATGACATCCAGTGGGATTATATTAACTTCAGTCGATTATCTCTTCTCTCCAGCTACACCGTATTTGGATCAATTTCTCAGGAGGTGGTGTTCGCCACCTCCCCGTCGTAACCTCCTTCATCAGTTACTGCGCGTTGATATATATGATCGCGTTGCACATCCTCCTCTCGAAGTCTACGACTCGTGGGTCGTTGCCTACTCCTTCGCCTCCAGAGTGTTCGAAACTCGAAACCGGCGCAGCACTCCTTTCCAAATTCAATGCCAGCCAAAAATATCCACATATCCTCCATCACTTCGTCCGGACTCTAGCCCACTC…	ATGGGGCCACGACACCACACCGCTATAGGCAACAACAACGGGCTGATGCTACCCTGGAGGTTAGCGCGCCTCCAAGTGACAGCAATGACATCCAGTGGGATTATATTAACTTCAGTCGATTATCTCTTCTCTCCAGCTACACCGTATTTGGATCAATTTCTCAGGAGGTGGTGTTCGCCACCTCCCCGTCGTAACCTCCTTCATCAGTTACTGCGCGTTGATATATATGATCGCGTTGCACATCCTCCTCTCGAAGTCTACGACTCGTGGGTCGTTGCCTACTCCTTCGCCTCCAGAGTGTTCGAAACTCGAAACCGGCGCAGCACTCCTTTCCAAATTCAATGCCAGCCAAAAATATCCACATATCCTCCATCACTTCGTCCGGACTCTAGCCCACTC…	MGPRHHTAIGNNNGLMLPWRLARLQVTAMTSSGIILTSVDYLFSPATPYLDQFLRRWCSPPPRRNLLHQLLRVDIYDRVAHPPLEVYDSWVVAYSFASRVFETRNRRSTPFQIQCQPKISTYPPSLRPDSSPLVASSID
PTI98_0000104	PTI98_0000104-T1	mRNA	scaffold_1	321352	322031	+		hypothetical protein														ATGGTTCACATTCCCAAATTCAACGCCGTCCTCGTCGTTTCCGCGCTGGCCTCGCTCATCACAGTTCCTGCGGTCCCTATCACGCAGCCTTTCGAGGGCAACGGCACTGGCAGAACCACACACCTCAAGGCCCTTGGGGGCAACATCGGCGCTGGCGCTCTCCCGAGCTCCGGGTGAGTGAGCCATTTGATACCTGAACCAAAAGACACGAACGCTTACTGGATCGCCTCCCCCCACTTCTTAGACTCAGAGGCGCAAAAGCCGCCCCGTCAGTCGCTGGTGCAGTCGCTACCGCCCCTTCGACTGCGATCAACGGCGTCGCTCCCTCTTCGAGTGTGGGCCCAGCTGCCTCGCAGACATCACCGGATGCAAGCTTCATCCCCTCTCGCCCGACTTCCG…	ATGGTTCACATTCCCAAATTCAACGCCGTCCTCGTCGTTTCCGCGCTGGCCTCGCTCATCACAGTTCCTGCGGTCCCTATCACGCAGCCTTTCGAGGGCAACGGCACTGGCAGAACCACACACCTCAAGGCCCTTGGGGGCAACATCGGCGCTGGCGCTCTCCCGAGCTCCGGACTCAGAGGCGCAAAAGCCGCCCCGTCAGTCGCTGGTGCAGTCGCTACCGCCCCTTCGACTGCGATCAACGGCGTCGCTCCCTCTTCGAGTGTGGGCCCAGCTGCCTCGCAGACATCACCGGATGCAAGCTTCATCCCCTCTCGCCCGACTTCCGTCGCTGCGGTCGCTACTGAAACTGTCACACAAACACTTGTGGTGACGGTTTCGAGTCCTCCCCTCGCCACG…	ATGGTTCACATTCCCAAATTCAACGCCGTCCTCGTCGTTTCCGCGCTGGCCTCGCTCATCACAGTTCCTGCGGTCCCTATCACGCAGCCTTTCGAGGGCAACGGCACTGGCAGAACCACACACCTCAAGGCCCTTGGGGGCAACATCGGCGCTGGCGCTCTCCCGAGCTCCGGACTCAGAGGCGCAAAAGCCGCCCCGTCAGTCGCTGGTGCAGTCGCTACCGCCCCTTCGACTGCGATCAACGGCGTCGCTCCCTCTTCGAGTGTGGGCCCAGCTGCCTCGCAGACATCACCGGATGCAAGCTTCATCCCCTCTCGCCCGACTTCCGTCGCTGCGGTCGCTACTGAAACTGTCACACAAACACTTGTGGTGACGGTTTCGAGTCCTCCCCTCGCCACG…	MVHIPKFNAVLVVSALASLITVPAVPITQPFEGNGTGRTTHLKALGGNIGAGALPSSGLRGAKAAPSVAGAVATAPSTAINGVAPSSSVGPAASQTSPDASFIPSRPTSVAAVATETVTQTLVVTVSSPPLATVTVTLAQVEPQAAGGVIDGVAGGSAGVAAVGNTPTFTSPAPNLPVATRVAATGPKRDDTPRGGSGPKLI
PTI98_0000105	PTI98_0000105-T1	mRNA	scaffold_1	323079	327160	-		hypothetical protein		3.2.1.20		PF01055;PF13802;PF16863		ENOG503NVMX	G:(G) Carbohydrate transport and metabolism					GH31		ACCTCCTTCTCTGCTTCTCGGCCATGCAACAGAACCTCAAGAAGCTCGCCGATGGTCAGCGGATGCGACAACGACAACGTTATGACATCCACCCACACGGCTGACATGGCCGTATATTAAGATTCGGCTCCTGCTGCAGCCTCCAGGAAGCAAAAATGCACATTCATCGTCTGCTCTTCTCCCTCGCTCTGCTGGGCGCGTCGGCATCGGCGCTCGCAGCGTCCGCGTCTACTGTCAATAACGATGCGACCACTCAGATTGATCCTGACGACTGCCCTGGGTACGATGCGCAGAATGTCTCCTGGGTGGGAGATTCTAGGCTGACCGCCGACCTCGTCCTTCGTGCACCCTGTGCGCTTTTTGGCACTGGCACGGGAGCTGGTGGCAAGGACCACGATG…	GGGGTTGGACACATTTCATAATCGTGAGTATAAGTGTACATGACACTATCGAAAGAGCAATCAACAAGACGCAGCATCCGTGTTCTTGGCGCAATTCGCAATTGTGCCGAGATTCAAGCGAACGATACCCAGAAATTCCCGTCGAGTGGCAACCCAACACTGACGTCCAAAACCTTCGTTGCTGCTTCGTACTCAAAAGCGACCCGACGCCCATTGACTTGCGCCACTTTTGGTGCTCTTTGAACACCAAGGAACCTAACCCTCTGCACCGCAACCCCCGTCTTAAATCCAAACGTTCCGCGAACATCAAGCCTCGCACCCCCAAATGTCATTTTCACATTCGTCGTCGACGCCGGCTGAATCGAAACCCCATCATCCACATAAAGCGCCCCTTCCGCT…	TCAAGCGAACGATACCCAGAAATTCCCGTCGAGTGGCAACCCAACACTGACGTCCAAAACCTTCGTTGCTGCTTCGTACTCAAAAGCGACCCGACGCCCATTGACTTGCGCCACTTTTGGTGCTCTTTGAACACCAAGGAACCTAACCCTCTGCACCGCAACCCCCGTCTTAAATCCAAACGTTCCGCGAACATCAAGCCTCGCACCCCCAAATGTCATTTTCACATTCGTCGTCGACGCCGGCTGAATCGAAACCCCATCATCCACATAAAGCGCCCCTTCCGCTTTCCCATCACCTCCAATGGCCACAACGAATTCGAAATCCTCCTTCCTCAACGCCGTAGTGGTCATCGCCGACCTCGCACGCAACGGCAGCACCGCCCCGCCCTTGATGTGCAG…	MHIHRLLFSLALLGASASALAASASTVNNDATTQIDPDDCPGYDAQNVSWVGDSRLTADLVLRAPCALFGTGTGAGGKDHDVERLKLEVVVETQNRVHLKITDPTTKRFEVPESVFPRPSPSRGPVDRRTADLRFTYTASPFSFTISRSSSNETIFSTSAHPLIFHPQYVRVKTSLPQNPNIYGLGEHTEAFRLDPITSSTSTSSNTSSSSTVTLTRTFWARDAFGIPQGTNLYGTHPIYFEHRVGGTHGVMFLSSEGMDVKISKTTSTDNANEKWALEYTAIGGIVDLYFLSGNPDTTSHLGNPSSTASESTSLNRANVNTPIELAKQYAQLVGLPAEVPYWSFGLHQCRFGYQNFVDVAEVIGNYSEAGIPLETMWTDIDYMHGRRIFTLDPDYFPK…
PTI98_0000106	PTI98_0000106-T1	mRNA	scaffold_1	327638	330117	-		hypothetical protein				PF00743		ENOG503NUZI	Q:(Q) Secondary metabolites biosynthesis, transport and catabolism							ATGGTTCGTGTTCCGCGTGAGGTTATACTCCCGATGTCACCTTTGGTCTTGACTGACAATTACCCCCGAAAGACATTCGCATGGGCTTTGTGGGAGTCTGGGCTTGAGGTCACAGACTTAAATACAATGCAAGTCCAACTCGCCTCTCTAAACCCCCTCCCCTTCGCTCTCATACCGAACAATGGAACACCAAAAGAGTATCGCAATTATCGGCGCAGGGTAGCCATCGCTTGCTCTCCTAGCATGAATCTATTTAATCTTTCGTAGAATGGGTGGCCTTACGTTTGCGATCAAGCTCAAGCAGCAGCTACCTCACGCCCAGTTTACGGTACGGATTAGCACATCCTCGCTATGTTACGGGCGTATATTGATTTCGTGCTGCGCAGATCTTCGAAAAGG…	CTACATGCGTCCGGTGAAGTAGACCCCAGCAAGGGCCAATCCCAGCGCAAGAGCACCGAACACGACACTGGCTGTCGCACCACGCCGCTGCCCGTGCCTCCAAACATCTCCTCGCATAACCTCGCGGCCTCGAGACTTCGCGGCGATCGTGACTCTGTAATGTTTCCATACAGGCGCCCGGAGCCACCACCACTGCCGGGTCTGCGAACCCGGGAAGATGCTGCTGATGATCCCGTCGCCGCCTTTGCGGTACCAAGAATTGCAGTGGAGGAACACCGACCGAGACAGCCGTGCTTGGATCTTCTCGTTGTAGGCATTCGTGGCGTCTGGAGTGACCTCGAACGAGGTGGCGTTGCCGGAAAGGACAGGAGCAATCAACGCGAGGCAATAATTGACCTG…	CTACATGCGTCCGGTGAAGTAGACCCCAGCAAGGGCCAATCCCAGCGCAAGAGCACCGAACACGACACTGGCTGTCGCACCACGCCGCTGCCCGTGCCTCCAAACATCTCCTCGCATAACCTCGCGGCCTCGAGACTTCGCGGCGATCGTGACTCTGTAATGTTTCCATACAGGCGCCCGGAGCCACCACCACTGCCGGGTCTGCGAACCCGGGAAGATGCTGCTGATGATCCCGTCGCCGCCTTTGCGGTACCAAGAATTGCAGTGGAGGAACACCGACCGAGACAGCCGTGCTTGGATCTTCTCGTTGTAGGCATTCGTGGCGTCTGGAGTGACCTCGAACGAGGTGGCGTTGCCGGAAAGGACAGGAGCAATCAACGCGAGGCAATAATTGACCTG…	MTFAWAFPTRLSKPPPLRSHTEQWNTKRVSQLSAQEWVALRLRSSSSSSYLTPSLRSSKRLLKLEGLGQSTDPRVIHSDSSSSQDNIYPGAASDVGIHFYSLSTDLKPDWNYTHAGQAEIQEYWISLARKYELYPHIVFNTRVVGARWDAAEQRYQIEGENVVTQAKISTHAEILISAQGILETPNIPQIQGLSKFKGDLFHSARWREDIPLEGKRVGVIGNGASATQFIPHIAEQPRVEVTQFCRTAKWIIPPVREPYSPLWKWCFTHMPLLLPLYRLMWFMKYGGLYMTFSNSLVHWLVTKWSTHYMLSTAPKQYHRHIIPKYPLGCKRILFNNFGYLESLHKPNVQLIYDGLTEIVEDGVLMEGGDKIPLDVIILATGFVADQYAINICGVNGQTV…
PTI98_0000107	PTI98_0000107-T1	mRNA	scaffold_1	331971	333225	-		hypothetical protein						ENOG503PJFU								CTCGTGGCGAATCTGACGGGACAGCGCTGCACGCAGCAACTTGAACCCCACTGCGCATTTGATCCCTTATAATGATAGATTAGTTTCAACCACTCCTCGCAGCATTGCGTGGGCCACCTATAGAAATGATGATCCTCACCAGCGATAACATCGACCAGAAAGCCGGTTTACTAGACCGCACTCCTGCATCCGACATACACCCACCTCCGTACACCAGTACAACTGCTGCGCAAGCTTCATTAACACCAAACACAGAAGCCCATTCAAGCCAGGATCTCACCTACGCGTACGATGTCCCCCCGCTCCTCACCGAACGCCCCTGCAACTGGGTATACGCTTACAACGCCTACGACCCCAACACCTCCAACAAAAACCAGTACATCTTGGACCCGTCGCTGA…	GCACTGAGCACTGCGCAGAACTTGAACGAAGGAGTGAAGAAAAACGAGTAATATGAGAAGAAAACGCGTAGGCTCGGCTCGATGCAGTCTAAACCATTGCAACGCTTGAATCAAATTATACGACTGAAGAAGCTCTTCCCCTCATTCATTTTCCTCTTCTCTTCCCTCTCTCTCTCCTTCGCCGCCTTCTCCCTCTGCTTAACTTCCCACTCGTCAGCATAATACACCTTTACCACCCCGTACTGAGTCTCTATGCTCAGCTCGTCCCATTCCTCCTTCCTCTCTGTGTCATCATCTCCATCTCCATCAGGGTACCCAGCGAAATCGCCAACGAAGCATTTCTTCTTCTGTCCATCAGCAAACGTGGTAGTGTTTCTCCTGAGTCCGTCAGAGAATTGT…	TCAAATTATACGACTGAAGAAGCTCTTCCCCTCATTCATTTTCCTCTTCTCTTCCCTCTCTCTCTCCTTCGCCGCCTTCTCCCTCTGCTTAACTTCCCACTCGTCAGCATAATACACCTTTACCACCCCGTACTGAGTCTCTATGCTCAGCTCGTCCCATTCCTCCTTCCTCTCTGTGTCATCATCTCCATCTCCATCAGGGTACCCAGCGAAATCGCCAACGAAGCATTTCTTCTTCTGTCCATCAGCAAACGTGGTAGTGTTTCTCCTGAGTCCGTCAGAGAATTGTATAGAGCCATGGGTCGTGGACGCGGATATGGGGCCGTGGAATGAACGGGGGACGTGAATGTAGATGTTACCGGTGCTGGTTGTTGCTGTGAGGTGGAATTTGGGGGTAGG…	MMILTSDNIDQKAGLLDRTPASDIHPPPYTSTTAAQASLTPNTEAHSSQDLTYAYDVPPLLTERPCNWVYAYNAYDPNTSNKNQYILDPSLKVPSSLISEAAAEVQEGDRDTLNLKAGTASVDVVARIVDSGGGGTSTTKRRARITLGSTHGSVKGKILSVSGSPTPKFHLTATTSTGNIYIHVPRSFHGPISASTTHGSIQFSDGLRRNTTTFADGQKKKCFVGDFAGYPDGDGDDDTERKEEWDELSIETQYGVVKVYYADEWEVKQREKAAKEREREEKRKMNEGKSFFSRII
PTI98_0000107	PTI98_0000107-T2	mRNA	scaffold_1	331971	333225	-		hypothetical protein						ENOG503PJFU								CTCGTGGCGAATCTGACGGGACAGCGCTGCACGCAGCAACTTGAACCCCACTGCGCATTTGATCCCTTATAATGATAGATTAGTTTCAACCACTCCTCGCAGCATTGCGTGGGCCACCTATAGAAATGATGATCCTCACCAGCGATAACATCGACCAGAAAGCCGGTTTACTAGACCGCACTCCTGCATCCGACATACACCCACCTCCGTACACCAGTACAACTGCTGCGCAAGCTTCATTAACACCAAACACAGAAGCCCATTCAAGCCAGGATCTCACCTACGCGTACGATGTCCCCCCGCTCCTCACCGAACGCCCCTGCAACTGGGTATACGCTTACAACGCCTACGACCCCAACACCTCCAACAAAAACCAGTACATCTTGGACCCGTCGCTGA…	GCACTGAGCACTGCGCAGAACTTGAACGAAGGAGTGAAGAAAAACGAGTAATATGAGAAGAAAACGCGTAGGCTCGGCTCGATGCAGTCTAAACCATTGCAACGCTTGAATCAAATTATACGACCTTTCGAGTTCACCAACACATGGTCACAGCAAGTCAATGTTCAACGTTCAACGCTTACAGCCTAAAAATCTTACTGAAGAAGCTCTTCCCCTCATTCATTTTCCTCTTCTCTTCCCTCTCTCTCTCCTTCGCCGCCTTCTCCCTCTGCTTAACTTCCCACTCGTCAGCATAATACACCTTTACCACCCCGTACTGAGTCTCTATGCTCAGCTCGTCCCATTCCTCCTTCCTCTCTGTGTCATCATCTCCATCTCCATCAGGGTACCCAGCGAAAT…	TTACAGCCTAAAAATCTTACTGAAGAAGCTCTTCCCCTCATTCATTTTCCTCTTCTCTTCCCTCTCTCTCTCCTTCGCCGCCTTCTCCCTCTGCTTAACTTCCCACTCGTCAGCATAATACACCTTTACCACCCCGTACTGAGTCTCTATGCTCAGCTCGTCCCATTCCTCCTTCCTCTCTGTGTCATCATCTCCATCTCCATCAGGGTACCCAGCGAAATCGCCAACGAAGCATTTCTTCTTCTGTCCATCAGCAAACGTGGTAGTGTTTCTCCTGAGTCCGTCAGAGAATTGTATAGAGCCATGGGTCGTGGACGCGGATATGGGGCCGTGGAATGAACGGGGGACGTGAATGTAGATGTTACCGGTGCTGGTTGTTGCTGTGAGGTGGAATTTGGG…	MMILTSDNIDQKAGLLDRTPASDIHPPPYTSTTAAQASLTPNTEAHSSQDLTYAYDVPPLLTERPCNWVYAYNAYDPNTSNKNQYILDPSLKVPSSLISEAAAEVQEGDRDTLNLKAGTASVDVVARIVDSGGGGTSTTKRRARITLGSTHGSVKGKILSVSGSPTPKFHLTATTSTGNIYIHVPRSFHGPISASTTHGSIQFSDGLRRNTTTFADGQKKKCFVGDFAGYPDGDGDDDTERKEEWDELSIETQYGVVKVYYADEWEVKQREKAAKEREREEKRKMNEGKSFFSKIFRL
PTI98_0000108	PTI98_0000108-T1	mRNA	scaffold_1	333423	334559	-		hypothetical protein						ENOG503PJFU								CGTGCTGCGCAGTACGCAGTACCACTGCTTGACGCTTCGTCGCACTCTTAACAGTCCGAATTTCCGGTTGCCTTCGCAAGCCCCCCGCAGGACGCCTATATTTCCAGGCAATGATGATCGTCACCAGCGACAACGTTGCGAACATTGACAGCAAGGCCAATCTAGGCCAGACTCCGACGCCCGATATACATCCCCCTCCTCCTCCTTACACTAGCGCAACCGCTGCAGAATCTTCATCGCGAGCACCGCCAGAACACCGTTCGGGCCAGGATCTTCCCTATCCCTACGATGTCCCCCCGCTCCTTACCCAGCGACCCTGCAACTGGCTATATGCCTACAATGCCAACAGCCGCATCAAAGACCGATATATCCTGGACCCGTCGCTGAAGGTCCCTAGTT…	CACGGAGGACCACAGCAGCGTCGATAGGCACGACCCACACAAAGGCTACATAATTAAGGGCAACCCATTAGGAAATACCAAAGATCCTGCTGAAGAAACTCTTTCCCTCGTTCATCTTCCTCCTCTCTTCCCTCTCTCTCTCTTTCGCCGCCTTCTCCCTCTGTTTAGCCTCCCATTCGTCCGCATAGTATACCCTCACTGCCCCATACTGACTCTCTAGGCTCAACTCGTCCCATTCCTCCTTTTTCTCTCTATCGTCGTCGCCATCATCATCAGGGTACCCTGCGAAATCGCCGACGAAGCATTTCTTCTTCTGCCCATCAGCAAACGTGGTAGTGTTCTTCGCGAGTTCGTCGGAGAATTGTATGGAGCCATGCGTCGTAGACGCGGATATGAGGC…	TTAGGAAATACCAAAGATCCTGCTGAAGAAACTCTTTCCCTCGTTCATCTTCCTCCTCTCTTCCCTCTCTCTCTCTTTCGCCGCCTTCTCCCTCTGTTTAGCCTCCCATTCGTCCGCATAGTATACCCTCACTGCCCCATACTGACTCTCTAGGCTCAACTCGTCCCATTCCTCCTTTTTCTCTCTATCGTCGTCGCCATCATCATCAGGGTACCCTGCGAAATCGCCGACGAAGCATTTCTTCTTCTGCCCATCAGCAAACGTGGTAGTGTTCTTCGCGAGTTCGTCGGAGAATTGTATGGAGCCATGCGTCGTAGACGCGGATATGAGGCCGTGGAACGAACGGGGAATGTGGATGTAGACGCCCCCGGTGTGGGATGTCGCTGTGAGTTGGAATTT…	MMIVTSDNVANIDSKANLGQTPTPDIHPPPPPYTSATAAESSSRAPPEHRSGQDLPYPYDVPPLLTQRPCNWLYAYNANSRIKDRYILDPSLKVPSSLMSEAAAEVQEAERDTLNLRSDTGSVDVVARIVDSSGGGNGAKKRRVRITLHSTHGSVTGKILSVSGSPPAKFQLTATSHTGGVYIHIPRSFHGLISASTTHGSIQFSDELAKNTTTFADGQKKKCFVGDFAGYPDDDGDDDREKKEEWDELSLESQYGAVRVYYADEWEAKQREKAAKEREREERRKMNEGKSFFSRIFGIS
PTI98_0000109	PTI98_0000109-T1	mRNA	scaffold_1	336026	336358	+		hypothetical protein						ENOG503NWK0	Q:(Q) Secondary metabolites biosynthesis, transport and catabolism							ATGGATGGATGCCGTGACGTTACCACTATCGCTAACTTCGAAAATAGGATGTTCAGCGGGATTTGGTCGCCGTTTGGTATACTCTGCGCTGGCGCGGGGGATAAAGTCATAGCCACGGCACGCTCTCTGGGCAAAATAGAGGACCTTCCGGAGAACACCCTCGTTAAAGACAAAGCAGAGAACCTACGTCTCCTCGCACTCGACGTAACAGCGGGGTTCACAGCCATCAAAGAGGTTATCGACAAGGCAAACACATTTTGGGGAAGAATCGACGTGCTGGTTAATAACGCAGGGTATGGCGTACCAGCCATCCTCGAGGAAGGGGGTAAGTGA	ATGGATGGATGCCGTGACGTTACCACTATCGCTAACTTCGAAAATAGGATGTTCAGCGGGATTTGGTCGCCGTTTGGTATACTCTGCGCTGGCGCGGGGGATAAAGTCATAGCCACGGCACGCTCTCTGGGCAAAATAGAGGACCTTCCGGAGAACACCCTCGTTAAAGACAAAGCAGAGAACCTACGTCTCCTCGCACTCGACGTAACAGCGGGGTTCACAGCCATCAAAGAGGTTATCGACAAGGCAAACACATTTTGGGGAAGAATCGACGTGCTGGTTAATAACGCAGGGTATGGCGTACCAGCCATCCTCGAGGAAGGGGGTAAGTGA	ATGGATGGATGCCGTGACGTTACCACTATCGCTAACTTCGAAAATAGGATGTTCAGCGGGATTTGGTCGCCGTTTGGTATACTCTGCGCTGGCGCGGGGGATAAAGTCATAGCCACGGCACGCTCTCTGGGCAAAATAGAGGACCTTCCGGAGAACACCCTCGTTAAAGACAAAGCAGAGAACCTACGTCTCCTCGCACTCGACGTAACAGCGGGGTTCACAGCCATCAAAGAGGTTATCGACAAGGCAAACACATTTTGGGGAAGAATCGACGTGCTGGTTAATAACGCAGGGTATGGCGTACCAGCCATCCTCGAGGAAGGGGGTAAGTGA	MDGCRDVTTIANFENRMFSGIWSPFGILCAGAGDKVIATARSLGKIEDLPENTLVKDKAENLRLLALDVTAGFTAIKEVIDKANTFWGRIDVLVNNAGYGVPAILEEGGK
PTI98_0000110	PTI98_0000110-T1	mRNA	scaffold_1	336488	337093	+		hypothetical protein						ENOG503NWK0	Q:(Q) Secondary metabolites biosynthesis, transport and catabolism							ATGCGCGCCCTCAAGTCTGGGACAATCGTGAACGTTGGGAGCAGATCTGCCTGGAAGACCGAGCTCCCCGTAAGATCCAATTCCTTCCAAGTTCGCACGCAATGGTGCTCACCTGTTTGCTGCCCCCATAGGGAATTGGGCCGTATTCGGCCTCGAAGGCTGCCCTCCATGGTAATATACCCCTGTCCGTTTCTTCCAATTTGCGAAGCTGACGCCGATTGTCCGATAGCGCTTACTGAGACGCTGGCCATCGAACTCGCTCAATTCAACATTAAGGTTCTGCTCGTTGCGCCAGGAGCCTTCAAGACGGAAGGCGCCTACAATTATCCATGGGATAACCCTAATCCCCTACCAGCGTACGATAACATTCGTACGGCGTCATTGGAGAAAATGGGATCC…	ATGCGCGCCCTCAAGTCTGGGACAATCGTGAACGTTGGGAGCAGATCTGCCTGGAAGACCGAGCTCCCCGGAATTGGGCCGTATTCGGCCTCGAAGGCTGCCCTCCATGCGCTTACTGAGACGCTGGCCATCGAACTCGCTCAATTCAACATTAAGGTTCTGCTCGTTGCGCCAGGAGCCTTCAAGACGGAAGGCGCCTACAATTATCCATGGGATAACCCTAATCCCCTACCAGCGTACGATAACATTCGTACGGCGTCATTGGAGAAAATGGGATCCATCCGAGATGCGATTAAAGGTGATCCGCAGAAAGCCATGGAGGTAGTTGTGGACGTGGTACGAGGCGAAGGGGTGGCAAAAGGCAGGGAATGGCCAACATACTTGATCCTGGGAGAGGAT…	ATGCGCGCCCTCAAGTCTGGGACAATCGTGAACGTTGGGAGCAGATCTGCCTGGAAGACCGAGCTCCCCGGAATTGGGCCGTATTCGGCCTCGAAGGCTGCCCTCCATGCGCTTACTGAGACGCTGGCCATCGAACTCGCTCAATTCAACATTAAGGTTCTGCTCGTTGCGCCAGGAGCCTTCAAGACGGAAGGCGCCTACAATTATCCATGGGATAACCCTAATCCCCTACCAGCGTACGATAACATTCGTACGGCGTCATTGGAGAAAATGGGATCCATCCGAGATGCGATTAAAGGTGATCCGCAGAAAGCCATGGAGGTAGTTGTGGACGTGGTACGAGGCGAAGGGGTGGCAAAAGGCAGGGAATGGCCAACATACTTGATCCTGGGAGAGGAT…	MRALKSGTIVNVGSRSAWKTELPGIGPYSASKAALHALTETLAIELAQFNIKVLLVAPGAFKTEGAYNYPWDNPNPLPAYDNIRTASLEKMGSIRDAIKGDPQKAMEVVVDVVRGEGVAKGREWPTYLILGEDAEVDIRNKIGKIAKALDDWQDVIRSVNL
PTI98_0000111	PTI98_0000111-T1	mRNA	scaffold_1	337604	338659	+		hypothetical protein				PF07855		ENOG503NVUK	S:(S) Function unknown							ACTACCATTAGCGCTCTCACGGAGTTGTCATTTGGTGTTCTTCCTGTGCGCGTCGTATGCCCTACGGCCATGGATGTCCACTCAATCATCACAATCGATCTAGTATGTTAGTCCGCTAGCCTTTGTGTGCCTAAATCCCAACAAAGTACAGATTCTTGACCGTCAGACAGCTAGGGATGCTCTGAATGGCATCTTACACGCCATCCTATTTCACCGACTCTTCGGAACTGTTAAACCAAAGACACTGGAAGTTCTCGACGTGACTATGGTTGGTTAGCCTGCCCCATATGCAAGGCAAGATACGGGGCGATAGTCATCGTCGGAGCTGAGAGTACTGATTGCTAGATAGCCTGGCGTATCCGACCCAGAAACTGAGCAGCTTGTGGCGGACAAGGTTGC…	ACTACCATTAGCGCTCTCACGGAGTTGTCATTTGGTGTTCTTCCTGTGCGCGTCGTATGCCCTACGGCCATGGATGTCCACTCAATCATCACAATCGATCTAATTCTTGACCGTCAGACAGCTAGGGATGCTCTGAATGGCATCTTACACGCCATCCTATTTCACCGACTCTTCGGAACTGTTAAACCAAAGACACTGGAAGTTCTCGACGTGACTATGCCTGGCGTATCCGACCCAGAAACTGAGCAGCTTGTGGCGGACAAGGTTGCGGCGTTTTGGAAGGGCATCGAGAATGGAGCGAGTAAGCACGGCCAGATAAGCGTTACGTTCTCCCACAAGCAACCGAGGAAATCGTGGTTCCAGGTCTACATGGGTGACGAGGAAGTGCCCTGGGAGCAG…	ATGGATGTCCACTCAATCATCACAATCGATCTAATTCTTGACCGTCAGACAGCTAGGGATGCTCTGAATGGCATCTTACACGCCATCCTATTTCACCGACTCTTCGGAACTGTTAAACCAAAGACACTGGAAGTTCTCGACGTGACTATGCCTGGCGTATCCGACCCAGAAACTGAGCAGCTTGTGGCGGACAAGGTTGCGGCGTTTTGGAAGGGCATCGAGAATGGAGCGAGTAAGCACGGCCAGATAAGCGTTACGTTCTCCCACAAGCAACCGAGGAAATCGTGGTTCCAGGTCTACATGGGTGACGAGGAAGTGCCCTGGGAGCAGTGGGTCATCAACGCTGAACTCAGACAACCTAAATCTGAAGAAGATCGCCAGCAAGCTAATGCGCAACTC…	MDVHSIITIDLILDRQTARDALNGILHAILFHRLFGTVKPKTLEVLDVTMPGVSDPETEQLVADKVAAFWKGIENGASKHGQISVTFSHKQPRKSWFQVYMGDEEVPWEQWVINAELRQPKSEEDRQQANAQLANTLTKAIQTMLSYTSSERGRSVVPPITVASGISPFPIKIAVKVGGIEVDPGN
PTI98_0000112	PTI98_0000112-T1	mRNA	scaffold_1	339153	341280	+		hypothetical protein						ENOG503NUZI	Q:(Q) Secondary metabolites biosynthesis, transport and catabolism							GGCGAATATACTTCCGCACTGTCAAGAAACGTAGACGCTCAACTTTTTTAATTTCCCCTTGGCAGGACAATATATACCCTGTGGGTCCACCCTTTCACTTCGATGGGATTCAATCACTCACATCTATCTCCCACAGGGGGCAGCGTCGGACATCGGGATTCATTTTTACTCGCTCTCTTCTGATCTGAAGTCAGATTGGAGCTTCACCCAGGCCGACCAGGCCGAGATCCTAGCCTACTGGATCGACTTAGCCCACAAGTACCACTTATACCCTCACATCATCTTCAACACGCGCGTCATCGGCGCGCGATGGGACTCCGACGCGCAATGCTACCACATTGACGCAGAGAACGTCAATACCAGTGAGAGAATTCCGACCAGTGCTGAAATTCTGGTGTC…	GGCGAATATACTTCCGCACTGTCAAGAAACGTAGACGCTCAACTTTTTTAATTTCCCCTTGGCAGGACAATATATACCCTGGGGCAGCGTCGGACATCGGGATTCATTTTTACTCGCTCTCTTCTGATCTGAAGTCAGATTGGAGCTTCACCCAGGCCGACCAGGCCGAGATCCTAGCCTACTGGATCGACTTAGCCCACAAGTACCACTTATACCCTCACATCATCTTCAACACGCGCGTCATCGGCGCGCGATGGGACTCCGACGCGCAATGCTACCACATTGACGCAGAGAACGTCAATACCAGTGAGAGAATTCCGACCAGTGCTGAAATTCTGGTGTCGGCGAATGGAATTCTCGAAATACCACATATACCGAAGATTGCGGGGTTGGGGATGT…	ATGTTCAAGGGGGATTTGTTCCATTCAGCGCGGTGGAAGGATGTCCCTCTGAAAGGGAGGAAGGTAGGCGTTATCGGGAACGGGTCGTCTGCCATGCAGTTCATGCCACACATAGCTGAGCAACCGGACGTCGAAGTCACTCAGTTTTGCCGCACGCCTAAGTGGATACTGCCTCCGGTCCGCCAGCCATATTCGACTCGATGGAAGTGGTGTTTGGCTCATGTGCCGCTGCTTCTGCAACTCTATAGATTTGTGTGGTTCATGAAGTCAGGAGGGCTGTATATGATATTCTCTAATGCCTTGTTTCGGTGGCTTGTTACAAAGCGGACTACGCAATATATGCTTTCCGAGGCGCCCGAACGGTATCATGACCGCATGATTCCTAAGTTCCCCGTGGGA…	MFKGDLFHSARWKDVPLKGRKVGVIGNGSSAMQFMPHIAEQPDVEVTQFCRTPKWILPPVRQPYSTRWKWCLAHVPLLLQLYRFVWFMKSGGLYMIFSNALFRWLVTKRTTQYMLSEAPERYHDRMIPKFPVGCKRLLFDNFGYLESLHKPNVRLVYDGLTEIVEDGVLMKGGQKIDLDVIILATGFVADEYAIPIRGLNGQTIQEYYDTYGAPRAYLGTTLPGFPNFYMLSGPNTATGHSSVLYSEELQTDYCLALIAPVLANKAKSFEVTPEATDSYNERIQARLSRSVFVHCNSWYRKGGDGIISSIFPGSQTRFWWWLRAPVWCHYRVVTPKSHVHDSYVIGGDVWKQQQKQGQRFGTTVGVIMYGGALVLGLGLALAGFYLPGGL
PTI98_0000113	PTI98_0000113-T1	mRNA	scaffold_1	341289	343304	+		hypothetical protein		1.1.1.1		PF00107;PF08240		ENOG503P137	Q:(Q) Secondary metabolites biosynthesis, transport and catabolism							GGGAAGGGGGTGTCACGAAGAGCATCATGTGGGAGGTCAGCTAACCTGTTAAGCGACGCTACCACACTCTCCGCTACACCTTGGCCTTTCTCCATTGCACGCAGGTTGTGGTCAGACGGTCAGACGACTGCCCCTTATGAACTCCCTCCTTTATAATAAGCTTCCATGCGAAACGTAATGCTAGCTTGCAATAATGTCCAACTCTATTCCTCTCACTGCTCGAGCTGCTGTGCTTGTTGACTTCGAAAAGGATGTGGTTATAGCGACCGATCACCCCGTCAGGCAGCCGTCCGAGCTAGCGCCTGGGGAGTGTCTGATCAAGATCGAGTATGCCGGTGTATGCCACAGCGACTTACACATCCGTCAAGGTGGTTGGGGAAGAAAGCTCTCGTTGCCTCT…	GGGAAGGGGGTGTCACGAAGAGCATCATGTGGGAGGTCAGCTAACCTGTTAAGCGACGCTACCACACTCTCCGCTACACCTTGGCCTTTCTCCATTGCACGCAGGTTGTGGTCAGACGGTCAGACGACTGCCCCTTATGAACTCCCTCCTTTATAATAAGCTTCCATGCGAAACGTAATGCTAGCTTGCAATAATGTCCAACTCTATTCCTCTCACTGCTCGAGCTGCTGTGCTTGTTGACTTCGAAAAGGATGTGGTTATAGCGACCGATCACCCCGTCAGGCAGCCGTCCGAGCTAGCGCCTGGGGAGTGTCTGATCAAGATCGAGTATGCCGGTGTATGCCACAGCGACTTACACATCCGTCAAGGTGGTTGGGGAAGAAAGCTCTCGTTGCCTCT…	ATGTCCAACTCTATTCCTCTCACTGCTCGAGCTGCTGTGCTTGTTGACTTCGAAAAGGATGTGGTTATAGCGACCGATCACCCCGTCAGGCAGCCGTCCGAGCTAGCGCCTGGGGAGTGTCTGATCAAGATCGAGTATGCCGGTGTATGCCACAGCGACTTACACATCCGTCAAGGTGGTTGGGGAAGAAAGCTCTCGTTGCCTCTCATCGGAGGGCATGAAGGTGTCGGGCACGTCGTTGCTATTGGCGAGCATACTGTCGATTCTCAAGTCAAGATCGGAGACAGAGTCGGTATCAAATGGATAGCTAACGTTTGCATGAAATGCGAAATGTGCCGCAAAGGGGCGGAATCAAGCTGTCCTCTTTCTTTTCAAAGGGCCTCTGGGTACAGCATGGAC…	MSNSIPLTARAAVLVDFEKDVVIATDHPVRQPSELAPGECLIKIEYAGVCHSDLHIRQGGWGRKLSLPLIGGHEGVGHVVAIGEHTVDSQVKIGDRVGIKWIANVCMKCEMCRKGAESSCPLSFQRASGYSMDGTFADYVVSYANYVTPIPPSVGSAEAVSILCAGVTVYKALKQTRTIVGHWVAISGAGGGLGHLAVQYAVAMGLRVLAIDTGEEKKKLVQSLGAEAWVDFMESKDLIQDIKDATDGLGPHAAVIAAGSSTPFNQAILYLRPLGTLVAVGMPKDAAMNIPIALFIGKSLTVVGTSVGNRQDATEALDLVARGKVKCHYQEKQLQDLNQIYTEMEAGRIVGRIVLKM
PTI98_0000114	PTI98_0000114-T1	mRNA	scaffold_1	342993	344007	-		hypothetical protein				PF20236		ENOG503PJ8V								ATGGTGACATTCGCTTTCTCACCCAATAGCATTAGGAACGCGACTTTCTCCCCTCATCCGAACGGCCAACCCTTGTACACACTCTCTACCGATGTTCGGTCCAACAGCAAAACGACGATCGCCAATGCACAGACGGGCGCCGTCGTTGCCTACATAGAGAGGAACGAGATCCTCCCGGATACAGTCAAGTTCTCCGGGAGAAACGAAGGGAAGAAGATGAGAGTATCCAAATGGCTCGTTGCTGGGAAAACACCAGATAAATTGTCAGTTTGTTGTATTCAATGCCAGTGCCGCGGAGCAACAATTGATTGGATGGCTGACTAGCCCGGTGACGTTCATGGAAACAAAACTGGGGAGGTGTATCTGGAAAAGCGACCCGTCGTATAGGCTGGCGGTTCG…	GTGGCTCGGGGCAAAGTCAAATGTCATTACCAGGAGAAACAACTACAAGACCTGAATCAGTGAGTAATAGACCCCTCGCTTCCAGCAAACTTTCATGAGTAAATATTATGAACGTGTAGAATCTATACTGAGATGGAAGCCGGAAGAATTGTAGGACGAATCGTCCTCAAGATGTAACTTATTAGGAAGTGGTGCCTGCAAGTAACCAATGTCACTGTTCATTATATTCATCCTCTGTATTATTCGTTAACGTCTTTGACCCCTCGCACTCAGTCCTTGGAAGTACGCAGCTCAATCAATTCACTGGGTCCCCATGGCAGTGCTTATAAGAGCTTCTTGAGCCATCCCCTGCCCTATATTAGGTGGTCGATCTCCACCGCGCAGCTTGCCCTCTAGATA…	TCACTGGGTCCCCATGGCAGTGCTTATAAGAGCTTCTTGAGCCATCCCCTGCCCTATATTAGGTGGTCGATCTCCACCGCGCAGCTTGCCCTCTAGATATGAAACGGCGGCGAGGATGTCCACAAGATTCACCATCTGTTCGTCATTCGTGTAGACCACCTCGTCTTCTTTGAATAGTTGATCGTCAATCAGTAGCAAGAGCTGCTGCTGGGCGTTTTGAATGTGCGCGATCGGTGATGCGTACTTCACATCATCTGGACGAAATAGCGCCAGCCTATACGACGGGTCGCTTTTCCAGATACACCTCCCCAGTTTTGTTTCCATGAACGTCACCGGGAATTTATCTGGTGTTTTCCCAGCAACGAGCCATTTGGATACTCTCATCTTCTTCCCTTCGTT…	MVTFAFSPNSIRNATFSPHPNGQPLYTLSTDVRSNSKTTIANAQTGAVVAYIERNEILPDTVKFSGRNEGKKMRVSKWLVAGKTPDKFPVTFMETKLGRCIWKSDPSYRLALFRPDDVKYASPIAHIQNAQQQLLLLIDDQLFKEDEVVYTNDEQMVNLVDILAAVSYLEGKLRGGDRPPNIGQGMAQEALISTAMGTQ
PTI98_0000115	PTI98_0000115-T1	mRNA	scaffold_1	344510	345446	+		hypothetical protein				PF20236		ENOG503PJ8V								CGATCAAGTATTTTGCGATGCCGTCATGGATTCGACAATCACCCTCGTCAACCCATCAGCGCCCGTAACCCTCGTGTTCACGAAGGACAGCACTACGAACACGGGAATAGCTCTCAAAGGCTCGGAGTCGCGAATTATTTACTCCGTCTCGAGTGACGCCCTTACGTGCAGCAAGACGACAATTGCTGATTCCGCTGGCACTGTGGCCGTTATCAACAAACGAGATATCCTGCCGAGTACCATTTCCTTCCCAAGCAGAGATGGCCGGGGAAGTATGAAGCTAAGCAAATGGCTGAAGGAACAGAAAACCTCAGATGGCCTGTAAGCGCACACTGTAGCATCCTCTGTCTAAGATAAGACATCCTTAATATGATACCGATTTAGCCCTATCATGATAAT…	CGATCAAGTATTTTGCGATGCCGTCATGGATTCGACAATCACCCTCGTCAACCCATCAGCGCCCGTAACCCTCGTGTTCACGAAGGACAGCACTACGAACACGGGAATAGCTCTCAAAGGCTCGGAGTCGCGAATTATTTACTCCGTCTCGAGTGACGCCCTTACGTGCAGCAAGACGACAATTGCTGATTCCGCTGGCACTGTGGCCGTTATCAACAAACGAGATATCCTGCCGAGTACCATTTCCTTCCCAAGCAGAGATGGCCGGGGAAGTATGAAGCTAAGCAAATGGCTGAAGGAACAGAAAACCTCAGATGGCCTCCCTATCATGATAATAGAGACGACGCTGGGCCAATTCGGCTGGAAGTACAATACCACCAGGATCGCATTATGGCCCTC…	ATGGATTCGACAATCACCCTCGTCAACCCATCAGCGCCCGTAACCCTCGTGTTCACGAAGGACAGCACTACGAACACGGGAATAGCTCTCAAAGGCTCGGAGTCGCGAATTATTTACTCCGTCTCGAGTGACGCCCTTACGTGCAGCAAGACGACAATTGCTGATTCCGCTGGCACTGTGGCCGTTATCAACAAACGAGATATCCTGCCGAGTACCATTTCCTTCCCAAGCAGAGATGGCCGGGGAAGTATGAAGCTAAGCAAATGGCTGAAGGAACAGAAAACCTCAGATGGCCTCCCTATCATGATAATAGAGACGACGCTGGGCCAATTCGGCTGGAAGTACAATACCACCAGGATCGCATTATGGCCCTCAGGAGACGAAAGCGATGGGCTGCCA…	MDSTITLVNPSAPVTLVFTKDSTTNTGIALKGSESRIIYSVSSDALTCSKTTIADSAGTVAVINKRDILPSTISFPSRDGRGSMKLSKWLKEQKTSDGLPIMIIETTLGQFGWKYNTTRIALWPSGDESDGLPTACLQPATSESPMSLIIEPSGLTLANERAWMRDAKTRAFVEDVLVSALVIEHRLRVKERMYHAAADIPRGSFFNPMATAT
PTI98_0000116	PTI98_0000116-T1	mRNA	scaffold_1	345736	347360	-		hypothetical protein		2.7.11.1		PF00069;PF07714		ENOG503NU9W	T:(T) Signal transduction mechanisms							ATGTTTGCGATTCTTCAGGCTCTCGCGCGAAAATGGCGAGCCACACGGCGCAAACGCAAGTTCAACAGGATAAAAAACAAGCCCCTACCGTGCATACCAGCTGAACATTCTGATTCGCTTCGTAACCGGCTGTCGTTCTGGAAGCGACGATCCCAGAGCCACCGGGGCTCTAAGGGCGCACCGTCGCCTCCGATCGTCACATGTGCGCCCACTGCCCAAGGAGCAGGCGTTCGCCGAGCACGATTTGCGAGTGGATCTGTTGGAGCCGAAAAAAGACAATCTTGGTATGCACGAAATATTGGACGCTATCGCCGCCTCGTTGGCGAAAGTGGGATCGTCCGTCGTCTCGAGGCATCGCCAGGCCCTGAAACCAAGTATCTACTTCGGAACTACCTAGAA…	TCACATTGTCGCGAAGAACTTGTGTGCTTTAATCGTTGGGATATAGGGCCTCAAATCCTCCGGGGCATGAACAATAGAAGATAGGAAGTCTGCAACGACGGGATCCTCAACCAACTGGTACATATCGAACATAACACCCCGATCCTCGCCCTCGGGACTGAAGAAAGGTAGACGTTTGGACAACCACATTTGCAGGACGACAGCGCCATACATCCATATGTCTGAAGCAGCAACTAGATAGCCCTTCTTCGAAACATCTGCACGCCATAACTCTGGGGCACAATATGCGGGCGTGCCGACGGCGTCGTACCTGATCTGCTTAGTGAACGGGCGCTGGTCATCGGGAGGGATACGGACAGAGAGACCGAAGTCTGCGAGTGCGAGATGTCCATTCGAGGA…	TCACATTGTCGCGAAGAACTTGTGTGCTTTAATCGTTGGGATATAGGGCCTCAAATCCTCCGGGGCATGAACAATAGAAGATAGGAAGTCTGCAACGACGGGATCCTCAACCAACTGGTACATATCGAACATAACACCCCGATCCTCGCCCTCGGGACTGAAGAAAGGTAGACGTTTGGACAACCACATTTGCAGGACGACAGCGCCATACATCCATATGTCTGAAGCAGCAACTAGATAGCCCTTCTTCGAAACATCTGCACGCCATAACTCTGGGGCACAATATGCGGGCGTGCCGACGGCGTCGTACCTGATCTGCTTAGTGAACGGGCGCTGGTCATCGGGAGGGATACGGACAGAGAGACCGAAGTCTGCGAGTGCGAGATGTCCATTCGAGGA…	MFAILQALARKWRATRRKRKFNRIKNKPLPCIPAEHSDSLRNRLSFWKRRSQSHRGSKGAPSPPIVTCAPTAQGAGVRRARFASGSVGAEKRQSWYARNIGRYRRLVGESGIVRRLEASPGPETKYLLRNYLEAIRSSRERRAIRNALEISCPRRAEDMSSESTLSSYIYELGRPCSSPCLVNSPTSRYDVQFRLGTGATCHVMCAKVVVQKQPMTTEMVAIKVFHKRQLAYYTLSKKAKSTFAECLARERDTLVAITESRSRYLTPLFEAFQDKHNVYFVLKAYPLSLSDLISLMRDLGKRLTPGAIKFYASELLVAIEQLHSLNIAHRDIKPDNILISSNGHLALADFGLSVRIPPDDQRPFTKQIRYDAVGTPAYCAPELWRADVSKKGYLVAASD…
PTI98_0000117	PTI98_0000117-T1	mRNA	scaffold_1	347906	350297	+		hypothetical protein						ENOG503PHVC								GGTGCCTCCTGAGTTTGCCCATTTACCACCACCTTCTCTCGCTTCCACCAGCGAAATGAGCAGCGCGAAACATGTCAGATCCGTCTATACCCCAGTATTCTACCTAACGCCAGACCCCTCCTCTGCGTCTTCCAAACCATTCCTGAGCGAACCTAGGGCCGTAATGTCGTATCTCAATACATTATCTCGGCAACATGTCGCACTCGCACAGAACGTGAAGGAGGTCCCATCTTCGCGGCCATCGTCCCCCGAACTAGAGCTATACTTAGGACCTGATGCAGAGAAGGAGACGAGTGGGCTGTCGGAAGCCCAGCTGCGACGCGTGCAGCGGGTGGAAGACCTCCGATCCCGAGTCGTCGACGCGTTTCGGAAGGCCAAGGGTGAACCGGGGGAAGGAAA…	GGTGCCTCCTGAGTTTGCCCATTTACCACCACCTTCTCTCGCTTCCACCAGCGAAATGAGCAGCGCGAAACATGTCAGATCCGTCTATACCCCAGTATTCTACCTAACGCCAGACCCCTCCTCTGCGTCTTCCAAACCATTCCTGAGCGAACCTAGGGCCGTAATGTCGTATCTCAATACATTATCTCGGCAACATGTCGCACTCGCACAGAACGTGAAGGAGGTCCCATCTTCGCGGCCATCGTCCCCCGAACTAGAGCTATACTTAGGACCTGATGCAGAGAAGGAGACGAGTGGGCTGTCGGAAGCCCAGCTGCGACGCGTGCAGCGGGTGGAAGACCTCCGATCCCGAGTCGTCGACGCGTTTCGGAAGGCCAAGGGTGAACCGGGGGAAGGAAA…	ATGAGCAGCGCGAAACATGTCAGATCCGTCTATACCCCAGTATTCTACCTAACGCCAGACCCCTCCTCTGCGTCTTCCAAACCATTCCTGAGCGAACCTAGGGCCGTAATGTCGTATCTCAATACATTATCTCGGCAACATGTCGCACTCGCACAGAACGTGAAGGAGGTCCCATCTTCGCGGCCATCGTCCCCCGAACTAGAGCTATACTTAGGACCTGATGCAGAGAAGGAGACGAGTGGGCTGTCGGAAGCCCAGCTGCGACGCGTGCAGCGGGTGGAAGACCTCCGATCCCGAGTCGTCGACGCGTTTCGGAAGGCCAAGGGTGAACCGGGGGAAGGAAAGTGGGCTCAAATTTCTCAAATGCTTCGGATGGGATGTACGGCTGGGAGATATCGG…	MSSAKHVRSVYTPVFYLTPDPSSASSKPFLSEPRAVMSYLNTLSRQHVALAQNVKEVPSSRPSSPELELYLGPDAEKETSGLSEAQLRRVQRVEDLRSRVVDAFRKAKGEPGEGKWAQISQMLRMGCTAGRYRWIRGCAPSGRQIRELDPSLVLPETEEEWHAMERKFEQKQQLKQKVEIWQEGVAPVEEQFQETQASESQNEPAHSKADTTLQRKSSSKSTVASLSKQGSLQFKVAKRASGIITSEKPHDPTTPNDGPLPHEKPALQLDPSPMPADDEGRGIADISDTFLPPSFPSQLQTSTPRRQRSKVPVIDPALDLDVSLASVEDITPNFFSQEYNRRSFVNAPEGQNDPQLPSSPRHPPPSSHQIPSSSLQPLTSSPSLPSTPVKPNPKKRRLD…
PTI98_0000118	PTI98_0000118-T1	mRNA	scaffold_1	350756	351983	+		hypothetical protein				PF05572		ENOG503P4U5	O:(O) Posttranslational modification, protein turnover, chaperones				M43B			ATGCTCCTCTCACTTTTCGTCGCGTTGGCTTGTACTGCAGTGGCCACAGTAGCCCAAGGCGCTGAACACAGTCCCAAGTAAGTTCATGGCCGATGATTCGTGTGTGCGATTTGACTAACTTGGCGTGCTATCATCCTTCAAGAAAATGCTCTGCGAATGCCGACGAATTCGCAATCGCTGCCGCGGAGAAGCACTTCCAGGCAAACCGAGTGCCTTCGTCGAGCTTGCAAGCCCGAGGAGCGCACAAAGAAGCGGCCCTTGACGTGTACTGGCACGTCGTCAGGTTGAACGAAACAGAGGAGGGCGGGGATACTAAGTAAGGCCGTCTTTGCATTTCCTGCCTTCGCAGAAGCACATGTTGCTGATACGGTGTACAGCCCGCTGTTCATTAACACGTCG…	ATGCTCCTCTCACTTTTCGTCGCGTTGGCTTGTACTGCAGTGGCCACAGTAGCCCAAGGCGCTGAACACAGTCCCAAAAAATGCTCTGCGAATGCCGACGAATTCGCAATCGCTGCCGCGGAGAAGCACTTCCAGGCAAACCGAGTGCCTTCGTCGAGCTTGCAAGCCCGAGGAGCGCACAAAGAAGCGGCCCTTGACGTGTACTGGCACGTCGTCAGGTTGAACGAAACAGAGGAGGGCGGGGATACTAACCCGCTGTTCATTAACACGTCGATAGACATTATGAATTACCACTTCAAGGACGCGGGTATACGGTGGAACCTCGTTGATGTTTCACGCACGACCAACGAGGTGTGGTTCAGAAACGCCAGCGGGAACTCGACGGCGGAATTCGAAATG…	ATGCTCCTCTCACTTTTCGTCGCGTTGGCTTGTACTGCAGTGGCCACAGTAGCCCAAGGCGCTGAACACAGTCCCAAAAAATGCTCTGCGAATGCCGACGAATTCGCAATCGCTGCCGCGGAGAAGCACTTCCAGGCAAACCGAGTGCCTTCGTCGAGCTTGCAAGCCCGAGGAGCGCACAAAGAAGCGGCCCTTGACGTGTACTGGCACGTCGTCAGGTTGAACGAAACAGAGGAGGGCGGGGATACTAACCCGCTGTTCATTAACACGTCGATAGACATTATGAATTACCACTTCAAGGACGCGGGTATACGGTGGAACCTCGTTGATGTTTCACGCACGACCAACGAGGTGTGGTTCAGAAACGCCAGCGGGAACTCGACGGCGGAATTCGAAATG…	MLLSLFVALACTAVATVAQGAEHSPKKCSANADEFAIAAAEKHFQANRVPSSSLQARGAHKEAALDVYWHVVRLNETEEGGDTNPLFINTSIDIMNYHFKDAGIRWNLVDVSRTTNEVWFRNASGNSTAEFEMKQALKKGGKADLNVYSVDNTYETAFGWATFPYEYPLNPEWMDGVVVRHTTLPGDFEGKHRGKTLLHEAGHWCGLYHVFMNSCDEPGDYVDDTPPQEAQYECIFPRSSCIKGQWDPLYNIMDYTSDYCQSQFTPGQNQRMREQLKMYRDIDM
PTI98_0000119	PTI98_0000119-T1	mRNA	scaffold_1	350988	353828	-		hypothetical protein				PF00067		ENOG503P5Z1	Q:(Q) Secondary metabolites biosynthesis, transport and catabolism							TCCTGACTTTACCCTGACCTGCACTGCCCTGGTGGAGGCTCCTGGTGGGCGCAATACGTAAATCATGGCGCTCAACATCTCTTTCGTGTCTCAAAATTCACCTCCACATCAGCCATGGTAGGGGTGTTTGAGTACGCTCTGGCCATTGGTGGCATCGCCCTCTGCGTGTCTTTGACCACTTCCCGGAGGCCGAATCCACCAGGCAACGTCAGCCTGCCCCCCGTCTACGGTCCATGGTATCTACCCTATCCGATCCGTGGATTCCTAGCCATGGCGAAGCTAGGGATGGACGAAGACAATTTCCTTCTTTCCCTGCGACGTGATTACGGACCCGTCGTCCATCTTCCATGGCCCCTCAACCAGATTTTTGTACTCGACGGGACTCTTATTCATAAAGTG…	CCGAGGAGCGCACAAAGAAGCGGCCCTTGACGTGTACTGGCACGTCGTCAGGTTGAACGAAACAGAGGAGGGCGGGGATACTAAGTAAGGCCGTCTTTGCATTTCCTGCCTTCGCAGAAGCACATGTTGCTGATACGGTGTACAGCCCGCTGTTCATTAACACGTCGATAGACATTATGAATTACCACTTCAAGGACGCGGGTATACGGTGGAACCTCGTTGATGTTTCACGCACGACCAACGAGGTGTGGTTCAGAAACGCCAGCGGGAACTCGTACGCCTTCTAATCACCCTTCTTCCTCGTGCGTATCTGTTAACGTGTCCTATGCTGAATGTTTATTCCGTCGAGTAAGTTGCGGCAAGCTTAACGCCATCGGGCGTCGACGCATGATTGACCTG…	CTACGATGATTTGCGTTTTGTTACTCTCGCAATCACGTCAGATGCTCCGAACTGGAACGCCCCCAGTCCCGGACGCGTGAGATCTCTGCTCGGTTGGAGTCCTTTCCAAACGTTGTTCGCGGTAGCTGGTCCAATGGGAATCCTCGGATCTGCAACGTGCTTGAGAGGCGTGATGTCCAAGTTCGAAAGTATAATGGTTAGGATGGATTTAAGCTCAGCCGTTGCTAGATGGCGCCCTTCGCAGATAGATATTCCGCCCCCAAAGCCATTCATCTCTCTGGACCTCTTCGAGCTGAGGGCGTCGCCTTGCTTTTCGGCCAAAAAGCGATCACCAATCCACGACTCGGGGTTGGCGCCCCACAGTTCATCCATGAGGTGTCCAACGCGGGTAATGCACAC…	MVGVFEYALAIGGIALCVSLTTSRRPNPPGNVSLPPVYGPWYLPYPIRGFLAMAKLGMDEDNFLLSLRRDYGPVVHLPWPLNQIFVLDGTLIHKVYGAPSSTLSFTAIRRKFQTIIFGSPWKISQGPGLARMFPVHAKGLANLRLDAPVERFTRIVQAKVAQLKEQIESLPEQAVEIPITKWVIDTMFEAATIGLFGEEFCERTLKAGLQQDFNRFDASFPLLAAEMIPMALYPLVPPIADGMKGREAMFSVLTQWVEDGLPGLDEGVIHDMAQMGLAEGYTSREIATLLLGDLWALQANAPYAASALLLYIVQSNILDQVREEIDALPKQSEDTSDPVVTLKTLASMPLVASCVQETVRLNTSSFSIRVVEKDFVLSASGEGGIFIPAGMRVVCITRV…
PTI98_0000120	PTI98_0000120-T1	mRNA	scaffold_1	355981	356370	+		hypothetical protein														ATGATGTCGTGCACCACAGCGCCTCTCATCAAGACGATAAAACTGTTGCACGCAGGTAAAGCCAAGGCCGAGACTGCTACTCCCGTCATCGCAGCCATCTATGCAAGCCTTCCTACGCTTGCTCCTGACTCCCATTCGCAATTCGAGCTGTACTCTCTGTCCTACATTACTCTTGCATGGGTGCGGGTGCGGGGAGGGTGCCCCGTCGAAGGGCGAGAATCAGCATCGGTGATACCGTTCTTCGATCTGCAGGTACGCGGTACGGGAAATCCAGTTTTCGGGCTTTGTCCGCCGACCACCATCCCTCCCACTTTCCATTTATACTCTGGCGACGAGACAACCACTCAAGACCCTTTACGCGCCTACGACAAAACATGCTCCGTCGATTAA	ATGATGTCGTGCACCACAGCGCCTCTCATCAAGACGATAAAACTGTTGCACGCAGGTAAAGCCAAGGCCGAGACTGCTACTCCCGTCATCGCAGCCATCTATGCAAGCCTTCCTACGCTTGCTCCTGACTCCCATTCGCAATTCGAGCTGTACTCTCTGTCCTACATTACTCTTGCATGGGTGCGGGTGCGGGGAGGGTGCCCCGTCGAAGGGCGAGAATCAGCATCGGTGATACCGTTCTTCGATCTGCAGGTACGCGGTACGGGAAATCCAGTTTTCGGGCTTTGTCCGCCGACCACCATCCCTCCCACTTTCCATTTATACTCTGGCGACGAGACAACCACTCAAGACCCTTTACGCGCCTACGACAAAACATGCTCCGTCGATTAA	ATGATGTCGTGCACCACAGCGCCTCTCATCAAGACGATAAAACTGTTGCACGCAGGTAAAGCCAAGGCCGAGACTGCTACTCCCGTCATCGCAGCCATCTATGCAAGCCTTCCTACGCTTGCTCCTGACTCCCATTCGCAATTCGAGCTGTACTCTCTGTCCTACATTACTCTTGCATGGGTGCGGGTGCGGGGAGGGTGCCCCGTCGAAGGGCGAGAATCAGCATCGGTGATACCGTTCTTCGATCTGCAGGTACGCGGTACGGGAAATCCAGTTTTCGGGCTTTGTCCGCCGACCACCATCCCTCCCACTTTCCATTTATACTCTGGCGACGAGACAACCACTCAAGACCCTTTACGCGCCTACGACAAAACATGCTCCGTCGATTAA	MMSCTTAPLIKTIKLLHAGKAKAETATPVIAAIYASLPTLAPDSHSQFELYSLSYITLAWVRVRGGCPVEGRESASVIPFFDLQVRGTGNPVFGLCPPTTIPPTFHLYSGDETTTQDPLRAYDKTCSVD
PTI98_0000121	PTI98_0000121-T1	mRNA	scaffold_1	356399	356662	+		hypothetical protein														ATGATCGACATACTCCACGTCCTATCCAGGGAGACGCCTTCCCCAGATCAAGCTGACGCCACGTCATTCTCGGTACCGCCGCTCAAGAAGGTTCAGGTGTACGACTTCATGTTCGTACACAGCCGGGACATGATGTTCTCCAAGTTAAAGGAACAACTGCTCGCACGAAACGCGGCGGGCGCGGGGGTGGATACTTCCGTCGTTGGCCCAAAATTGCTGTACGCAGGCGATGTCAACGAGTTCAAGGTATCATCGATCTCGTAG	ATGATCGACATACTCCACGTCCTATCCAGGGAGACGCCTTCCCCAGATCAAGCTGACGCCACGTCATTCTCGGTACCGCCGCTCAAGAAGGTTCAGGTGTACGACTTCATGTTCGTACACAGCCGGGACATGATGTTCTCCAAGTTAAAGGAACAACTGCTCGCACGAAACGCGGCGGGCGCGGGGGTGGATACTTCCGTCGTTGGCCCAAAATTGCTGTACGCAGGCGATGTCAACGAGTTCAAGGTATCATCGATCTCGTAG	ATGATCGACATACTCCACGTCCTATCCAGGGAGACGCCTTCCCCAGATCAAGCTGACGCCACGTCATTCTCGGTACCGCCGCTCAAGAAGGTTCAGGTGTACGACTTCATGTTCGTACACAGCCGGGACATGATGTTCTCCAAGTTAAAGGAACAACTGCTCGCACGAAACGCGGCGGGCGCGGGGGTGGATACTTCCGTCGTTGGCCCAAAATTGCTGTACGCAGGCGATGTCAACGAGTTCAAGGTATCATCGATCTCGTAG	MIDILHVLSRETPSPDQADATSFSVPPLKKVQVYDFMFVHSRDMMFSKLKEQLLARNAAGAGVDTSVVGPKLLYAGDVNEFKVSSIS
PTI98_0000122	PTI98_0000122-T1	mRNA	scaffold_1	356903	357146	+		hypothetical protein														ATGGGTACGACCTTCCATTAATCTGTATCATCTAGCGCCTATTTATCAATGATCGGTTTCAGGCGGGGAAAATCCGCATCATCAACGACGAAGGGACGCGAAAGGGCTAAGTAACGACCCCTCCCTATACGCACCGCTCTTGTCCGTCTACGATGCTCACACATCGGATCTTGTCATTCAGAGCTACGCACCATATGCTGTGTTCATGGAAGTGAATGACAGGATCATCAAGCGCGTTGAGTGA	ATGGGCGGGGAAAATCCGCATCATCAACGACGAAGGGACGCGAAAGGGCTAAGTAACGACCCCTCCCTATACGCACCGCTCTTGTCCGTCTACGATGCTCACACATCGGATCTTGTCATTCAGAGCTACGCACCATATGCTGTGTTCATGGAAGTGAATGACAGGATCATCAAGCGCGTTGAGTGA	ATGGGCGGGGAAAATCCGCATCATCAACGACGAAGGGACGCGAAAGGGCTAAGTAACGACCCCTCCCTATACGCACCGCTCTTGTCCGTCTACGATGCTCACACATCGGATCTTGTCATTCAGAGCTACGCACCATATGCTGTGTTCATGGAAGTGAATGACAGGATCATCAAGCGCGTTGAGTGA	MGGENPHHQRRRDAKGLSNDPSLYAPLLSVYDAHTSDLVIQSYAPYAVFMEVNDRIIKRVE
PTI98_0000123	PTI98_0000123-T1	mRNA	scaffold_1	357331	358183	+		hypothetical protein														ATGGCGCCAACATACAGTGGGTCGCCCACCTGCCCCCAGCCAACTTTGACCTGACCTGACCTTCGCGCACTTACAGTCTACTACCGCGTATACGACACAAACGGGGTCGTCAACGCCAAATACACCCTCCCATCCGAGATCTCTAGCAGCACGACACTCGGGCGCATCGTGAAGAGCTACATCGCCCCCCCCTTCAACGTGGCCAACGTCAAACTGGGCATCGCGCAGCACGAGGGGCACCAGGCCGTCTTCGAAGCCGCTGGCGCGCAGCTGTTCGCCGCCTCCTCCCAGGAAGAAGTCACCGAGAAGAACGGGCTGCTGAACGGCGCCGGTTTGAGTTTGACCAGTCCTCTTCAACTCAAGTTCGACGTAGCGCTCAAGCCTGCGCAAGGCCGATGT…	ATGGCGCCAACATACATCTACTACCGCGTATACGACACAAACGGGGTCGTCAACGCCAAATACACCCTCCCATCCGAGATCTCTAGCAGCACGACACTCGGGCGCATCGTGAAGAGCTACATCGCCCCCCCCTTCAACGTGGCCAACGTCAAACTGGGCATCGCGCAGCACGAGGGGCACCAGGCCGTCTTCGAAGCCGCTGGCGCGCAGCTGTTCGCCGCCTCCTCCCAGGAAGAAGTCACCGAGAAGAACGGGCTGCTGAACGGCGCCGGTTTGAGTTTGACCAGTCCTCTTCAACTCAAGTTCGACGTAGCGCTCAAGCCTGCGCAAGGCCGATTCCTCGGCAAATGGCAGCGCAGCGAGAGCGGCATCACCTCGAATGACAAGTATCACTACAAG…	ATGGCGCCAACATACATCTACTACCGCGTATACGACACAAACGGGGTCGTCAACGCCAAATACACCCTCCCATCCGAGATCTCTAGCAGCACGACACTCGGGCGCATCGTGAAGAGCTACATCGCCCCCCCCTTCAACGTGGCCAACGTCAAACTGGGCATCGCGCAGCACGAGGGGCACCAGGCCGTCTTCGAAGCCGCTGGCGCGCAGCTGTTCGCCGCCTCCTCCCAGGAAGAAGTCACCGAGAAGAACGGGCTGCTGAACGGCGCCGGTTTGAGTTTGACCAGTCCTCTTCAACTCAAGTTCGACGTAGCGCTCAAGCCTGCGCAAGGCCGATTCCTCGGCAAATGGCAGCGCAGCGAGAGCGGCATCACCTCGAATGACAAGTATCACTACAAG…	MAPTYIYYRVYDTNGVVNAKYTLPSEISSSTTLGRIVKSYIAPPFNVANVKLGIAQHEGHQAVFEAAGAQLFAASSQEEVTEKNGLLNGAGLSLTSPLQLKFDVALKPAQGRFLGKWQRSESGITSNDKYHYKSTAHFTLRKTPGGKIVADGHEHWTTTYTGFAGSANPSEKSLPPPLQNKYELTDFKVGAKSGISFTRTAASSGVTWKVAGDLSADGKWLTLTVKRVGSDAPVSRVFKRVV
PTI98_0000124	PTI98_0000124-T1	mRNA	scaffold_1	358564	360139	-		hypothetical protein				PF03029		ENOG503NW15	S:(S) Function unknown							ATGCCCTTTGGCGAAATCGTCTGCGGGTCGCCAGGAAGTGGGAAATCCACCTACTGCTATGGCAAGTACCAGCTTTTCACCGCCCTCCGCCGCCCGATCTCCGTCGTCAACCTCGACCCCGCGAACGAGCACATCCCGTACCCGTGCGCCGTCGACATCGGCGACCTCATCACCCTGGCGGACGCCGTCGCCGCGCACGCCCTCGGCCCGAACGGCGGCATGCTCTACTGCATGGAGTACCTCGAAGCGAACTTCGACTGGCTCGCCGAGCGGCTGCGGGCCCTCGGGCGCGACGCGTACGTGGTGTTCGACCTCCCCGGCCAGGTCGAGCTGACCACCGCGCACGAGAGCGTGCGGCGCATCGTGCAGCGGCTCGCGAGGAGTGGGTTCCGCGTGCGT…	TAATCTCAATCTCAATCTCAATATTCAATCTCAATATCAATATCAGTATCAGCGCTAGCGGTGTGCGCATTCGCTTCTCGTGCACGTCAGCTCGCGACGTCAGCGACATCTGGGTCAAGTTTGGTCCCAACCTCAACGTACGGAAGAACGAGGGCAAGATAACCAACTCCAACTCCAACTCCAACTCACTCCGCACCCCCTCTTTGCCGGATCCCCTCTCTCCCCTTCCCCTCCCTCCCCTCCCTCTCCGCCACCGCCCTCCCCTCCCGCCCCGCCGCCCCCGCCGCCGCCTCACCCTCACGCACAGCCTCCCCCTCGCGGCGCCACGCCCTGCGCTCATACGCGTCCCACGCCTCCCGCGCATCCACCCACCGCTCCTGCACATCCCGCACATCGCTC…	TCACTCCGCACCCCCTCTTTGCCGGATCCCCTCTCTCCCCTTCCCCTCCCTCCCCTCCCTCTCCGCCACCGCCCTCCCCTCCCGCCCCGCCGCCCCCGCCGCCGCCTCACCCTCACGCACAGCCTCCCCCTCGCGGCGCCACGCCCTGCGCTCATACGCGTCCCACGCCTCCCGCGCATCCACCCACCGCTCCTGCACATCCCGCACATCGCTCCGCACCCCCCCAATCGGCCCAGCAGCGCTCGCGAACAGCCCGTACGCGTTCGCACGCGCATCCCGCGGCGTGCCGCCCCCTCCTCCTCCTCCGCCGCCCCGTCCGCCCCCGGAGCCCGCGGGCGGCACGAAGACGTACCCCGTCGCGCGGTCGACGACGCGGCTCAGGTGCAGCATCGATGCTTT…	MPFGEIVCGSPGSGKSTYCYGKYQLFTALRRPISVVNLDPANEHIPYPCAVDIGDLITLADAVAAHALGPNGGMLYCMEYLEANFDWLAERLRALGRDAYVVFDLPGQVELTTAHESVRRIVQRLARSGFRRVLVCVQLAAVHLCDAHYVTDAAKYVSVLLLSLRTMLHLELPHVNVLSKVDLIAQYGDLDFNLDFYTEVQDLSYLENALSAASPRYAALNMAITSLIEDYGLVGFETLAVEDKASMLHLSRVVDRATGYVFVPPAGSGGGRGGGGGGGGGTPRDARANAYGLFASAAGPIGGVRSDVRDVQERWVDAREAWDAYERRAWRREGEAVREGEAAAGAAGREGRAVAEREGREGKGREGIRQRGGAE
PTI98_0000125	PTI98_0000125-T1	mRNA	scaffold_1	360373	362721	-		hypothetical protein														AGCATGTCATGAGCGCATGAGCACGCTCTGCACCTGGAGCTCCTGGAGTTCGGAGGCTGGATCTTGGACGGGGCGACTAGGGATCGTCGTTGTTTCAATGTTTGGACGATATAAGGGCACCCCCTCCCCTCCTCTGCTTTCTATCCCATCATACATCATACGACATACATCATATTTCCGTCTACCCCTTGGCCTTATTCCCTACAGGACAGGTACTTGTACTTGCACTTGCACTTGTACGCGAGCAAGTGGATACGTGGATACGTGGCTGTCTTATAAGGATATCGATACGCCGGTACTCGATACGCCTTTACTCGATCCCCCACTCGCACACGTCTAATAGAAGATAGAAGATTTACTCGCACTCGCACTCGCACCCGAAACAGCACCTGAAACAGC…	GATACGATAAACCAAACTGGAGTTCGAATCCATTACTTGCATTACTTTCTACAATTCACAATCTACAATCTACAATCTACACGAGATACAATAATGTTTCAATCTTAACGACGGCGACGGCCCTCTAGTCCAGTGCAACACTGTTACAGCGAAAAAAATGAGAATGAGGATGAGAATGCCAATGGGAGTGAAAATGGGAGTGAGAATGAGAATGACAGGGGAAGTGAGGAATCTAAGTAATATATAGATATATGTATGGCTGAATGATTGATTGAGTGATTGAATGCGTGGTTTAGATTACTTTAGATGAGTAGATGAGTGGATGAATACGTGATTTGGGGTGATTTGGAAGGTGCCGATGATTTGGGAGGTGATTTGTGATCGCCTAGACGATCTTCC…	TTACTTTAGATGAGTAGATGAGTGGATGAATACGTGATTTGGGGTGATTTGGAAGGTGCCGATGATTTGGGAGGTGATTTGTGATCGCCTAGACGATCTTCCCGTCATCCTCCTCCCCCTCCCCCTTCTTCTCCCCCGCTCTCCCTCTTCCGCATCAACCAGGGTCCCCTCACTCCCCTCACTCTCAGCATCACTCCCTTCACTTTCCCCGTCCCCGTCCCCGTCCTCGTCCTCCTCGTCCTCGTCCTCGTCGTCGTCCCAACACGAGTAGAGCACCTCCTTCAGCCGACTCCCCCCACCACCCCCATTCCCAGTAGTATGCACCTGTACCTGTGCCTGTGCCTGTAACGACAGCCGCCCGCGCTCATTCGCGGCGACAGGACGCTGTGGCGAAGCGGA…	MATALTMPMLPYSHSHSHHSHQSHQSLQSHQSLQAFTDSYFAPPSYRSPPGLRALSNPSHQYQHQHHQPQQHQPQQQQAPHSQRQPPQAPLYLYPTQQAQQAQHLPFNVITPSPESCRSPYTHPPTRTTRARSRTISLAASPLYTPSFSSASTFSQSTISTSTSTSAYNVEQHILAPTSILYTSASTSSPHTQTSTSSTSPQPQTHTPSTSGTSTTPAGNMNIWQFTPPSPSPSSLPRPPSTATATVTTPSPSPSPRIKTPSPSPPPIKTPSPSAPSPRIKTIKTPTPESLELARVVAGMLLHRVYSHSSSAPSRSPSPRVSSSTLPSRASASPQRPVAANERGRLSLQAQAQVQVHTTGNGGGGGSRLKEVLYSCWDDDEDEDEEDEDGDGDGESEGS…
PTI98_0000126	PTI98_0000126-T1	mRNA	scaffold_1	364309	366430	-		hypothetical protein				PF01408		ENOG503NXZ1	G:(G) Carbohydrate transport and metabolism;Q:(Q) Secondary metabolites biosynthesis, transport and catabolism							GCGCACATCATTACTTGGCTGTTCATTTTGAGTCAGGCTCTGTCCATAGCCACTTCGAAATTCTTCTGCGAAATGGTCTCCACGCGCCGGATATTATAGTCAAAGAGGACATCCCCACATTCCTTTTTAATTAACTTTCCACGCCGAATACGCACCATACAGCAAACTGTCTCTGTGAGAATCCGGGCCTCAGAACCCGCGCAATCAACGCCCATGGGTATCCTTGTGCATCATGCGGACGCTTGCCGATTGGACATCAGAGCTCAGAGTCCTGAAGCTTCGAGGACCTTGCTTAGTGATCCATCCATAGCGATTCACCTCTCTCGAATATCGCAGACCTCGCACCTCTGCTACTACACTCGCAGCCCAGGTATCCAGGTAATAGTATGGCCCAGATAC…	TGCAAAGACCACCCACTACAGCCGGCGCGTAGCTGGGGCATAGCTCCTTAGGTATGTGGTATGTATACATGTACATAGAAACGTAGAAGTATCCGACCTCTGCCTTTGATAATGAAATAGAGCCTACGAGAGAATGGGATACTCAATAATAAATAATACAATCAGCAGGAAGGAGTATGTCATGGTGGGGAGGGGGGGACTGAGCCTGCTTGACCAAATACCCAGTATGGGGTCGTTTCGCACTTCGTTCCATCGATCGTTTGACCAAAGGAGCAGGTTGGTGTGGTAGGTTACTCACAGTTACAGTTGGATGTACAGACTGAATCGTCTCCAGGAATGATGATTAGACGAGAGCCACACTTCTATCATCATTCCAGGTTCAGCAACATTTGAGACGTA…	CTACAAGTGCACAGTCTTCCCCTCTCGCGCACTTTCTTCAATCGCATCCAACAGCCGCCTATTCTTCACCGCCTCCCCAATCGTCACATACCCGCCCTGCCCCTCGCCCCTCTTCTCCTCCGCATACCCCACCCACCCCGCCGCCAAATTCCCCACGAGCCCCGCACCGTCGAACTCGACCCTCTCTCCGCACACATACACCGGCATGTCGCAGATATTCATCAGATGGCTGCGCGGGCCCGTCGGCGGGGGCGCCTCCACGCGGATCGAGCCCCGCTCGCAGTCGATCTCCCACAGGAACGTCGTGCGCCCCGGCGTGGGCGCGTACCCCGCGCGGTAAACCATGCTCACCAGCGCCCCCGACGCGAGGAGGCCGGTCAGCGCGATGTGGTCGGGGGC…	MAQIRVGFIGLSASGWAATALFPSLQAPSVRPSFVVTALCTSSAASAAALYAAQIGSPITPYHGPHGAAQLAHDPRVDLVVVAVKAPAHSDAGKDVFVEWPAGAAREETVKMEERARAQGVRVMVGLQGRYSATAKVIKDTIASGKLGKVLSSTVMGSMSRDNLYWGPQISEGSAYIYQPRSGASFSEIILGHQLDTFTHVLGDFASVSATSTIAYPSATVVDSTSTSTPPATVRVTAPDHIALTGLLASGALVSMVYRAGYAPTPGRTTFLWEIDCERGSIRVEAPPPTGPRSHLMNICDMPVYVCGERVEFDGAGLVGNLAAGWVGYAEEKRGEGQGGYVTIGEAVKNRRLLDAIEESAREGKTVHL
PTI98_0000127	PTI98_0000127-T1	mRNA	scaffold_1	366553	368038	+	YHM1	high copy suppressor of abf2			EOG09263JTO	PF00153		ENOG503NUAX	C:(C) Energy production and conversion							CACAACCCGACATCCACCCACCAGCCAGCATGTCTCCTCCAACCTCCGTCAAGGGCAAAGAGTCCGGCACTGCTCGCGTACTGGGCTCCGGAACCTCTGGTACGTCCCACACACTCCGCGTATACGGGCCCCTCTCACATTCGTGTTTTGTGTTTTGCGTTTTGCGTTTTGCGCGCAGGCATCGCTGAGCTGCTCATTTTCCATCCTGTGGACACAGTTGCGAAACGGCTGATGAGCAACAAGGGCAAGGTGCGCTTCTCTACGCAATGCAGCTGCCCATAGTCTCCGGTAGCTCACCCTTGCCTTGCACCAGGTGTCGTTCTCGACGCTCTCGCCCATCATCTTCCGCGACAAAGCCATGGCGCCGCTGGGCAGCAAAATGCTCTCCTTGTTCCCCGG…	CACAACCCGACATCCACCCACCAGCCAGCATGTCTCCTCCAACCTCCGTCAAGGGCAAAGAGTCCGGCACTGCTCGCGTACTGGGCTCCGGAACCTCTGGCATCGCTGAGCTGCTCATTTTCCATCCTGTGGACACAGTTGCGAAACGGCTGATGAGCAACAAGGGCAAGGTGTCGTTCTCGACGCTCTCGCCCATCATCTTCCGCGACAAAGCCATGGCGCCGCTGGGCAGCAAAATGCTCTCCTTGTTCCCCGGCCTCGGATACGCTGCTGGGTACAAGGTCGCACAGCGTGTGTACAAGTTCGGCGGCCAGCCGTGGTTCAACGACCTGATAAACAAGCACTACAAGACCCAGTTCACGAATACCTTTGGAGAGCGCAAAGGGAAGATGATGATGC…	ATGTCTCCTCCAACCTCCGTCAAGGGCAAAGAGTCCGGCACTGCTCGCGTACTGGGCTCCGGAACCTCTGGCATCGCTGAGCTGCTCATTTTCCATCCTGTGGACACAGTTGCGAAACGGCTGATGAGCAACAAGGGCAAGGTGTCGTTCTCGACGCTCTCGCCCATCATCTTCCGCGACAAAGCCATGGCGCCGCTGGGCAGCAAAATGCTCTCCTTGTTCCCCGGCCTCGGATACGCTGCTGGGTACAAGGTCGCACAGCGTGTGTACAAGTTCGGCGGCCAGCCGTGGTTCAACGACCTGATAAACAAGCACTACAAGACCCAGTTCACGAATACCTTTGGAGAGCGCAAAGGGAAGATGATGATGCAAGCAACGGCTGGAAGCTTGACGGGGATC…	MSPPTSVKGKESGTARVLGSGTSGIAELLIFHPVDTVAKRLMSNKGKVSFSTLSPIIFRDKAMAPLGSKMLSLFPGLGYAAGYKVAQRVYKFGGQPWFNDLINKHYKTQFTNTFGERKGKMMMQATAGSLTGIGEVVLLPLDALKIKRQVNPEAFRGRGFLRIFMEEGTTLYRGWGWTMARNAPGSFALFGASAVTKEYALGVTDYSKATWTQNFIASIAGAVASITIAAPLDTVKTRIQNANFEQKVPGLTVIKDLVKHEGPSAFFKGLTPKILVVGPKLVFSYTLAQSLIPLFGKYV
PTI98_0000128	PTI98_0000128-T1	mRNA	scaffold_1	368061	369795	-		hypothetical protein						ENOG503NYZS						AA14		ATGTTCGCGCGTCACTTGCTGGCATTTGCCGCGCTTCTCCAAACCGGGACGACGCTGGCGCATCTGGCAGCCTGGCACGATGGCATGTACTGCCGAAACGTGAGTCGCGTCGCGGTCCCTTCGAATTCGCACAATTCCGATTCGCACCTCCTGACTGAGCTCGCGACGATGCTGCAAACACCAACAGGGCACGAGCGGGTCGGACGAGGCGAACGACTATACCGTCGTCAAACCGCTGTACCAGCTCCCCAGGAACGACTGGTGGCTCCACGGCCTCGACGGGGTAAGCTTACGGCCCACGCGCACTATCACTGTGCCTGGCTTTTTCGTGGATTCTGAAATCTGAGCTGCGTGTCCGTGACCATTGCAGTGCACGAAATTCCCTCCTGCCCCCGGAAA…	TCATAATCCTCTGCGCGCCGCAGATGCGCGTTTCGTTCTAGCCGCACAGCGCCGTTCCTTCCCGCGCGCCGTCGAGAATATATCGTTCTGCGCCCCATCAACAAACCCGCACTTGCTGTTATACGCGGGGGACTTCGGCGCGCCCGCCCTATCGCGTCCCTGGACCCAGATGTTGTTGCCGTCCTGCTGGTTCCAGTAGAGCATCTGCTTCGCGCCCTGCGTGCACCTCGACGCGTCGTCTTCGCACCAGACGGGGGGTCGCCCCGGCGCGACGGGGGCAGTTGATGTAGCACCGGTGACTTTGCACCTGAATGCCTGCTGGTACATGTTCGGCTGGCCGCATCCGTTGGGAATCTGGATGGAAAAAAATAGGAGGGTGGTTAATGTTAAATGCAAGAA…	TCATAATCCTCTGCGCGCCGCAGATGCGCGTTTCGTTCTAGCCGCACAGCGCCGTTCCTTCCCGCGCGCCGTCGAGAATATATCGTTCTGCGCCCCATCAACAAACCCGCACTTGCTGTTATACGCGGGGGACTTCGGCGCGCCCGCCCTATCGCGTCCCTGGACCCAGATGTTGTTGCCGTCCTGCTGGTTCCAGTAGAGCATCTGCTTCGCGCCCTGCGTGCACCTCGACGCGTCGTCTTCGCACCAGACGGGGGGTCGCCCCGGCGCGACGGGGGCAGTTGATGTAGCACCGGTGACTTTGCACCTGAATGCCTGCTGGTACATGTTCGGCTGGCCGCATCCGTTGGGAATCTGGATGGAAAAAAATAGGAGGGTGGTTAATGTTAAATGCAAGAA…	MFARHLLAFAALLQTGTTLAHLAAWHDGMYCRNGTSGSDEANDYTVVKPLYQLPRNDWWLHGLDGCTKFPPAPGKFLELPAGKEFTVEIASNRGKTSLSFNGRFASNWPDGNNYPEDYNVPSCITSPNLHAQNHSQAAGTAFAISYQSDIERVTPENLVVFSVKYHTPWKRVTTYSIPAALPACPEGGCHCAWAWVSTIDSEYRFLHLTLTTLLFFSIQIPNGCGQPNMYQQAFRCKVTGATSTAPVAPGRPPVWCEDDASRCTQGAKQMLYWNQQDGNNIWVQGRDRAGAPKSPAYNSKCGFVDGAQNDIFSTARGKERRCAARTKRASAARRGL
PTI98_0000129	PTI98_0000129-T1	mRNA	scaffold_1	370086	370947	-		hypothetical protein														GATGCGCCTGCTCCTGCTACCCCCGATACGGATCGCGCTGATGATGATGCCGTGCTCGCGCTCCCTTCGCTTACACGCATCTTCGCTTAATCCTGCTGTGAGGGAATATAGCTATTCTCTGCCAGGGGACGATATTCGCGAGGCTCCAAATAAAGATATCATCGATATCGTGGAGAGTGCGCAGGTGGCCAAGTACCAGCGCAGGTATGTTTGAAGAGTCTGTACTTCAGTACTCACTCTGGCGTGGTGGAACAGTGGCCGGGATGCTAACACACCTTAAGTGGTGGGGAAATGAAGCAGGCGGCGTGCTCTGTGTTTGCCCGCTCGAGGTGTGTGTGTGTGCTACGCGTCGGCGCGTACGATCACAGCACCGTGACGCCGTGCCCTCCAAGAAAGGAG…	TTAAGACTTTTCGCCTAGACGCATACCGGTGGAGCCTGCTGTCGGGGAGAGAGGAGAGGAGAGAGTGATAGTTGCATAGCAGATCCAAGAAGCAGCCGGCTTCGGAATAAGATATTGTATTTTGCCCAGAAGCAATGCAATCCAGCTGCAAGGTTGTTCACAGGTTTCCAACACGTCGACGACCCCGAATATTTGGACGTTCGGATGCCTGCAATTTGCAGGCTGAAGCCGCGCTAATGAGCGTTTACACGTTGGCACACGGACGCCATGTTCTCGAGATTCCATGCCAACGATACCAATAAGCTTCCACTGCACTCCGAGCGACGCGAAAGTTGGAGCTGTAGTCGGGTAGAAGGTCAATGGAGCTCCAGTAGTAATGTTGGCATTTCCATAAGTAAC…	TTAAGACTTTTCGCCTAGACGCATACCGGTGGAGCCTGCTGTCGGGGAGAGAGGAGAGGAGAGAGTGATAGTTGCATAGCAGATCCAAGAAGCAGCCGGCTTCGGAATAAGATATTGTATTTTGCCCAGAAGCAATGCAATCCAGCTGCAAGGTTGTTCACAGGTTTCCAACACGTCGACGACCCCGAATATTTGGACGTTCGGATGCCTGCAATTTGCAGGCTGAAGCCGCGCTAATGAGCGTTTACACGTTGGCACACGGACGCCATGTTCTCGAGATTCCATGCCAACGATACCAATAAGCTTCCACTGCACTCCGAGCGACGCGAAAGTTGGAGCTGTAGTCGGGTAGAAGGTCAATGGAGCTCCAGTAGTAATGTTGGCATTTCCATAAGTAAC…	MLTHLKWWGNEAGGVLCVCPLEEGCDTVVTYGNANITTGAPLTFYPTTAPTFASLGVQWKLIGIVGMESREHGVRVPTCKRSLARLQPANCRHPNVQIFGVVDVLETCEQPCSWIALLLGKIQYLIPKPAASWICYATITLSSPLSPTAGSTGMRLGEKS
PTI98_0000130	PTI98_0000130-T1	mRNA	scaffold_1	379833	381706	-		hypothetical protein						ENOG503PBKE								ATGAAATACAGGCAGCAGAAAACAGCTGAAGTCATTGCCAAGCTGCAACGTACTGGCGGCGAACTACCCAAATATGATGACTTCACATCTGGGCGGGAATACTTGAATGCGGTGCAATCCGGTCTAATCAAGGACAACGATACAGTCCTCATGTACTCTCTGGACGGCTGCCAACTCTACCGAAGCAAGACCTCGGACTGCTGGATTTTTGTATGGATTTTCATGGATCTGGACGGCGATTTTCCATATAAGAAGGTCCATGTCTCCCCTGGCATTGTGATTGTGGGCCCCAACAAACCACAGAACCTGGATTCCTTCTTATTCCCTACATTCTACCATGTTGCTGCCCTTCAACTAGAGGGGCTTCAGATCTGGGACGCCGACCTCAATGCAACCTTT…	TCATATGTACAAGGGATTGTTGATAACTAGAGCATCGTTGCCCAAATTTGCTTTAGTGGTGGTGGTAGGACTGGCAGGGGGATCGTAATAGATGCTTTTGTTGGTGTTATCGTCCTGGCTCTCATTTTGGATATCGCTCTCGGTACGGGCCTTCTTTGAGGGAATGCCGTCAGTTGGTGTTGAGTTACCTCGCTTTGGCAATGGACACTTGGAATCCACCTGCTCCTTCTTGATGTCCGGCTTCTTGATGCGGATGTGATTGTTGTACCAGGAGGGGAAATGATGGATTGCGATCTGCTCAGCCTTCCAGAAGCTATCGCAATATGTTAGCTTGGGATGTACGCCACAGATCGTAAGTAAGTAGAGCTTGCGGCCGAGATGGCATATTTTTGTCCAGGT…	TCATATGTACAAGGGATTGTTGATAACTAGAGCATCGTTGCCCAAATTTGCTTTAGTGGTGGTGGTAGGACTGGCAGGGGGATCGTAATAGATGCTTTTGTTGGTGTTATCGTCCTGGCTCTCATTTTGGATATCGCTCTCGGTACGGGCCTTCTTTGAGGGAATGCCGTCAGTTGGTGTTGAGTTACCTCGCTTTGGCAATGGACACTTGGAATCCACCTGCTCCTTCTTGATGTCCGGCTTCTTGATGCGGATGTGATTGTTGTACCAGGAGGGGAAATGATGGATTGCGATCTGCTCAGCCTTCCAGAAGCTATCGCAATATGTTAGCTTGGGATGTACGCCACAGATCGTAAGTAAGTAGAGCTTGCGGCCGAGATGGCATATTTTTGTCCAGGT…	MKYRQQKTAEVIAKLQRTGGELPKYDDFTSGREYLNAVQSGLIKDNDTVLMYSLDGCQLYRSKTSDCWIFVWIFMDLDGDFPYKKVHVSPGIVIVGPNKPQNLDSFLFPTFYHVAALQLEGLQIWDADLNATFISNLFLLFGIANGPGLALHNGLVGHKGRHGCRLHCPISWRILILFSLDSPSARLALCGHLEVALTRTNFDQLLDAVRNSRIDGPHSTANLSSTAHLRSQILRNDYPNIKFWTRSQWTKTNSRFKSETKFELDPTGSDSKPRKRNNYIETADGDLLNKEDMAKIRLTMRGAFQQLKRLELAPDTWTKICHLGRKLYLLTICGVHPKLTYCDSFWKAEQIAIHHFPSWYNNHIRIKKPDIKKEQVDSKCPLPKRGNSTPTDGIPSKKA…
PTI98_0000131	PTI98_0000131-T1	mRNA	scaffold_1	383363	383774	-		hypothetical protein						ENOG503PBKE								ATGAACCAGAAGATGACGAAGATGAAGAAGGCAATAGAGGACCGCCAAGGGGACCACCAGAGGGTACGTGAAGATCTGGCTAGCCTCCGAACCTTCTAACTGATTATTGATATGCATTACAGATCGGGATTCCGGGGAACTCTTATTACAGGAAACCTCGAGTATTGCTGATGTAGAAATCACTCTGAAATTTGTCAAGCTACTGTGCACCACGACCCTCAAAAAATCTGGGATGGAACCTGAGGATATTGAGCTACTTCGAAAGCCAGCAGACTATCCATTAGAAATTGACGACACTGATCTCCTACTCAGCATCAAGATTTACAAAGCATGCAGTCTTGCTTCAGAGGCCACATATACTTCCACTCAGCAAGCAATTCTCAAATGCTTTCCCGACTG…	TTACAGCATCTGGCAGTCGGGAAAGCATTTGAGAATTGCTTGCTGAGTGGAAGTATATGTGGCCTCTGAAGCAAGACTGCATGCTTTGTAAATCTTGATGCTGAGTAGGAGATCAGTGTCGTCAATTTCTAATGGATAGTCTGCTGGCTTTCGAAGTAGCTCAATATCCTCAGGTTCCATCCCAGATTTTTTGAGGGTCGTGGTGCACAGTAGCTTGACAAATTTCAGAGTGATTTCTACATCAGCAATACTCGAGGTTTCCTGTAATAAGAGTTCCCCGGAATCCCGATGTACCCTCTGGTGGTCCCCTTGGCGGTCCTCTATTGCCTTCTTCATCTTCGTCATCTTCTGGTTCAT	TTACAGCATCTGGCAGTCGGGAAAGCATTTGAGAATTGCTTGCTGAGTGGAAGTATATGTGGCCTCTGAAGCAAGACTGCATGCTTTGTAAATCTTGATGCTGAGTAGGAGATCAGTGTCGTCAATTTCTAATGGATAGTCTGCTGGCTTTCGAAGTAGCTCAATATCCTCAGGTTCCATCCCAGATTTTTTGAGGGTCGTGGTGCACAGTAGCTTGACAAATTTCAGAGTGATTTCTACATCAGCAATACTCGAGGTTTCCTGTAATAAGAGTTCCCCGGAATCCCGATGTACCCTCTGGTGGTCCCCTTGGCGGTCCTCTATTGCCTTCTTCATCTTCGTCATCTTCTGGTTCAT	MNQKMTKMKKAIEDRQGDHQRVHRDSGELLLQETSSIADVEITLKFVKLLCTTTLKKSGMEPEDIELLRKPADYPLEIDDTDLLLSIKIYKACSLASEATYTSTQQAILKCFPDCQML
PTI98_0000132	PTI98_0000132-T1	mRNA	scaffold_1	385169	388092	-		hypothetical protein				PF01565;PF08031		ENOG503NZ5Q	C:(C) Energy production and conversion					AA7		ATGCTTGTAAGTCCCCGACTCGTACTTACGCAATTGCTCTCGCACAACCCCTTGGCGCAGATTGATTATCAGAAAATCGCCACCAAATTCACCGATCAAGGCATCCATGTCTTCAAGAAAGGTATGCGATAGCCGAAGCTCGAGGTCTTCGCATTCATGTTGATCTTCATAGGCACCACTGGCTACAATGATAGTATCAGGCATGTCCTACAGAATGGCAGTCGACCATCTGCATTCGCAGTCCAGCCATTGGACGTAGATCAGCTTGCCAAGACAGTGCGTAGTGGCCCCTCACGTAGTAGGATACTTACTTTCACCATCTGTAGATGGTGATTTTGTCGGAAAATAGGGTTCCATTTGGAGTGCGTATAAAAAGGGTTCGACTCTAATACTAAAATC…	CTAGACGTCACGGTCATAAACCCTGCTGATGCCTCCCAGCAATATTTTAGACAAGAGGGCGTCATCGAGTTGCTCTGGATGGTAACGAGTGGTGTCGACCATGTCGGGGATCTCGTTTTGTTTGGAAAGATCATCGTCGAGGTGTTGAAGGTACTTCTCTGCATCGTCGGCATTTCCAACTTGAACGAAGCTTATTCCAACTTGGTTGGGTGGCCAACCATCGCTTTTGAGTCTCTTTGCAGCTCCTGTAATCACCGATGCCAAAACATCGAAATCAGAATCTCCATCTGTAGTGTCACCATCCGTGACCACAATCAGGTTCATGCGCTTGATGGAATAACGACTAGAAGGCGCCTGCTTTCGAGCAGTGGTGATCTTAGCTATATACTCCCATAACAG…	CTAGACGTCACGGTCATAAACCCTGCTGATGCCTCCCAGCAATATTTTAGACAAGAGGGCGTCATCGAGTTGCTCTGGATGGTAACGAGTGGTGTCGACCATGTCGGGGATCTCGTTTTGTTTGGAAAGATCATCGTCGAGGTGTTGAAGGTACTTCTCTGCATCGTCGGCATTTCCAACTTGAACGAAGCTTATTCCAACTTGGTTGGGTGGCCAACCATCGCTTTTGAGTCTCTTTGCAGCTCCTGTAATCACCGATGCCAAAACATCGAAATCAGAATCTCCATCTGTAGTGTCACCATCCGTGACCACAATCAGGTTCATGCGCTTGATGGAATAACGACTAGAAGGCGCCTGCTTTCGAGCAGTGGTGATCTTAGCTATATACTCCCATAACAG…	MLIDYQKIATKFTDQGIHVFKKGTTGYNDSIRHVLQNGSRPSAFAVQPLDVDQLAKTMVILSENRVPFGIKGCGSSWNPGASSTNGVQIYMTFFDKIDFSNEAYIDVGAGCLWAQVYAAMENSGKNVVGGIGGVATFLLGAAYSLSKSNQYGLTIDHILEMEIVLPNGKVMTVKEDGEGSDLFEALKGGGNNFGVVTRFRLKTHDQGPIWGGTFVFRNECETEVTNAINTFIREEMRREETHREPSCREAELFATFRSFVTDGELKHDISVTCVYDGPKPERNPWASFVGISEKAGALKDSRQTNGVSYDINRLSDIRSYTIVDALMSESFPGPQNHNTRGRLGCIMVNGYNKALINTIASEAKVAAQEMKTRGGKLLSFPFFPCVTSIFNNSKPAAWP…
PTI98_0000133	PTI98_0000133-T1	mRNA	scaffold_1	388128	388532	-		hypothetical protein														ATGGGAAAGGAACCGAGCTTTGTGGCTTTGGACGCTTCAAGGCATATTCGTATGTCATATACTCATGTCGGCGCTCGTATACAGTGTGATGCTTGCCAACAGTAACAACAGGGTTCAAAGAAAGGCAGCTTATGCTGATTTTGCGTTGGCGTACTCTCCTACGATGCCTTTCCCTCAGAGATACGCGATCGCAAAGGTTGAAAGCCAGATTGCGTGGATAGGCCACTATTCTGAGCCTGTTGGAAGATAGCATTCCTGAGTTCGGAGACGGCGACTACCGCGAGCTTCTGAAAACGATGGTCTCTTCTATCCGGCATTCCGCAACGAAGACGGTCCGTTTGCCCCCTACACGGCATCCCTCCCATTTCGTTATTCGTACTTAAGTAGCCTGCAGAGGTC…	CTAGTCGACCTCGTCTTCGTTGCGGAATGCCGGATAGAAGAGACCATCGTTTTCAGAAGCTCGCGGTAGTCGCCGTCTCCGAAGCAATCTGGCTTTCAACCTTTGCGATCGCGTATCTCTGAGGGAAAGGCATCGTAGGAGAGTACGCCAACGCAAAATCAGCATAAGCTGCCTTTCTTTGAACCCTGTTGTTAGAATATGCCTTGAAGCGTCCAAAGCCACAAAGCTCGGTTCCTTTCCCAT	CTAGTCGACCTCGTCTTCGTTGCGGAATGCCGGATAGAAGAGACCATCGTTTTCAGAAGCTCGCGGTAGTCGCCGTCTCCGAAGCAATCTGGCTTTCAACCTTTGCGATCGCGTATCTCTGAGGGAAAGGCATCGTAGGAGAGTACGCCAACGCAAAATCAGCATAAGCTGCCTTTCTTTGAACCCTGTTGTTAGAATATGCCTTGAAGCGTCCAAAGCCACAAAGCTCGGTTCCTTTCCCAT	MGKEPSFVALDASRHILTTGFKERQLMLILRWRTLLRCLSLRDTRSQRLKARLLRRRRLPRASENDGLFYPAFRNEDEVD
PTI98_0000134	PTI98_0000134-T1	mRNA	scaffold_1	389189	391703	-		hypothetical protein			EOG0926142H	PF08662		ENOG503NVIY	J:(J) Translation, ribosomal structure and biogenesis							ATGGCTAGTCAAATCTCGCAGCAAATTGCATGTTAGTGTGTTTTTCTGATTTCAGCGCCTCCCAGCTTTCAAATGCGACAATTTGGATCTGAGAATGGGACTCCAATTACTCAATGGTGGCTTTATCGCTCTTGGATGGAATTTCTATCTCTGGGATCGTGGCATGGTACCCCGACTTCGTCGTTCTGTTGACCCCCGTTTACGTATGGATCGGATGCACGAGTAAACTGACTCTTTATCTCTAGTCCGTGCACAAAAGTCGCTTGGTCTGATCGGCGGCACCCCCGACTATAGACCCGTAGCTGGATTTGCCGATACAGAGGTTACCGCTCGCACTTACCACTATAGCGCAGACGGCAGGCTCTACGCCTACGCCTTACCGAGCGCGTAAGTGTCTCA…	CTAAGCAGCGCCCAAGCTGGTGAGCTCTTGTCTGATCTCAGCTTCCGCATCGATCTTCTTGAGCTGGGTGACTTCCAAACGTTCGCCGCGTTTGGCCTTTTCTTTGAGCTCCTCGATGGCCTTGAGCTTCTTCGTAAGATTACGAATCTTCTTGGCGGTAGGATCAAGGGCACTATCAAGCCCAGGTGTGGTGGGCAAAATATCCGTCTCCACGGAAAGAGTAGGCGGTGGAGGTGCGACAGCAACAGCAGCAGGGACCTTCCCGTTGACCTTGGGCGTCCTATTCCCGTTCCCTTTCTGCCCACCTTTCGCCCCCTGACCCTCTCCTTGTCCTTGCCCACCTTCCCTCCTTGCCCTCTCTCCTCCTTGCCCTTGTCCTTGCTCTTCCCCTCCTTCCTT…	CTAAGCAGCGCCCAAGCTGGTGAGCTCTTGTCTGATCTCAGCTTCCGCATCGATCTTCTTGAGCTGGGTGACTTCCAAACGTTCGCCGCGTTTGGCCTTTTCTTTGAGCTCCTCGATGGCCTTGAGCTTCTTCGTAAGATTACGAATCTTCTTGGCGGTAGGATCAAGGGCACTATCAAGCCCAGGTGTGGTGGGCAAAATATCCGTCTCCACGGAAAGAGTAGGCGGTGGAGGTGCGACAGCAACAGCAGCAGGGACCTTCCCGTTGACCTTGGGCGTCCTATTCCCGTTCCCTTTCTGCCCACCTTTCGCCCCCTGACCCTCTCCTTGTCCTTGCCCACCTTCCCTCCTTGCCCTCTCTCCTCCTTGCCCTTGTCCTTGCTCTTCCCCTCCTTCCTT…	MASQISQQIAFRAQKSLGLIGGTPDYRPVAGFADTEVTARTYHYSADGRLYAYALPSAVRIFQAESAQFLRELQVPNVVDIQFSPRGTYMSTWERPVKFEDGSQHKNLRIFSVSTGEELIAFSQKSQDNWDLQYTISESHAIRLVGQEVQVFRPAEWSKGIVDKLKVEGATSVSLSPGLNPSLAVFVAEKKGAPANIKIYGLLSLNSPPTCQKTFFKADRSQIKWNTLGTQVLLLTQTEVDNSNKSYYGETMLYLLSAAGNFDCRVTLDKEGPIHDFAWSPNSKEFGVVYGFMPAKTMIFDQRVRSLHDFGAAPVNFVSFNPQGRLIALAGFGNLAGKIDIFDRRSLTKVCTVDAPNTSHCEWSPDGRFLLTATLSPRLRVDNGLKVWHCSGPLVHFQA…
PTI98_0000135	PTI98_0000135-T1	mRNA	scaffold_1	391912	393378	+		hypothetical protein						ENOG503P11Q	S:(S) Function unknown							CCTAGCTCTGTGACCTTGGGCGTACCAGTGCAAGAGTCAAAATAGCAACCTCATCGCTGGATGGCTTGGGAATAGTACGCAACGTTCAATACTCATTCATGTCTCAGCCTCTGCCAGCCCCCGATAACGTTGCCGCTCAATTGCCCACTCCCAATGCCCTTAGCGCGTACAACGTCTGCTTTGACTTTAAACAATCCGCCTCCACCCAGAAGAACGATGAATACCTCATCGCTGCTAGGGTCTTGGGATATTTAACTCTTCATGCCCCTTCGCATCATGCATTGGCGGAGGTTGTCGAAACAATCCATTCCTGCCGCCAAAACAACCTGACCCTCTCTGCATTGGGAGAGGCATTCATTGTGTGGTTTGTACGTCCTTGTGAGTATCATGCTTTACTCG…	CCTAGCTCTGTGACCTTGGGCGTACCAGTGCAAGAGTCAAAATAGCAACCTCATCGCTGGATGGCTTGGGAATAGTACGCAACGTTCAATACTCATTCATGTCTCAGCCTCTGCCAGCCCCCGATAACGTTGCCGCTCAATTGCCCACTCCCAATGCCCTTAGCGCGTACAACGTCTGCTTTGACTTTAAACAATCCGCCTCCACCCAGAAGAACGATGAATACCTCATCGCTGCTAGGGTCTTGGGATATTTAACTCTTCATGCCCCTTCGCATCATGCATTGGCGGAGGTTGTCGAAACAATCCATTCCTGCCGCCAAAACAACCTGACCCTCTCTGCATTGGGAGAGGCATTCATTGTGTGGTTTGTACGTCCTTTTAAGAAATATAAGGGGCAGA…	ATGTCTCAGCCTCTGCCAGCCCCCGATAACGTTGCCGCTCAATTGCCCACTCCCAATGCCCTTAGCGCGTACAACGTCTGCTTTGACTTTAAACAATCCGCCTCCACCCAGAAGAACGATGAATACCTCATCGCTGCTAGGGTCTTGGGATATTTAACTCTTCATGCCCCTTCGCATCATGCATTGGCGGAGGTTGTCGAAACAATCCATTCCTGCCGCCAAAACAACCTGACCCTCTCTGCATTGGGAGAGGCATTCATTGTGTGGTTTGTACGTCCTTTTAAGAAATATAAGGGGCAGACCCCTGATAGCTCTTTGCACCCCAGCCGGCCATCCTCAGTCGATGAGGATGCAGCCGCGCTGAAAACTTCAATTCAGGAGGCACCGAGAGACCACAGT…	MSQPLPAPDNVAAQLPTPNALSAYNVCFDFKQSASTQKNDEYLIAARVLGYLTLHAPSHHALAEVVETIHSCRQNNLTLSALGEAFIVWFVRPFKKYKGQTPDSSLHPSRPSSVDEDAAALKTSIQEAPRDHSAAKRHALVRDGYRCLITRRYDRAAENNLILRRKSLSHMAASLPPNALTSPPPLRISTSILLLGTRPQTQTKYALKDYAASVLAVLKRFGYDVDTLNGAGVHSLFNVMTLERNVHDMFDQLLLWKPQTPTA
PTI98_0000135	PTI98_0000135-T2	mRNA	scaffold_1	391912	393378	+		hypothetical protein						ENOG503P11Q	S:(S) Function unknown							CCTAGCTCTGTGACCTTGGGCGTACCAGTGCAAGAGTCAAAATAGCAACCTCATCGCTGGATGGCTTGGGAATAGTACGCAACGTTCAATACTCATTCATGTCTCAGCCTCTGCCAGCCCCCGATAACGTTGCCGCTCAATTGCCCACTCCCAATGCCCTTAGCGCGTACAACGTCTGCTTTGACTTTAAACAATCCGCCTCCACCCAGAAGAACGATGAATACCTCATCGCTGCTAGGGTCTTGGGATATTTAACTCTTCATGCCCCTTCGCATCATGCATTGGCGGAGGTTGTCGAAACAATCCATTCCTGCCGCCAAAACAACCTGACCCTCTCTGCATTGGGAGAGGCATTCATTGTGTGGTTTGTACGTCCTTGTGAGTATCATGCTTTACTCG…	CCTAGCTCTGTGACCTTGGGCGTACCAGTGCAAGAGTCAAAATAGCAACCTCATCGCTGGATGGCTTGGGAATAGTACGCAACGTTCAATACTCATTCATGTCTCAGCCTCTGCCAGCCCCCGATAACGTTGCCGCTCAATTGCCCACTCCCAATGCCCTTAGCGCGTACAACGTCTGCTTTGACTTTAAACAATCCGCCTCCACCCAGAAGAACGATGAATACCTCATCGCTGCTAGGGTCTTGGGATATTTAACTCTTCATGCCCCTTCGCATCATGCATTGGCGGAGGTTGTCGAAACAATCCATTCCTGCCGCCAAAACAACCTGACCCTCTCTGCATTGGGAGAGGCATTCATTGTGTGGTTTGTACGTCCTTTTAAGAAATATAAGGGGCAGA…	ATGTCTCAGCCTCTGCCAGCCCCCGATAACGTTGCCGCTCAATTGCCCACTCCCAATGCCCTTAGCGCGTACAACGTCTGCTTTGACTTTAAACAATCCGCCTCCACCCAGAAGAACGATGAATACCTCATCGCTGCTAGGGTCTTGGGATATTTAACTCTTCATGCCCCTTCGCATCATGCATTGGCGGAGGTTGTCGAAACAATCCATTCCTGCCGCCAAAACAACCTGACCCTCTCTGCATTGGGAGAGGCATTCATTGTGTGGTTTGTACGTCCTTTTAAGAAATATAAGGGGCAGACCCCTGATAGCTCTTTGCACCCCAGCCGGCCATCCTCAGTCGATGAGGATGCAGCCGCGCTGAAAACTTCAATTCAGGAGGCACCGAGAGACCACAGT…	MSQPLPAPDNVAAQLPTPNALSAYNVCFDFKQSASTQKNDEYLIAARVLGYLTLHAPSHHALAEVVETIHSCRQNNLTLSALGEAFIVWFVRPFKKYKGQTPDSSLHPSRPSSVDEDAAALKTSIQEAPRDHSAAKRHALVRDGYRCLITRRYDRAAENNLILRRKSLSHMAASLPPNALTSPPPLRISTSILLLGTRPQTQTKYALKDYAASVLAVLKRFGYDVDTLNGAGVHSLFNVMTLERNVHDMFDQLLLW
PTI98_0000136	PTI98_0000136-T1	mRNA	scaffold_1	397143	398754	+		hypothetical protein				PF01822		ENOG503Q0E8	S:(S) Function unknown							GGACATCTCAAGGATGCTTTGTAGGTGGTCCGCTTAATTGCATACGCCATGTGGCTAAGTGAAATCCCCATAGACGTCAGTCCGATGGAAACCCAGATAGCCACACATACATCTAACATTCGATTAGGGACATCTCGACCTCCCGCACCTTGGCTGCAGTTACCACAATCGATACCAAAAACTTGACCATCGAGTCATGTATCGCAATCTGTGACAACGCAGGCTTCATTTTCGCCGGCGTAGAATTCGGACAAGAGTGCTGTAAGTTATTGTTCGGCCTAATTGATCCTATGCTGTACATTTATTCACTCTTCCATTCGTATAGACTGCGATTCTGTCATCCAAGACCCAGGCGTCGAGACTGATATCAGTGAATGCAACTTCGCATGTTCAGGCAAT…	GGACATCTCAAGGATGCTTTGTAGGTGGTCCGCTTAATTGCATACGCCATGTGGCTAAGTGAAATCCCCATAGACGGACATCTCGACCTCCCGCACCTTGGCTGCAGTTACCACAATCGATACCAAAAACTTGACCATCGAGTCATGTATCGCAATCTGTGACAACGCAGGCTTCATTTTCGCCGGCGTAGAATTCGGACAAGAGTGCTACTGCGATTCTGTCATCCAAGACCCAGGCGTCGAGACTGATATCAGTGAATGCAACTTCGCATGTTCAGGCAATCCCGCGGAGGTCTGTGGCTCGGGAGGTCACATGAATATCTTCTATAGCGGAGCGCCTCTCCCCCAATTTACTCAAACGATCGGAGAAACGGGGTGGACCTTCCAAGGATGTTTCAC…	ATGAATATCTTCTATAGCGGAGCGCCTCTCCCCCAATTTACTCAAACGATCGGAGAAACGGGGTGGACCTTCCAAGGATGTTTCACCGACGATCCACAGAATCGCACCCTGCGTGTTCCTGTCGCTATACCCCAAGGGGTGACTCCAGAATCTTGTACCGCGGCGTGTCAGACTGCGGGTGGATTTGCGCGCGCAGGCCTTGAAGTTGGGCGAGAATGCTGGTGCGACAACCTCCTTGATGCTTCCTCTGAAGCCCGCCCGACTCGCGAATGCCGAACCGTCTGCAACGCAGACCACACCCAGTTGTGTGGTAGTGCAAACCGAGCAGCCGTATACGGATTCAACGTAGGCGGAGGTGGAACTCAGCCAGAACAATGTACCGAAGTGAACGTGAACAAC…	MNIFYSGAPLPQFTQTIGETGWTFQGCFTDDPQNRTLRVPVAIPQGVTPESCTAACQTAGGFARAGLEVGRECWCDNLLDASSEARPTRECRTVCNADHTQLCGSANRAAVYGFNVGGGGTQPEQCTEVNVNNFTLQAVFKAPPPSGPSTITLKMILVEMVPDIMWSILSACTNCCTDWPNFSLTNSVFLPRSVSNPAQLVSATPRAGESLSFLASSPPFPGDRGYCVTNDINQPDGLPLLAFNGNSENWALCPNNTANGRLDVVFSPTLNHPHYTVASCLAVDIQMIGV
PTI98_0000137	PTI98_0000137-T1	mRNA	scaffold_1	398810	400477	+		hypothetical protein		3.1.1.23		PF07859;PF12146;PF12697		ENOG503Q369	S:(S) Function unknown				S09C			GCGGTGACCTGGGGCTAGAGGCTGCACCAAAGGTTGGACTTGAACCGCAACTTCCAGCTACAAATTCCACCAAGAGGATACACCTACGTTCTCTAGATTCCCATGTCGCCCGTATGTTCTTTCTACATCCTCGTCGATGCGCGAGTACTGAAGGCACTTCGCTAGCCCAAATCTCCTCCAGCCGAGCCCAAGTCTATCTTATACCGCGCTCATGCCTTTCTTGCAATATGTGGTGTCATTTACGGGCTGCTTATGGTGCTGCTCTTCGTCCCCTTCATCCAGACCCAGTTGAGTTAATTTCTACTGTCACGGAGGGTGTAATCTGATGAAACTCGTTTTTAAGCGTGCTATACATGAACGCCATCAGGATACCATGGTTTGCTAAATACGATGTACCTG…	GCGGTGACCTGGGGCTAGAGGCTGCACCAAAGGTTGGACTTGAACCGCAACTTCCAGCTACAAATTCCACCAAGAGGATACACCTACGTTCTCTAGATTCCCATGTCGCCCCCCAAATCTCCTCCAGCCGAGCCCAAGTCTATCTTATACCGCGCTCATGCCTTTCTTGCAATATGTGGTGTCATTTACGGGCTGCTTATGGTGCTGCTCTTCGTCCCCTTCATCCAGACCCACGTGCTATACATGAACGCCATCAGGATACCATGGTTTGCTAAATACGATGTACCTGAACAGTATGGCTTCGCTCCTGGAAAAGCAGTCAATCTACGACTGCAGGCGGCGGACAACGTCTCAATCGGTGCTTGGTTTGTCCTCGCCGACTCGTATTATCAAACCATA…	ATGTCGCCCCCCAAATCTCCTCCAGCCGAGCCCAAGTCTATCTTATACCGCGCTCATGCCTTTCTTGCAATATGTGGTGTCATTTACGGGCTGCTTATGGTGCTGCTCTTCGTCCCCTTCATCCAGACCCACGTGCTATACATGAACGCCATCAGGATACCATGGTTTGCTAAATACGATGTACCTGAACAGTATGGCTTCGCTCCTGGAAAAGCAGTCAATCTACGACTGCAGGCGGCGGACAACGTCTCAATCGGTGCTTGGTTTGTCCTCGCCGACTCGTATTATCAAACCATATATCCATCCTCCCCCGAGTCATACACATCACCCACCCGCGAGGAACTCTTATCTGACCATATTCCGCGTGCCGTAGCTTCACGCCCCACCATCATTTTCTTC…	MSPPKSPPAEPKSILYRAHAFLAICGVIYGLLMVLLFVPFIQTHVLYMNAIRIPWFAKYDVPEQYGFAPGKAVNLRLQAADNVSIGAWFVLADSYYQTIYPSSPESYTSPTREELLSDHIPRAVASRPTIIFFHGNMATRVFFLRVAYYKAFASRLGANVLAIDYRGFGDSDGTPSEDGLAKDARAAWDWVIEMKKHAGADRVQDLGDDVLIVGHSLGTAVAARLAAELSQENVKYRGVVLLSPFESIGNLLAEYHFFGVIPLMKPIHSIPGAGKILNWGLVHKFDTAARLHEIKEPILIAHAENDWDIPSSHSENLFAAILDPHLPAVPEVPLGPISWTKEDWDAFTQEKAFRVKAREALVTTYLIPDVGRIERFEKGGSKAVFFKTLHGGHDMIALQ…
PTI98_0000138	PTI98_0000138-T1	mRNA	scaffold_1	400634	401884	-		hypothetical protein				PF12937		ENOG503PC2W	S:(S) Function unknown							ATGGTGACATCGAAGAGCCAAAGCTATATCTCAAGATTGCCAAATGAGCTACTCATTGAGATTTTCCGGACCAGAGGTTCACCAAGTCACGTCCCTCTCCCAATAACCGTCTCCCAAGTCTGCCACCACTGGCGTCAGCTTTCGCTCAACGCGGCTTTCATATGGTCGCAGATTGACGTGTCATGGCATCCTATACCCATGATCAAGACCTGCATAGCCCGTGCTGGGTCAAATCCACTCGATATTCGCGTCGTTCTCGACGACTACTCGAAGCCCAGATGTCATTCTATCAAGGAAGGCCTCGACTTGATTATCCCCGAAATTGAACGCTGGCGCAGTTTCTCAGTTGAAGCCAAATACTTCGGCTCTATGATGACGGTCTATATGGCTATCCGCCAC…	TTATGATGACCTCACAACGAGTTCATTCAAACTGGGCCAAGCATGGCCTGATTCCCCACCTTCTCCGGCTTTGGTAACGACTTCTAACATCCTCCGAACTCGAAGCTCGTCGACATCAGCTACGAGCAAACTGCGACCGCAGGACAGGGCGCTACCCAAGGCACCGGTTATCCAAGGAAAGAGCACGCTGCTAGCTTTGGACATGGTGTCGAAGGATTGCTGCGAAACGTTGACTTGGTAACAGTTATGCGAGAAGCTAGGGGCAAGGCAAGCATAAGGTATGGGGGAAGAAGTCGAAGGACGAGCGGGGCTGGACTCCACCGGTGCGACAGCGAAGTTGAGGGCCTGTGCGGTGTCCATTTTTCCGAGGAAAGAAGTCGACAAAGTCTTGAGCATAGG…	TTATGATGACCTCACAACGAGTTCATTCAAACTGGGCCAAGCATGGCCTGATTCCCCACCTTCTCCGGCTTTGGTAACGACTTCTAACATCCTCCGAACTCGAAGCTCGTCGACATCAGCTACGAGCAAACTGCGACCGCAGGACAGGGCGCTACCCAAGGCACCGGTTATCCAAGGAAAGAGCACGCTGCTAGCTTTGGACATGGTGTCGAAGGATTGCTGCGAAACGTTGACTTGGTAACAGTTATGCGAGAAGCTAGGGGCAAGGCAAGCATAAGGTATGGGGGAAGAAGTCGAAGGACGAGCGGGGCTGGACTCCACCGGTGCGACAGCGAAGTTGAGGGCCTGTGCGGTGTCCATTTTTCCGAGGAAAGAAGTCGACAAAGTCTTGAGCATAGG…	MVTSKSQSYISRLPNELLIEIFRTRGSPSHVPLPITVSQVCHHWRQLSLNAAFIWSQIDVSWHPIPMIKTCIARAGSNPLDIRVVLDDYSKPRCHSIKEGLDLIIPEIERWRSFSVEAKYFGSMMTVYMAIRHQYAPMLRHISMSLDDPYGVEGLWYQSEHSYFGILGGGAPKLDSLELHGISLHYCHPPLESLKRLSLDAPCDSEAGLPLSYSKLRDVLETAAGLEELSLHGRVVCHQESRTREKTDAVTLSQLRRLELSAPNGEAADDQCEYIESICNIVDAPMLKTLSTSFLGKMDTAQALNFAVAPVESSPARPSTSSPIPYACLAPSFSHNCYQVNVSQQSFDTMSKASSVLFPWITGALGSALSCGRSLLVADVDELRVRRMLEVVTKAGEGG…
PTI98_0000139	PTI98_0000139-T1	mRNA	scaffold_1	404257	407105	-	YAT1	carnitine O-acetyltransferase yat1		2.3.1.7		PF00755		ENOG503NUER	I:(I) Lipid transport and metabolism							CCCTGATCTCGTTCTATGGCATCCTTTCCTGTCACCCACTTCCCCCCGCCCGCGCCCAGTTTACCCACTTCAGCAACCTTTGCAGGCCAATCCAAGCTCGCAAAGCTCCCCATCCCACCGCTCGAGGATACATGCAACCGCTACCTCCGCGCGCTCTCTGCTCTGCAAGATCCGCACGAACACGCTCAGACCGCCGAAGCTGTTGAAGATTTCCTGAAGAACGACGGCCCGAAGATCCAGGCGAAACTCATCGAGTGGGCGAAGGATAAACCGAGCTATATCGAGGACTTTTGGTACGAGAGTTATTTGAGCCATTCTGACCCGGTGGTGTTGGCTTTGAATCCGTTCTTCGTCCTCGAGTGCGTTCGTCTCCATATCACTTTCTTATCGTGCCGTACT…	CTAGTACTCGGCGAGGGGGATGACTTTGCCGATGTTCTCATACGGCGTCCGTTTCCTCCTTCCGAGTAACTCAACATCTCCGCTATCAAAGAACGAATATCCAGGTATCGCAACTTCCTCCTCCTCACTCCCACTATCACTCTTATACCCTCCGCCATTGACATTAACGCTCCCGATCCTCCTCCCGGTCTTACTATCCCTCAGCACACCAGCATGGTCGACCCACGGCTCGGGCCTCTGATTCGCAGCCCGATACACCCCCACCATAACAGCCTTCACCTCATTCAAATACCCCTCTAGCACATCTAAAAACCTTCTCGTCTGCAGATGCTTGCTGCTCGCACACACGCTGATTCCGTCCTCCTTGATGATGTACCCCAGCCCGTACCCGTCTGCGGC…	CTAGTACTCGGCGAGGGGGATGACTTTGCCGATGTTCTCATACGGCGTCCGTTTCCTCCTTCCGAGTAACTCAACATCTCCGCTATCAAAGAACGAATATCCAGGTATCGCAACTTCCTCCTCCTCACTCCCACTATCACTCTTATACCCTCCGCCATTGACATTAACGCTCCCGATCCTCCTCCCGGTCTTACTATCCCTCAGCACACCAGCATGGTCGACCCACGGCTCGGGCCTCTGATTCGCAGCCCGATACACCCCCACCATAACAGCCTTCACCTCATTCAAATACCCCTCTAGCACATCTAAAAACCTTCTCGTCTGCAGATGCTTGCTGCTCGCACACACGCTGATTCCGTCCTCCTTGATGATGTACCCCAGCCCGTACCCGTCTGCGGC…	MASFPVTHFPPPAPSLPTSATFAGQSKLAKLPIPPLEDTCNRYLRALSALQDPHEHAQTAEAVEDFLKNDGPKIQAKLIEWAKDKPSYIEDFWYESYLSHSDPVVLALNPFFVLENDPNPGAQLPRASTLIVSSLGFIHDLRAGILEPDSLRGKPLDMDQYTRLFGTARIPTQRGCKMKTSIDSRHVVVLRRGQFYWFDCLDEDNRPLLTEREVLRNLQAIVGDADKTDRMEVARNAVGVLSTENRKIWSHLRSTLAQDKSNESCLEIIDNALFVVCLDDDPTIGANSDHKSLADLCSNFLCGTYNLYKGVQIGTCTNRWYDKLQIIVCADGSAGINFEHTGVDGHTVLRFAADVYTEGLMLLARSINPSAPTLFHAPLSPYSKSYKPPKNTPKSINGN…
PTI98_0000140	PTI98_0000140-T1	mRNA	scaffold_1	408369	408808	-		hypothetical protein														ATGATCGTACGAGGCCCAACTAAGATCAGGAGGTAAGCAAATTTCTCCATTCGCTGTTGTTGGGTTCGCGATCTCTCCAGGTCGAGTACAAAGGTTGATTGTTCCACGAGTCCAGTGCCTGCTGCGGCCCCAAATTATGGTCACGGGCGGCAGCCGTACCAGATACATCATACATCTATGAAGGTCGACCGCGCCACGCAGAATGCGTCGAGCATCCGCTCCGAAGAGAACGACATCTTCGACGCATGGATCGACATCAACCACCATATGCGCGTTATACACCCAACCTTCCCAATGATCCACGCCATAAAGTACGCGCCGTTCAAGCCTCCCTTAAGCTTGAAAGAGGAACGACAATGTGGCACAAGCGCAGCGGTGAGCGTTAAGCTCTAAAAATGA…	CTAGCATCCTGAATCGCTGCGCTTGTGCCACATTGTCGTTCCTCTTTCAAGCTTAAGGGAGGCTTGAACGGCGCGTACTTTATGGCGTGGATCATTGGGAAGGTTGGGTGTATAACGCGCATATGGTGGTTGATGTCGATCCATGCGTCGAAGATGTCGTTCTCTTCGGAGCGGATGCTCGACGCATTCTGCGTGGCGCGGTCGACCTTCATAGATGTATGATGTATCTGGTACGGCTGCCGCCCGTGACCATAATTTGGGGCCGCAGCAGGCACTCCTGATCTTAGTTGGGCCTCGTACGATCAT	CTAGCATCCTGAATCGCTGCGCTTGTGCCACATTGTCGTTCCTCTTTCAAGCTTAAGGGAGGCTTGAACGGCGCGTACTTTATGGCGTGGATCATTGGGAAGGTTGGGTGTATAACGCGCATATGGTGGTTGATGTCGATCCATGCGTCGAAGATGTCGTTCTCTTCGGAGCGGATGCTCGACGCATTCTGCGTGGCGCGGTCGACCTTCATAGATGTATGATGTATCTGGTACGGCTGCCGCCCGTGACCATAATTTGGGGCCGCAGCAGGCACTCCTGATCTTAGTTGGGCCTCGTACGATCAT	MIVRGPTKIRSACCGPKLWSRAAAVPDTSYIYEGRPRHAECVEHPLRRERHLRRMDRHQPPYARYTPNLPNDPRHKVRAVQASLKLERGTTMWHKRSDSGC
PTI98_0000141	PTI98_0000141-T1	mRNA	scaffold_1	409230	410491	+		hypothetical protein			EOG09264R1U	PF00177		ENOG503NXEV	J:(J) Translation, ribosomal structure and biogenesis							CCACCAGCAAAAGTGCGCCGCAAATACGCACCGACACAAACTACATACATGAAACTGCACAATTGGGTCACCGATTTCCGCAACACCACATGTTTTGCAGGAGCGGTTGTCAAGATTAGTAACTAGACTGACGTTATGAGTGTGTGAATAATTTACTGACCGTGAGACAATGATGCTAGACTACCGATTCTCTCATCAAATGGCTGATCGTTCCAGCAAAAATGTTAGCTTCGGTACGGGCAGCGACACGGGCAGCACCACGATGTATTCGCACCATTTCCACAGGTTCTGCGGGGGATACGAAGACCTTTCAAGACGCGTACATGGCCTTCGGTGCCAGTCTGCCCAACGCAGTCGCGAAAACTAGCCCCGTTCCCCAACCAACTCTGATGACCTCCG…	CCACCAGCAAAAGTGCGCCGCAAATACGCACCGACACAAACTACATACATGAAACTGCACAATTGGGTCACCGATTTCCGCAACACCACATGTTTTGCAGGAGCGGTTGTCAAGATTAACTACCGATTCTCTCATCAAATGGCTGATCGTTCCAGCAAAAATGTTAGCTTCGGTACGGGCAGCGACACGGGCAGCACCACGATGTATTCGCACCATTTCCACAGGTTCTGCGGGGGATACGAAGACCTTTCAAGACGCGTACATGGCCTTCGGTGCCAGTCTGCCCAACGCAGTCGCGAAAACTAGCCCCGTTCCCCAACCAACTCTGATGACCTCCGGTGGTCCATCTATCATGGATATCCCCCCCGCGGAGGACCCCCTGCTGAACTACTTCACGTC…	ATGTTAGCTTCGGTACGGGCAGCGACACGGGCAGCACCACGATGTATTCGCACCATTTCCACAGGTTCTGCGGGGGATACGAAGACCTTTCAAGACGCGTACATGGCCTTCGGTGCCAGTCTGCCCAACGCAGTCGCGAAAACTAGCCCCGTTCCCCAACCAACTCTGATGACCTCCGGTGGTCCATCTATCATGGATATCCCCCCCGCGGAGGACCCCCTGCTGAACTACTTCACGTCGAGTATCATGCAGGATGGCAAGCGCGCTCGGGCTGCTCGTATCACATCGCGCATGCTCCTCCACATCCACGCCGCTACCGGTGCTGACCCAGTTCCGACTCTCCGCGAGGCCGTGCGCTTGGCCTCGCCCGCAGTGAAGTCTCTAATCCACCGTGTCGCA…	MLASVRAATRAAPRCIRTISTGSAGDTKTFQDAYMAFGASLPNAVAKTSPVPQPTLMTSGGPSIMDIPPAEDPLLNYFTSSIMQDGKRARAARITSRMLLHIHAATGADPVPTLREAVRLASPAVKSLIHRVASKNVAKPVALGEKQRVRYAVQWILKASEKKAGRTIEERLAKEIIGITKGSSEVLKTKEEVHRFAMVNRGNARSRV
PTI98_0000142	PTI98_0000142-T1	mRNA	scaffold_1	410368	411146	-		hypothetical protein				PF00097;PF13445;PF13639;PF13920;PF13923		ENOG503PJ6U	O:(O) Posttranslational modification, protein turnover, chaperones							CCTACACCGCCAACATGGAGTTCCGCGTTAGCCCTCCAGACTTGCATGTCCCCAGCGACGGTGGGCGTGCTGTTGCGCAACGTGGAGTGGTACGTGAGGTCAGTTTTCTCTGCAATCTCCATGAGCAGCCGATTAACTTGGACTGTTGGGACTAGGACCGGCATAGTAGCGTGAATATTCGCGGCTCGCGTGTTGCGCATTCGGCGAGCGAGGACTCACACAACTATGCTGTGGAGCGGTGCTCAAATGGTCTACCGACAGCGATGCCCGAAACTCGAAGGAGAGGCGCAAAAGAGAACCATCGCGTATGCCGTTTACCTCGTTCCATTCCAAGGTCTGACTGATGATTGTCTCTGAAGCGCGTCGCTACAAAGATCTGCTACCGGTGCCCTATTTGTC…	TGCAGGTCGACGCGTCGCTATCGCCAATGCTAGATGAACGGTATGATTATGTATTGTGTAGATATGTATGTACACTAGATTATAGTATTGTCGCTTGTTGCTACTATATAGGTGCTACGATACGAAAGTCCGGAATAAATGAGCGTGAAGGATTACGCAGAAATTAATGAGCTGTGAGGTAGATTTTGCGCAATTGGCAAATGACGGCGGCTTTGCGACATGAAGGGCATGTCTCGTGTTCCAGGAGTGCGCGTTTGATGCACGGCGCGCAGAAGACATGTCCACACCGCGTCGCGCTTGCTATCTTCGGCGTGTCAAGACAAATAGGGCACCGGTAGCAGATCTTTGTAGCGACGCGGCGATGGTTCTCTTTTGCGCCTCTCCTTCGAGTTTCGGGCA…	TTAATGAGCTGTGAGGTAGATTTTGCGCAATTGGCAAATGACGGCGGCTTTGCGACATGAAGGGCATGTCTCGTGTTCCAGGAGTGCGCGTTTGATGCACGGCGCGCAGAAGACATGTCCACACCGCGTCGCGCTTGCTATCTTCGGCGTGTCAAGACAAATAGGGCACCGGTAGCAGATCTTTGTAGCGACGCGGCGATGGTTCTCTTTTGCGCCTCTCCTTCGAGTTTCGGGCATCGCTGTCGGTAGACCATTTGAGCACCGCTCCACAGCATAGTTGTGTGAGTCCTCGCTCGCCGAATGCGCAACACGCGAGCCGCGAATATTCACGCTACTATGCCGGTCCACTCCACGTTGCGCAACAGCACGCCCACCGTCGCTGGGGACATGCAAGTCTGG…	MEFRVSPPDLHVPSDGGRAVAQRGVDRHSSVNIRGSRVAHSASEDSHNYAVERCSNGLPTAMPETRRRGAKENHRRVATKICYRCPICLDTPKIASATRCGHVFCAPCIKRALLEHETCPSCRKAAVICQLRKIYLTAH
PTI98_0000143	PTI98_0000143-T1	mRNA	scaffold_1	417022	419431	-		hypothetical protein						ENOG503PHU3								ATGGGCCGCAAGTGGACGACAAAAGACCAAGAAGAGTTTCTTACTGGATGGGGGCCGCGTTACAAACAAGCCAGCGAAAAGAAAAATTACATGTTTTTCTGGGACGACCTTTTTTCGGCATGGTTCATCGCGTTCCCCGAGGCTGTCGCGGCCGATGTAGTGAACATTGCGCCCGAGCTATGGTCACCTGAACAACAGGAGACAGCTCAAAAGGGCATCCTGCAACGTAAAGCGGTAAGCTAGCTCGTTCATGATAATAATAGCGAAGTTACTTATCTAGAGCTAATAGCAACTGCGAGACTGGTTTCGAAACCACATGCGTCCCGATTGTCGCGTGGATTCGCCTGGATACATTAGAAAGCTTGTGAAGCTGCATGAGCAGAAGAATACTGGCAAGCG…	CTAGCGACGACTGTTGGAAGCACACACAGCGGAGCTACGTGTGACGCGAGTGGGAGGGACAGTCGGAGGGTCTGCTTGTTTGCGGCGCTTGCTAGAGACACGAGCAAGAGGGGCAGCCTCTGCTTGTTTGCGGCGTCGGCCGGCCAAGGTGGAGTTTTCTTTTCCAATGTTAGTGCCAGCACCTCTGCGCTCCTTGATAGTTGAACGCCGGGGTACAGAACCCGTCTCCTCGCAGAGGTTTGCTAGGGCCTTCAAGGTGTGCTTCAAGTCGGCTGTGGCAGTAAGCCATAAGGGAGACAGGCCGACGGCCTTACCCCACCACGCGAAAGCCATCATGACGATCAGGAGTCCGTTAGACCCTGTAACCTTGAGGACACTCCAATTCTGGCCCTCCGGCGT…	CTAGCGACGACTGTTGGAAGCACACACAGCGGAGCTACGTGTGACGCGAGTGGGAGGGACAGTCGGAGGGTCTGCTTGTTTGCGGCGCTTGCTAGAGACACGAGCAAGAGGGGCAGCCTCTGCTTGTTTGCGGCGTCGGCCGGCCAAGGTGGAGTTTTCTTTTCCAATGTTAGTGCCAGCACCTCTGCGCTCCTTGATAGTTGAACGCCGGGGTACAGAACCCGTCTCCTCGCAGAGGTTTGCTAGGGCCTTCAAGGTGTGCTTCAAGTCGGCTGTGGCAGTAAGCCATAAGGGAGACAGGCCGACGGCCTTACCCCACCACGCGAAAGCCATCATGACGATCAGGAGTCCGTTAGACCCTGTAACCTTGAGGACACTCCAATTCTGGCCCTCCGGCGT…	MGRKWTTKDQEEFLTGWGPRYKQASEKKNYMFFWDDLFSAWFIAFPEAVAADVVNIAPELWSPEQQETAQKGILQRKAQLRDWFRNHMRPDCRVDSPGYIRKLVKLHEQKNTGKRSRKATEMYSARFYQGSDTQKTVQKRLRDEAPRDSAGELIQETKAEKSSRRMKIYGAEIMAAWKGATEEQTSEVLVALDESRMRRMSEEDNDPMPDDQQEGLRRLPRLMDVAAKEMHDVSGWYFTILSGGRGAAGVVQTASFHLGQTRNGVDFEHAYSDFNEVVMKPWTSFVRNLCGESGAQVPASERSTLEHVPNQGSVGPPSPSSRSPIPRPPIPQEGLVGNGHRTPQMAQPEGGTDGTARTPTPTPPSGDGSENVSPRHSEGEVAQAEPQASNSPPPENAPS…
PTI98_0000144	PTI98_0000144-T1	mRNA	scaffold_1	419605	420249	+		hypothetical protein						ENOG503PKC9	S:(S) Function unknown							ATGGCTATTACTACTGACTCCGAAATCTCTCGCCTTGCTGAGATGGTCGCTAGCCTCGCAGTGCAGGTGGCGGCACTAACACCTCGTACGTCTCGCCTATACTCTCGTCGTTGTTTGAATTGGCTAATATACATGATTCACAGCGGCGAACAATGCTGGCGCTGGTGCCAATCCCTCTCCTCCGGCTCCGGCGCCAACTCCCGCTCCTGTGGCTGTCGCAGCCAACTCTGCGCCTCCAATTGTCCCTGGCGACGGACCCACCATGGGTGAGCATGCCCGCCTAATTGGTTGATGATTCGTCGCTGATCGAGATTGCCAGGCTCCTCCGAAGACCAGGAAGCAGAGGCCTCGACTTGTAAGTCATAGTCTGGCAGATCGATTCCTCGGGTTTGTCCCATA…	ATGGCTATTACTACTGACTCCGAAATCTCTCGCCTTGCTGAGATGGTCGCTAGCCTCGCAGTGCAGGTGGCGGCACTAACACCTCCGGCGAACAATGCTGGCGCTGGTGCCAATCCCTCTCCTCCGGCTCCGGCGCCAACTCCCGCTCCTGTGGCTGTCGCAGCCAACTCTGCGCCTCCAATTGTCCCTGGCGACGGACCCACCATGGGCTCCTCCGAAGACCAGGAAGCAGAGGCCTCGACTTGTTCGCACCGGCGCTGGTACGTTGTTATAGTCGGCCTCCAAGTGGGTGTTTTCCGTGGCTGGACGAACGCCGCCCCCCTTGTGCTTGGTGTTGCAGGCTCGATCTACAACAAGGAGCCTACCCGTGGGGCCGCCATTGTGGCTTTCAATGCCGCC…	ATGGCTATTACTACTGACTCCGAAATCTCTCGCCTTGCTGAGATGGTCGCTAGCCTCGCAGTGCAGGTGGCGGCACTAACACCTCCGGCGAACAATGCTGGCGCTGGTGCCAATCCCTCTCCTCCGGCTCCGGCGCCAACTCCCGCTCCTGTGGCTGTCGCAGCCAACTCTGCGCCTCCAATTGTCCCTGGCGACGGACCCACCATGGGCTCCTCCGAAGACCAGGAAGCAGAGGCCTCGACTTGTTCGCACCGGCGCTGGTACGTTGTTATAGTCGGCCTCCAAGTGGGTGTTTTCCGTGGCTGGACGAACGCCGCCCCCCTTGTGCTTGGTGTTGCAGGCTCGATCTACAACAAGGAGCCTACCCGTGGGGCCGCCATTGTGGCTTTCAATGCCGCC…	MAITTDSEISRLAEMVASLAVQVAALTPPANNAGAGANPSPPAPAPTPAPVAVAANSAPPIVPGDGPTMGSSEDQEAEASTCSHRRWYVVIVGLQVGVFRGWTNAAPLVLGVAGSIYNKEPTRGAAIVAFNAAAATGQVRLID
PTI98_0000145	PTI98_0000145-T1	mRNA	scaffold_1	421057	421724	+		hypothetical protein														ATGACGAATGTTCAACAAAGCAAACGCCGTAAAGCGGCCGCTTCATACTATGAAAAGTAAGCCCTTCATCAATTTATGCATAGTCTCGATTCATATTCCGTCTCCCTCCAGGAACAAGGATGCGCTTCGTAAAAAAGCTCGCTTACGAATGCGCCGCCTCCGCGCAAGTGACACTTCCAAGGACGAAACAGTGGCAGCCAATGCAGCCGCGTCCAAGCGTGCCTCACAGGCAAAATACCGTGAAAGGTGAGTACCCAGTTTTTGCAGACATCAAGTGCCATCCACTCAATCTATTCTGCAGTCGACGTGAAATTCTTCGCGCAAAAGAAGCACGCCGGCGTGTTAGGTTTGCAGGTTTCTATCGGATCTCCCATCTGATTTAACAAGTCATGTTTAGCA…	ATGACGAATGTTCAACAAAGCAAACGCCGTAAAGCGGCCGCTTCATACTATGAAAAGAACAAGGATGCGCTTCGTAAAAAAGCTCGCTTACGAATGCGCCGCCTCCGCGCAAGTGACACTTCCAAGGACGAAACAGTGGCAGCCAATGCAGCCGCGTCCAAGCGTGCCTCACAGGCAAAATACCGTGAAAGTCGACGTGAAATTCTTCGCGCAAAAGAAGCACGCCGGCGTGTTAGCAAAAAAGTGCTGGCCGGTATCATGGCTCTCTTTCCCCCGGCTGATCATGTCGACGCTGAAGAAGATAATGAATGCAGCGAAGTTAGCGATAGTGGGTATTTGGGCGACGGAAACCCATCGGACACAGACAACGAAAGCGAGGCCAAAATCAAAGCAGAAGCG…	ATGACGAATGTTCAACAAAGCAAACGCCGTAAAGCGGCCGCTTCATACTATGAAAAGAACAAGGATGCGCTTCGTAAAAAAGCTCGCTTACGAATGCGCCGCCTCCGCGCAAGTGACACTTCCAAGGACGAAACAGTGGCAGCCAATGCAGCCGCGTCCAAGCGTGCCTCACAGGCAAAATACCGTGAAAGTCGACGTGAAATTCTTCGCGCAAAAGAAGCACGCCGGCGTGTTAGCAAAAAAGTGCTGGCCGGTATCATGGCTCTCTTTCCCCCGGCTGATCATGTCGACGCTGAAGAAGATAATGAATGCAGCGAAGTTAGCGATAGTGGGTATTTGGGCGACGGAAACCCATCGGACACAGACAACGAAAGCGAGGCCAAAATCAAAGCAGAAGCG…	MTNVQQSKRRKAAASYYEKNKDALRKKARLRMRRLRASDTSKDETVAANAAASKRASQAKYRESRREILRAKEARRRVSKKVLAGIMALFPPADHVDAEEDNECSEVSDSGYLGDGNPSDTDNESEAKIKAEAKTPPIVPKVLSSSRRRVMPRWLERRQQSPFSDNLE
PTI98_0000146	PTI98_0000146-T1	mRNA	scaffold_1	421954	423061	+		hypothetical protein				PF01753		ENOG503P7P2	S:(S) Function unknown							ATGCCCCCGCCCGATCCACATTCCTCAGCGTACACCCGACTCCGAAAACGCAAGCGGCACACCAGTCCCACTGCGCACGATGTTCTACCTCCAGCAATTCGCCCCCGGACGGTTGTGGAAATCGAAGGGCCAGATGTTCAGGATGAGCTGGACGTCGAGAACGATTCGGATGTTCCGAGTGAACCAGATGTCGAGAACGACCCAGACACCGAGGACCCAGACACCGAGGACAATACAACCGAGTTAGACAGCAGGTCTGCAGAGTCAGAAACAGACACTGAAGAAGAAGATAGTCGTTTCGCGCCCGACCACTATGGACCTGGTCTACATTACTTTGTAGGCGACATCCCAAAGGCCCAATCCCGACACGTACTGACCACCGCACGTAGCACAACCGTC…	ATGCCCCCGCCCGATCCACATTCCTCAGCGTACACCCGACTCCGAAAACGCAAGCGGCACACCAGTCCCACTGCGCACGATGTTCTACCTCCAGCAATTCGCCCCCGGACGGTTGTGGAAATCGAAGGGCCAGATGTTCAGGATGAGCTGGACGTCGAGAACGATTCGGATGTTCCGAGTGAACCAGATGTCGAGAACGACCCAGACACCGAGGACCCAGACACCGAGGACAATACAACCGAGTTAGACAGCAGGTCTGCAGAGTCAGAAACAGACACTGAAGAAGAAGATAGTCGTTTCGCGCCCGACCACTATGGACCTGGTCTACATTACTTTCACAACCGTCGTTGCACAAATGCTCAATGCCGGCGGGATATCCCTCGCAAGTCATTGATGCGC…	ATGCCCCCGCCCGATCCACATTCCTCAGCGTACACCCGACTCCGAAAACGCAAGCGGCACACCAGTCCCACTGCGCACGATGTTCTACCTCCAGCAATTCGCCCCCGGACGGTTGTGGAAATCGAAGGGCCAGATGTTCAGGATGAGCTGGACGTCGAGAACGATTCGGATGTTCCGAGTGAACCAGATGTCGAGAACGACCCAGACACCGAGGACCCAGACACCGAGGACAATACAACCGAGTTAGACAGCAGGTCTGCAGAGTCAGAAACAGACACTGAAGAAGAAGATAGTCGTTTCGCGCCCGACCACTATGGACCTGGTCTACATTACTTTCACAACCGTCGTTGCACAAATGCTCAATGCCGGCGGGATATCCCTCGCAAGTCATTGATGCGC…	MPPPDPHSSAYTRLRKRKRHTSPTAHDVLPPAIRPRTVVEIEGPDVQDELDVENDSDVPSEPDVENDPDTEDPDTEDNTTELDSRSAESETDTEEEDSRFAPDHYGPGLHYFHNRRCTNAQCRRDIPRKSLMRCGACYLVTYCTVDCQQADWKMHKRVCQLVSAEPHARAMVRFNYRYGRYIHALALFMFGYCDLVAGPRRDEIWKKRVNTHAVVLHVRQHGYTDSHHPYHDYHYSSCYLFPIKLLNIIEEGCRARAEALLQIRQEEKTCIVVIMFEDKVGFSLGARAFLHKVDEFEINQYARTSTYNAPHSFRRILLHKARKATPVSVIESHI
PTI98_0000147	PTI98_0000147-T1	mRNA	scaffold_1	431999	433630	+		hypothetical protein				PF12937		ENOG503PJXW	S:(S) Function unknown							ATGGCCACATCATCCGAGTCGTTCTTCAGCCATTCGCCCAATATAGAGGAAATAGACACGAAGATAGAATCCCTGAAACATCAGATTACCCTGATACAGGGGGGAATCCGTTTTCTCGAAGAATACAAGAACACCAGATTGCTTACCGTAGCTAAACTTCCTCCCGAAGTCTTGTCAACAATCCTCGAGTCACTCGCGCTCAGCACACCTCCGCGTTCCACCTACAGGCAACAAGCCTATAGCCACATTTTCCTCGCTACGCAGGTGTGCCGCTTATGGCGTCAGGTGGCTCTCAGCTCCCCTCGAATCTGGGGTTGCATCAATGGATTCGCTTCACATCGCATCGTTGAACTGTTTTTAGAACGCGCTAGATCTGCGCCACTGTATCTGTGGAGCCCC…	ATGGCCACATCATCCGAGTCGTTCTTCAGCCATTCGCCCAATATAGAGGAAATAGACACGAAGATAGAATCCCTGAAACATCAGATTACCCTGATACAGGGGGGAATCCGTTTTCTCGAAGAATACAAGAACACCAGATTGCTTACCGTAGCTAAACTTCCTCCCGAAGTCTTGTCAACAATCCTCGAGTCACTCGCGCTCAGCACACCTCCGCGTTCCACCTACAGGCAACAAGCCTATAGCCACATTTTCCTCGCTACGCAGGTGTGCCGCTTATGGCGTCAGGTGGCTCTCAGCTCCCCTCGAATCTGGGGTTGCATCAATGGATTCGCTTCACATCGCATCGTTGAACTGTTTTTAGAACGCGCTAGATCTGCGCCACTGTATCTGTGGAGCCCC…	ATGGCCACATCATCCGAGTCGTTCTTCAGCCATTCGCCCAATATAGAGGAAATAGACACGAAGATAGAATCCCTGAAACATCAGATTACCCTGATACAGGGGGGAATCCGTTTTCTCGAAGAATACAAGAACACCAGATTGCTTACCGTAGCTAAACTTCCTCCCGAAGTCTTGTCAACAATCCTCGAGTCACTCGCGCTCAGCACACCTCCGCGTTCCACCTACAGGCAACAAGCCTATAGCCACATTTTCCTCGCTACGCAGGTGTGCCGCTTATGGCGTCAGGTGGCTCTCAGCTCCCCTCGAATCTGGGGTTGCATCAATGGATTCGCTTCACATCGCATCGTTGAACTGTTTTTAGAACGCGCTAGATCTGCGCCACTGTATCTGTGGAGCCCC…	MATSSESFFSHSPNIEEIDTKIESLKHQITLIQGGIRFLEEYKNTRLLTVAKLPPEVLSTILESLALSTPPRSTYRQQAYSHIFLATQVCRLWRQVALSSPRIWGCINGFASHRIVELFLERARSAPLYLWSPGYPDEKNVLAVLNHLERLKKIILKAQPNWVKRIVSEPTPQLEILSLETTSFATIDPFVFCADAFPLLQHLSLTGYVFKGNMTSLKNLRSLLIKPSDGPRQYSKLNHADPVNFFATLNDLPFLSSLTLIDALAPLNGSIPPLSVILPSLTHLLIQDDDISNLGMMSCITAPFIEVKLSHTGQANGETASPVIAAIYSNLPDIPRSHSKLTLRTKAVSWSDRPGAHVQIWTGCAVEEQETDIPLFDLKVSGTGDLETEGWALTLCPST…
PTI98_0000148	PTI98_0000148-T1	mRNA	scaffold_1	433964	435370	+		hypothetical protein						ENOG503PK3H								ATGCTTATACCCCTCGAACCAGGTTTCTTGCTTTATTTAAACCCCCTCCTAGCACACGATACCTCCCCAAGTATGACCACACCCAGTACTCGCATTCGAACGAAGCAAGCTCAGCCAATTTCTTGCAGCCCCCTAAATTCGCTCAGCAGTATCTCTTATGTTCCTTACGAAATCCGCGACAACATTGTTGCCCATCTTCAAGACGACAGACTCGCGCTCGCACGATTGAGCCTCGTCTCTTCAGCCTGGCTGCAGCTTAGCAGGTGGTACCTTTTCGAGGTCATCAAGGTCAATCAGGCAAACGCCTTGCGGCTCGAGGAATTATTGGCCTCGCCGTACTGTACCATTCGACCATACATTGCGGGATTAGACCTCAACAATCCACCATTCGTCCCGAAA…	ATGCTTATACCCCTCGAACCAGGTTTCTTGCTTTATTTAAACCCCCTCCTAGCACACGATACCTCCCCAAGTATGACCACACCCAGTACTCGCATTCGAACGAAGCAAGCTCAGCCAATTTCTTGCAGCCCCCTAAATTCGCTCAGCAGTATCTCTTATGTTCCTTACGAAATCCGCGACAACATTGTTGCCCATCTTCAAGACGACAGACTCGCGCTCGCACGATTGAGCCTCGTCTCTTCAGCCTGGCTGCAGCTTAGCAGGTGGTACCTTTTCGAGGTCATCAAGGTCAATCAGGCAAACGCCTTGCGGCTCGAGGAATTATTGGCCTCGCCGTACTGTACCATTCGACCATACATTGCGGGATTAGACCTCAACAATCCACCATTCGTCCCGAAA…	ATGCTTATACCCCTCGAACCAGGTTTCTTGCTTTATTTAAACCCCCTCCTAGCACACGATACCTCCCCAAGTATGACCACACCCAGTACTCGCATTCGAACGAAGCAAGCTCAGCCAATTTCTTGCAGCCCCCTAAATTCGCTCAGCAGTATCTCTTATGTTCCTTACGAAATCCGCGACAACATTGTTGCCCATCTTCAAGACGACAGACTCGCGCTCGCACGATTGAGCCTCGTCTCTTCAGCCTGGCTGCAGCTTAGCAGGTGGTACCTTTTCGAGGTCATCAAGGTCAATCAGGCAAACGCCTTGCGGCTCGAGGAATTATTGGCCTCGCCGTACTGTACCATTCGACCATACATTGCGGGATTAGACCTCAACAATCCACCATTCGTCCCGAAA…	MLIPLEPGFLLYLNPLLAHDTSPSMTTPSTRIRTKQAQPISCSPLNSLSSISYVPYEIRDNIVAHLQDDRLALARLSLVSSAWLQLSRWYLFEVIKVNQANALRLEELLASPYCTIRPYIAGLDLNNPPFVPKSPGTILELESVFTPQSLPRLAAVLASSQIRTVCLDGRSSLWIMSNSAIAAQSFDNLPIPLNVSSVTSLTLRSMQFSCISEVTAILQGIPNLRSLSLDNTYWCRPGPFEVLPPPSLALVDKLRVLRVRSMSVENLVEWLLLAGRPLGLVEMDMGLVEAATCERLCRTIDPEMLRTLSVHNSADAYAVEKFRNLRDIDISIHAADECKPAISLLKRLGSFHMRTVKFAVHTRFFSSPQEFFQCFDWKEFIAVLGAEKFRWLDSIEFAF…
PTI98_0000149	PTI98_0000149-T1	mRNA	scaffold_1	435621	436638	-		hypothetical protein				PF00106;PF08659		ENOG503NVXE	Q:(Q) Secondary metabolites biosynthesis, transport and catabolism							ATGACTGTTTTGAATGCCCTACGAATAGCGCACGCAGCCAAACCCTTCAAGGCGCCAGTGGCGGTGAGTGGTATCTGAGCCTGGCGCGTAGTTGGGGCTGATGAGGATCTGTCCAGGTTGTAGTTGGCGGGACAGCAGGCATTGGCGCTGCGCTCGCCGAGAAGATAGCGAGATATTCCGTCAATCCTGAAATCCACCTCGTTGGTCGTAGCGAGGTTTCGGCGGAGAAGGTACTTAGCGGGCTCAAGGCCGCCAACCCAGGCGGCCAATACCACTTCCATCAGTAAGTTGCTGATCATCCATGTATATAAGAAGCTGCTCTTATTACCTTATCGCGCCCAGGTGCGACATCTCACTCCTCGCCAATGCACGAACACTGGCTGCGTCATTGTCCCAATC…	CTAGGGCTTCCCTATGATATCCTCGGTATGGCGCCATAGCTTCTCCTGCGCCTCTGCTCCACTGTCGGCTTTCACTTGCGCAACCTCCTTGCCATCCGAATCGATAAAGTGGGCTCCTGTCTTCATGGCATCGTTCCACAGAGGGTCAAACAGGTATTCCGCACAGTCTTCGGCGCTCCTTGCGAAGAGCATATTGAATATCGCTGCCGGGCCAGCTACATACCACGGAAACGCCCGGGAAATCGAAGTAGCGACGATAGAAGGAAATGCGTGTTGGAAAGACATCGATGGGTGAAGGCGAGCGAAGCGTTGAATGGCTATATCCGTCATTGTGAGGCAGTGGTAGGCCACTGCGCCGACACCGAAACCCTTCTTCAAGTCCAGATCGTCCCAGTCAAG…	CTAGGGCTTCCCTATGATATCCTCGGTATGGCGCCATAGCTTCTCCTGCGCCTCTGCTCCACTGTCGGCTTTCACTTGCGCAACCTCCTTGCCATCCGAATCGATAAAGTGGGCTCCTGTCTTCATGGCATCGTTCCACAGAGGGTCAAACAGGTATTCCGCACAGTCTTCGGCGCTCCTTGCGAAGAGCATATTGAATATCGCTGCCGGGCCAGCTACATACCACGGAAACGCCCGGGAAATCGAAGTAGCGACGATAGAAGGAAATGCGTGTTGGAAAGACATCGATGGGTGAAGGCGAGCGAAGCGTTGAATGGCTATATCCGTCATTGTGAGGCAGTGGTAGGCCACTGCGCCGACACCGAAACCCTTCTTCAAGTCCAGATCGTCCCAGTCAAG…	MTVLNALRIAHAAKPFKAPVAVVVGGTAGIGAALAEKIARYSVNPEIHLVGRSEVSAEKVLSGLKAANPGGQYHFHQCDISLLANARTLAASLSQSLPKVNLLVLTSGMFSMSGRTETTEGHDVKMVLHYYSRMLFAQRLLPNLQAAADAGENARVSTVLDSKRGDLRKLDWDDLDLKKGFGVGAVAYHCLTMTDIAIQRFARLHPSMSFQHAFPSIVATSISRAFPWYVAGPAAIFNMLFARSAEDCAEYLFDPLWNDAMKTGAHFIDSDGKEVAQVKADSGAEAQEKLWRHTEDIIGKP
PTI98_0000150	PTI98_0000150-T1	mRNA	scaffold_1	437215	438194	+		hypothetical protein				PF07047		ENOG503P56Z	S:(S) Function unknown							GAGCAGTTGAACACCGTGGACTCTGGCTGTAGCGCTCGACGGTGAACAACATGGCGTCAGCTAAACTCGGCACCCTAATTATACGAGTAAGTTCTCAGCCATTACTTATATTTCCTTCGACCTTAACCGCGAACTTCCGGGAAGACGTTAGCCAAGCCTATAAGTACACAAATCAAGCACCAGGCCAAGCAGTACGTCTTCGTCTTTATGCTTGAGTTGTTGTTGATGTATTTATTCCAGACATGAACGCTTCCGAGGGATGTGCGTAGACCTAGCGCAATGGATGTATCGCATTGAGGTGCGAATGCGGACGAACTTACTGGGTGGACCCGCAGTCAACATACGTCCGCTTTCGGAGACTCGGTGCGTTTCCCATGCTTCGTGATGCTTGGGCTCGTG…	GAGCAGTTGAACACCGTGGACTCTGGCTGTAGCGCTCGACGGTGAACAACATGGCGTCAGCTAAACTCGGCACCCTAATTATACGAACGTTAGCCAAGCCTATAAGTACACAAATCAAGCACCAGGCCAAGCAACATGAACGCTTCCGAGGGATGTGCGTAGACCTAGCGCAATGGATGTATCGCATTGAGGTGCGAATGCGGACGAACTTACTGGGTGGACCCGCAGTCAACATACGTCCGCTTTCGGAGACTCGGGCTATCGAAAACGGGGCGAACGCCCTTGCTGAAGGTTTCCTATTCTCCGTTGCTGCTGCTCTGATCATCGGCGAGACCTGGCGAACGTCACGAAATACCTCCAAACGGAAGGACGATGTCGACGACAAGCTGGAAGGCTTAG…	ATGGCGTCAGCTAAACTCGGCACCCTAATTATACGAACGTTAGCCAAGCCTATAAGTACACAAATCAAGCACCAGGCCAAGCAACATGAACGCTTCCGAGGGATGTGCGTAGACCTAGCGCAATGGATGTATCGCATTGAGGTGCGAATGCGGACGAACTTACTGGGTGGACCCGCAGTCAACATACGTCCGCTTTCGGAGACTCGGGCTATCGAAAACGGGGCGAACGCCCTTGCTGAAGGTTTCCTATTCTCCGTTGCTGCTGCTCTGATCATCGGCGAGACCTGGCGAACGTCACGAAATACCTCCAAACGGAAGGACGATGTCGACGACAAGCTGGAAGGCTTAGAAACCAAGGTCACCGAACTGACAACCAGGGTGGACTTGCTGGCGCAGAAG…	MASAKLGTLIIRTLAKPISTQIKHQAKQHERFRGMCVDLAQWMYRIEVRMRTNLLGGPAVNIRPLSETRAIENGANALAEGFLFSVAAALIIGETWRTSRNTSKRKDDVDDKLEGLETKVTELTTRVDLLAQKWDDQLQEERQRNDELARILERVVEIGLRGGWAEFQDTPLPLPRVQLTSPRPPSEATEETAADSPPGEGAESKSE
PTI98_0000151	PTI98_0000151-T1	mRNA	scaffold_1	438470	440497	-		hypothetical protein						ENOG503PJBP	S:(S) Function unknown							AGAAGACTCCTGCAAGCCTCATGCACATACACACGCACCGCTTGCAAGCATTGTCGATAGTGGAACGCATCGAGAAGGAGGGGAAATCATTGCGCCACATATCCAGCGACTGAATGGATGGCGCAGAACGAGGCAGAACGGGACGACCTACAATTTAACAAATATCATCGCTTTTTTGGTTCCAAGCGGTGGGTAAAGTATAAGGTGGGTCGGATTACATTATTCCCTTGCTATCAAGCACGCTGCAGATCTCATCAACGTTGCAAGTTCTCGTTTGATCCGTTCTCATGGGTTCAAATAAAACTTTCCCTTCTTCTGCTACGACCTGCCAGCTCAATGACCATGATAGCAGGTGAGTGGCGCTTTGGTTCCCAACCCGGGCCCACTGACAAGCCATAC…	TGGCTGTTTGACGGGAAAAAGTTACATATATCCAGAAATTACGAAGACACATATAATCATTGATACCTCAGTTGACCAGGCACGGCGACGACGTGCACGTACTCCCCTAATGCCCGGTCGGCGCGTCTGCAATCATCTTCGTCTAAGCACCCCATCAGTTCTACCACTTTGATCGGAGCAAACGTCGCGCGCCGTTTCACAAGCTCGACGAGCGAGGAAAAATAATGTTTGGCGAAATTCAGCCAAACGTCGCCCAGTTTACTGAATGATAGGACCTGGAGAAGGGGACATAGAGGGGAGTTCGTCCAGAGAGGAGAAGGGTCTGATAACGCGTCGAAAAGGTGCGTAAGCACGTTGAACGCGACGCGGATGGTCGAGATGCGCGGCATGTAGAGAAGT…	TCATTGATACCTCAGTTGACCAGGCACGGCGACGACGTGCACGTACTCCCCTAATGCCCGGTCGGCGCGTCTGCAATCATCTTCGTCTAAGCACCCCATCAGTTCTACCACTTTGATCGGAGCAAACGTCGCGCGCCGTTTCACAAGCTCGACGAGCGAGGAAAAATAATGTTTGGCGAAATTCAGCCAAACGTCGCCCAGTTTACTGAATGATAGGACCTGGAGAAGGGGACATAGAGGGGAGTTCGTCCAGAGAGGAGAAGGGTCTGATAACGCGTCGAAAAGGTGCGTAAGCACGTTGAACGCGACGCGGATGGTCGAGATGCGCGGCATGTAGAGAAGTAAATGTTTTAAATCCGCCCCGTTACCTGGCGAATCGAATCCAGACAATTCCAAAGT…	MEGCRVEQSSIMVARRYHLPLLRYFLEHSGDATISWISSQVIQKPLAPALQSSACRVESIDLNVGSHVAWFFFLDYSLKFPKLRHLRLVNSAADELFVPWWPTINHLALDGVAVAWRRVANLTTLRLSNLRQLGPTVSDILHILRLSPQLEKLEITNIRCPTDEIETSFDRIDLDRLSDVFLNVDDNHFVSTIMQTIWIPPSARVTITCAASDSLNLVSMPFQRALESAGDFRVVRLSRLAIQCLRADAEPWSTSPDHVALSIRRSMPAIPSHPSWLQFSLGLLDFSSVSTLELSGFDSPGNGADLKHLLLYMPRISTIRVAFNVLTHLFDALSDPSPLWTNSPLCPLLQVLSFSKLGDVWLNFAKHYFSSLVELVKRRATFAPIKVVELMGCLDEDDC…
PTI98_0000151	PTI98_0000151-T2	mRNA	scaffold_1	438470	440497	-		hypothetical protein						ENOG503PJBP	S:(S) Function unknown							AGAAGACTCCTGCAAGCCTCATGCACATACACACGCACCGCTTGCAAGCATTGTCGATAGTGGAACGCATCGAGAAGGAGGGGAAATCATTGCGCCACATATCCAGCGACTGAATGGATGGCGCAGAACGAGGCAGAACGGGACGACCTACAATTTAACAAATATCATCGCTTTTTTGGTTCCAAGCGGTGGGTAAAGTATAAGGTGGGTCGGATTACATTATTCCCTTGCTATCAAGCACGCTGCAGATCTCATCAACGTTGCAAGTTCTCGTTTGATCCGTTCTCATGGGTTCAAATAAAACTTTCCCTTCTTCTGCTACGACCTGCCAGCTCAATGACCATGATAGCAGGTGAGTGGCGCTTTGGTTCCCAACCCGGGCCCACTGACAAGCCATAC…	TGGCTGTTTGACGGGAAAAAGTTACATATATCCAGAAATTACGAAGACACATATAATCTAGACCAAAGGATAAACATGTACGAGGGAAGCATAGGCGTTATCATTACCATTGATACCTCAGTTGACCAGGCACGGCGACGACGTGCACGTACTCCCCTAATGCCCGGTCGGCGCGTCTGCAATCATCTTCGTCTAAGCACCCCATCAGTTCTACCACTTTGATCGGAGCAAACGTCGCGCGCCGTTTCACAAGCTCGACGAGCGAGGAAAAATAATGTTTGGCGAAATTCAGCCAAACGTCGCCCAGTTTACTGAATGATAGGACCTGGAGAAGGGGACATAGAGGGGAGTTCGTCCAGAGAGGAGAAGGGTCTGATAACGCGTCGAAAAGGTGCGTAA…	TTACCATTGATACCTCAGTTGACCAGGCACGGCGACGACGTGCACGTACTCCCCTAATGCCCGGTCGGCGCGTCTGCAATCATCTTCGTCTAAGCACCCCATCAGTTCTACCACTTTGATCGGAGCAAACGTCGCGCGCCGTTTCACAAGCTCGACGAGCGAGGAAAAATAATGTTTGGCGAAATTCAGCCAAACGTCGCCCAGTTTACTGAATGATAGGACCTGGAGAAGGGGACATAGAGGGGAGTTCGTCCAGAGAGGAGAAGGGTCTGATAACGCGTCGAAAAGGTGCGTAAGCACGTTGAACGCGACGCGGATGGTCGAGATGCGCGGCATGTAGAGAAGTAAATGTTTTAAATCCGCCCCGTTACCTGGCGAATCGAATCCAGACAATTCCAA…	MEGCRVEQSSIMVARRYHLPLLRYFLEHSGDATISWISSQVIQKPLAPALQSSACRVESIDLNVGSHVAWFFFLDYSLKFPKLRHLRLVNSAADELFVPWWPTINHLALDGVAVAWRRVANLTTLRLSNLRQLGPTVSDILHILRLSPQLEKLEITNIRCPTDEIETSFDRIDLDRLSDVFLNVDDNHFVSTIMQTIWIPPSARVTITCAASDSLNLVSMPFQRALESAGDFRVVRLSRLAIQCLRADAEPWSTSPDHVALSIRRSMPAIPSHPSWLQFSLGLLDFSSVSTLELSGFDSPGNGADLKHLLLYMPRISTIRVAFNVLTHLFDALSDPSPLWTNSPLCPLLQVLSFSKLGDVWLNFAKHYFSSLVELVKRRATFAPIKVVELMGCLDEDDC…
PTI98_0000152	PTI98_0000152-T1	mRNA	scaffold_1	440612	441616	-		hypothetical protein														CTGCGCCATGGCGTGAAAAATATAAATTGAGGCGCCATAAAGTATGTCTGTATCCACCACCTTCTACTCTCCAAGTCGCGAAATCAATGTACTCTTACGAACACCAACAGTATAACCCCTCCTCTACATTTATCAACCCCGCCCTGCTTTCTCTGCCTGGCGGAAATCAGTCAAACGCGGTATGCACCCTTCCATTCTGGAAAGCTTCGGGTCTGATTTATTCATCTAGACGCAGCAGACGTTCTACCCGCGGTCCCCCACCGCCTTGGAAATCAGAGACAAGAACATTCCCCGACAGATTTCATTCAGACGCGTTCCTATGTACGAGCCAGACCAGTTTCCCCCGTCTGAGGATATTCGTTTCACCTTGCGTGGCTGCGTCGGACCCTCGGTGCAGGA…	GGAACGAATAAGTTCTAAACGAGTAAAGTATATAATAATCCGACTGACATTAACCATAACTCGCATGGAAGTACATTAACATTATTAACTAGTAGACGTGTAGATATTAGTAGACCCCTGAACAGCGTATATTGGGCTGTCTTCAGTGGGATTCAACGGCCCATACTGGGACCCAATGAGTCTTGTAGCGACTAAAAGCTACTAGGTGGATTTCATAGAGCTCGAACTGACTCATGGGAAACTTTGGATCGTCCTGAGGAGAGCGTAGGCTCTTCTTAGGATTGCGAAGCTTCCTATGAACATCTTTGACTTCACAGGCAATCTCGTATGCCACTTGTCCGAGGGTGATGGGTGCCCCTCCCTTGTTGATCAGTGGGAGGGTATTTCCGCTGAGTAATG…	TCAGTGGGATTCAACGGCCCATACTGGGACCCAATGAGTCTTGTAGCGACTAAAAGCTACTAGGTGGATTTCATAGAGCTCGAACTGACTCATGGGAAACTTTGGATCGTCCTGAGGAGAGCGTAGGCTCTTCTTAGGATTGCGAAGCTTCCTATGAACATCTTTGACTTCACAGGCAATCTCGTATGCCACTTGTCCGAGGGTGATGGGTGCCCCTCCCTTGTTGATCAGTGGGAGGGTATTTCCGCTGAGTAATGCTCCTGCCCAATATAACCTCCACATCGTGCTTCTGTGTCCTGTGTGCTCGAAAGGGGTGGATCGGGCGTTGTCGAGTCTCGCATTGCCATCAAGGATATCCTGCACCGAGGGTCCGACGCAGCCACGCAAGGTGAAACGAAT…	MYEPDQFPPSEDIRFTLRGCVGPSVQDILDGNARLDNARSTPFEHTGHRSTMWRLYWAGALLSGNTLPLINKGGAPITLGQVAYEIACEVKDVHRKLRNPKKSLRSPQDDPKFPMSQFELYEIHLVAFSRYKTHWVPVWAVESH
PTI98_0000153	PTI98_0000153-T1	mRNA	scaffold_1	443828	444856	+		hypothetical protein				PF20152		ENOG503PE1Y								ATGCTTCCCACGTTGTGTGAATTTGGTATGTACGCGTCGACTCGTTATCCGTACCGTCCCGTTTGACCGAGCCCCGTTTACCCAGGATCATCCCTTTGTAAGCCGTCAATCCTTGGTCGATATACTACTCTATGTCTGACTTCCCCAATCCCCAGCGGTCACAGGAGGATTGTAAGCTTCAATCTCTTCAAAACGAGTTGCAGGAGGTCCAGTTGATCTTATTTCATGCTCGCGTAGGGTCTTTGAAGCTAAAGGACAAGGCTTGGGCCTCTGCTCATTTGGAGGGCCTTTCGAGACGGGGCAGAGCTCCCGCAGTCTAAACACGATATACGAAGTAAGACATATAATCAACCTGCCCTCGTAACTCTGAATCATAGCCGGCGAAGGTCTCTCGATATT…	ATGCTTCCCACGTTGTGTGAATTTGGATCATCCCTTTCGGTCACAGGAGGATTGGTCTTTGAAGCTAAAGGACAAGGCTTGGGCCTCTGCTCATTTGGAGGGCCTTTCGAGACGGGGCAGAGCTCCCGCAGTCTAAACACGATATACGAAGTCTCTCGATATTCTCAACTCTGCGCAAGTCTGGTCTCCGACGTGTTGATCACTTTGAGCATGGTTTATTATCTCAAAAGTGGGCTTAAGGAAACAAATTTATTCGGCACAAAAAGCATTATCAGTCTCTTAATTAGCTATACGCTGACGATCGGGCTTGTTACAAGCATTTTATCCATCACGGCCTTGGCCATTTTTGCAGCTGCGGCGACACAAGTGCACTTCCCAGCAATCCACTTCATGATCTCC…	ATGCTTCCCACGTTGTGTGAATTTGGATCATCCCTTTCGGTCACAGGAGGATTGGTCTTTGAAGCTAAAGGACAAGGCTTGGGCCTCTGCTCATTTGGAGGGCCTTTCGAGACGGGGCAGAGCTCCCGCAGTCTAAACACGATATACGAAGTCTCTCGATATTCTCAACTCTGCGCAAGTCTGGTCTCCGACGTGTTGATCACTTTGAGCATGGTTTATTATCTCAAAAGTGGGCTTAAGGAAACAAATTTATTCGGCACAAAAAGCATTATCAGTCTCTTAATTAGCTATACGCTGACGATCGGGCTTGTTACAAGCATTTTATCCATCACGGCCTTGGCCATTTTTGCAGCTGCGGCGACACAAGTGCACTTCCCAGCAATCCACTTCATGATCTCC…	MLPTLCEFGSSLSVTGGLVFEAKGQGLGLCSFGGPFETGQSSRSLNTIYEVSRYSQLCASLVSDVLITLSMVYYLKSGLKETNLFGTKSIISLLISYTLTIGLVTSILSITALAIFAAAATQVHFPAIHFMISNVYVNSFLASLNWRMGLREAGQGSNLLSTQDSLAFTRERAYA
PTI98_0000154	PTI98_0000154-T1	mRNA	scaffold_1	445620	447692	+		hypothetical protein				PF20152		ENOG503PDTJ								ATGCCAACATCAACTGTGGCGCACCTACAATATAAGTACTGGTGAGGCCACCATGAGCCTTCATTTGCTCACCCTCATCACCCCGGCAATGCCACCTCAAGTCTTACAGAACATCTATACGATACCAATCAAATCACTTCAGAGGGAACTAGGTGCTTACTTGCTTGGTCAGTGGCGTGTTGTCTAGCACCCAGTGGACGGAGCTTATGTTACCCGATGGCTAGGCCTTGTCATATCGTCTCCGTGGGTATCGACGATAACAGATAGCCAACATTCTTCACCGTTGCTCATTCTGGCCTATAGACTATACACAATATCGATATGTCAAGTAGTTCTCTATTTTCGGACTTATCGTCTAGATCCCTGCTATCTGAAGCGCACGGTATGATTTCCTGCTAG…	ATGCCAACATCAACTGTGGCGCACCTACAATATAAGTACTGTCTTACAGAACATCTATACGATACCAATCAAATCACTTCAGAGGGAACTAGCCAACATTCTTCACCGTTGCTCATTCTGGCCTATAGACTATACACAATATCGATATGTCAAGTAGTTCTCTATTTTCGGACTTATCGTCTAGATCCCTGCTATCTGAAGCGCACGGTTCTGGTCCTAATTTTCATGGATTCTGCTCGCTTTGTGTTTTTAGCTCACACTGTCTACACTTCGTTCGTAACCCTCAACGACGTGCTGCATCATGTGGACAGACAAGTTACTTGTCATGAAAACCTCATACGGCAAATCACACTGATGATGGTAGAATTCCTTGGGGTCCGTTCTTCAGATACTCTTGAT…	ATGCCAACATCAACTGTGGCGCACCTACAATATAAGTACTGTCTTACAGAACATCTATACGATACCAATCAAATCACTTCAGAGGGAACTAGCCAACATTCTTCACCGTTGCTCATTCTGGCCTATAGACTATACACAATATCGATATGTCAAGTAGTTCTCTATTTTCGGACTTATCGTCTAGATCCCTGCTATCTGAAGCGCACGGTTCTGGTCCTAATTTTCATGGATTCTGCTCGCTTTGTGTTTTTAGCTCACACTGTCTACACTTCGTTCGTAACCCTCAACGACGTGCTGCATCATGTGGACAGACAAGTTACTTGTCATGAAAACCTCATACGGCAAATCACACTGATGATGGTAGAATTCCTTGGGGTCCGTTCTTCAGATACTCTTGAT…	MPTSTVAHLQYKYCLTEHLYDTNQITSEGTSQHSSPLLILAYRLYTISICQVVLYFRTYRLDPCYLKRTVLVLIFMDSARFVFLAHTVYTSFVTLNDVLHHVDRQVTCHENLIRQITLMMVEFLGVRSSDTLDSSYTYLNRSLRQKTSLCCVVQSAYVTRIFHLSNRNKLLMLPTLCQFPVDPSLLVIVADAKPNTAAIGGLIFDANGEGLGLCAFGGPFELRHQSAVLNMIYEVSRYAQLCSSLVSDGLITLSMYYYLKDGLKATNFFGTRNIINLLISYTLTIGLITSILSVISLTVFAAQETQPQVPIIHFMIANVYVNSFLASLNWRTGLREVGQGSDFISTQASSVQGISLPGSR
PTI98_0000155	PTI98_0000155-T1	mRNA	scaffold_1	447796	450038	+	TYR1	prephenate dehydrogenase (NADP(+))		1.3.1.13	EOG09262CBI	PF03446;PF03807		ENOG503NVI5	E:(E) Amino acid transport and metabolism							TCCTGAGTTCGGCAAATTTGCTGGCGTGAAGTTCGACATTTATCCAGTCTCCCGCACGGCCCACAAAATGTTGACAGTGTCGCATCATAACTATCTCTGGAATTGTAGTCCTGAAGTCGATATCTAGCCGTCATCGTCGGAAATTTGATATTGAGCTTGTTTGCAATTTCAGTCAAGGTCCGTTCGAGTTTCTAAATTGACTCAGGCTCTCACTTTCCATAGCTATTGAACATGGACAGCAATGTATCCCCCGAGTCTCCCGTCGAAAAACAGCCTGTGATTGGGCTCATCGGCATGGGTGCCATGGGCAGGATGTACGCGAAGGTCCTTGCGGAAGCCGGCTGGCAAAGGTGTGATCGCTTCCTCATTTATCACATCGTGTTAATGGACTCAGATTGG…	TCCTGAGTTCGGCAAATTTGCTGGCGTGAAGTTCGACATTTATCCAGTCTCCCGCACGGCCCACAAAATCCGTCATCGTCGGAAATTTGATATTGAGCTTGTTTGCAATTTCAGTCAAGCTATTGAACATGGACAGCAATGTATCCCCCGAGTCTCCCGTCGAAAAACAGCCTGTGATTGGGCTCATCGGCATGGGTGCCATGGGCAGGATGTACGCGAAGGTCCTTGCGGAAGCCGGCTGGCAAAGATTGGTGGTTTGCGACATCCCTGAAAAGTTCGAGAGCTTGAAAGAAGAATACAAAGACAAGAAGAACATCATCGTTGTTCGGGATGGTCATGCAGTCGCTCGGTGTTCGGATTTCATGGTATACTCGGTAGAAGCAGAGTTCATCGAACGCG…	ATGGACAGCAATGTATCCCCCGAGTCTCCCGTCGAAAAACAGCCTGTGATTGGGCTCATCGGCATGGGTGCCATGGGCAGGATGTACGCGAAGGTCCTTGCGGAAGCCGGCTGGCAAAGATTGGTGGTTTGCGACATCCCTGAAAAGTTCGAGAGCTTGAAAGAAGAATACAAAGACAAGAAGAACATCATCGTTGTTCGGGATGGTCATGCAGTCGCTCGGTGTTCGGATTTCATGGTATACTCGGTAGAAGCAGAGTTCATCGAACGCGTCGTTGCAGAATACGGTCCCTCCACCAAGGTGGGCGCGATCGTCGCCGGCCAAACGTCGGTTAAGGCGCCAGAGAGGGAAGCATTCGAAAAGCACTTGCCGTCCGATACCTATATTCTCTCGTGCCAT…	MDSNVSPESPVEKQPVIGLIGMGAMGRMYAKVLAEAGWQRLVVCDIPEKFESLKEEYKDKKNIIVVRDGHAVARCSDFMVYSVEAEFIERVVAEYGPSTKVGAIVAGQTSVKAPEREAFEKHLPSDTYILSCHSLHGPSVSPFGQPLILIQHRAPDWALQLVENILRPLGSRYVYLSYEDHDSITANTQAVTHAAFLSMGSAWCSRTNYPWEEGLYVGGIETVKVNLTLRIYSNKWHVYAGLAILNPSARLQIDQYAKSATELFKLMLKGGEGAKELRERVEWARATVFGNGNGRADGGAPLGKSTKSRRPILLSERLLDRFTMAPTPPSHPASLPDSSSATKDNGIPVLPVHQKPNSHLSLLTMVDCWAHLNINPFHLLSLAATPIFRLFLGVAEHLF…
PTI98_0000156	PTI98_0000156-T1	mRNA	scaffold_1	449873	450604	-		hypothetical protein														ATGAGCGAAGAGAACACAGTACCCAATCCACCGATACCTGCTGGCTCCCCCTCTCAGGACATCGACGTCCCAGTCATCACCAGTGCGATATCGGTATCGTCTCCAGCGATCCGCCGCCGCAAGGAGGCGCCCCCGCCGTTGGTATTGCAGAGCGGAATGTCATTCCTGACCTCCGACCCCCGTCCGCGAGGCACCAAGAAAGTCATCCGCCGCCGCGCCTCCATATTCGGTGCAATGCTCGGTTCTTGGAAATCAAAAGGCATCAAGAAACAAGTCAGCCACCCGGCCAGCAAATGCGCCGACGCCGCCACAAACACGAACACTAACGCCCAGGGCGGAGGCAGACTGCGTCTCCTGAAGCGAGCATCACTAGGCAATCTCTTTTCGGCAAGCGAGCCG…	TCATAGTTCCTGGTTGTACTTCGCTGCGATGGCATCTTTAGCCTCGTCGCCCAATATCTTCAGCGTCTTCCAGCTGCTGCCCGTTCCTCGCCTGACTTGCGGGACGTCGAAATAACTATCGGGGGAGCCAGGGGATTCCAGGCCTTTGCAGTTATCCACCATCGGCGAGAACGGTGTACGCGGCGGAGTGGTGAACGGATTGAAGTAGGCGCTGTTCATCCCCCACTGCGTGTCGGCAGACGCAGGAGCAACAGAAGAAGGGAACTTCGTCGTGTGCGGGGCCGGCGACCACCCAGTGAGCCTGGCATACCCACTATCCTCGACATTCTCATCCGGCTCGCTTGCCGAAAAGAGATTGCCTAGTGATGCTCGCTTCAGGAGACGCAGTCTGCCTCCGCC…	TCATAGTTCCTGGTTGTACTTCGCTGCGATGGCATCTTTAGCCTCGTCGCCCAATATCTTCAGCGTCTTCCAGCTGCTGCCCGTTCCTCGCCTGACTTGCGGGACGTCGAAATAACTATCGGGGGAGCCAGGGGATTCCAGGCCTTTGCAGTTATCCACCATCGGCGAGAACGGTGTACGCGGCGGAGTGGTGAACGGATTGAAGTAGGCGCTGTTCATCCCCCACTGCGTGTCGGCAGACGCAGGAGCAACAGAAGAAGGGAACTTCGTCGTGTGCGGGGCCGGCGACCACCCAGTGAGCCTGGCATACCCACTATCCTCGACATTCTCATCCGGCTCGCTTGCCGAAAAGAGATTGCCTAGTGATGCTCGCTTCAGGAGACGCAGTCTGCCTCCGCC…	MSEENTVPNPPIPAGSPSQDIDVPVITSAISVSSPAIRRRKEAPPPLVLQSGMSFLTSDPRPRGTKKVIRRRASIFGAMLGSWKSKGIKKQVSHPASKCADAATNTNTNAQGGGRLRLLKRASLGNLFSASEPDENVEDSGYARLTGWSPAPHTTKFPSSVAPASADTQWGMNSAYFNPFTTPPRTPFSPMVDNCKGLESPGSPDSYFDVPQVRRGTGSSWKTLKILGDEAKDAIAAKYNQEL
PTI98_0000157	PTI98_0000157-T1	mRNA	scaffold_1	450895	457202	-		hypothetical protein			EOG0926248W	PF00018;PF00621;PF02205;PF12763;PF14604		ENOG503Q3KX	T:(T) Signal transduction mechanisms;U:(U) Intracellular trafficking, secretion, and vesicular transport							GCTCATCGACATAGACGACGTTCACAATGTATTCGCAGTATGGAACCGGCGGGATGCCGCTCTACCCATCCCAGCCGCTTTACACTACATTCATGCCGGCGAACATATCCGCGCCCTATGGCCCAGGCGGTGCACCTCTGCTCCCACCGCAGCAGCTTGCTGGTGCGCTGCAGCCCATGCCAACGCAACAGTACGGGGCCGCCGCACCTCCGACGTCTTGGGCCTTGACGAAGGCCGAGAAGAAGGAATACGACAGGATCTTTCGGAGCTGGGATGCCTCAGGGAGCGGTTTTATTAGTGGGCAGGTTGCGCTTGAGATATTTGGCCAGAGTGGGTTGAGCAAGGACGACTTGGCGCGTATCTGGTATGCATCCGCTGAGATCTTCAACGTTGTCTTGA…	GACCAAACCACAGAGAATAATAACATTCAACACAGCGTCTATGACATGAATAACTATAGAACAGTAAAATATTCAAGTCCATTCCAGTAATAATAACCGCTAAAAATACGTAAGATCGGAATCAAGATGGGATCATCTTCTCGATGCCTTCCTTTCAGCTTCACGACATCGTCGACTTGCTTTTTCAATTACTTGGACCCAATCGAGACAATCACGAAGGGAACTAGCCTTCAAGCCGATGGTCTCTCCGCCTCTTGGATATGCAAGGGCCAGTTGGAAAACAACATCGTCTTTGGCGTGTCTGACTTGGACCTCCGCAAGGGGGATCGGCTATTTGTTATCAGTGAGTCCGAAACAATCGTCCGTCAATGAGCACTGACCATCCGATAGAGCGACTTG…	TCATCTTCTCGATGCCTTCCTTTCAGCTTCACGACATCGTCGACTTGCTTTTTCAATTACTTGGACCCAATCGAGACAATCACGAAGGGAACTAGCCTTCAAGCCGATGGTCTCTCCGCCTCTTGGATATGCAAGGGCCAGTTGGAAAACAACATCGTCTTTGGCGTGTCTGACTTGGACCTCCGCAAGGGGGATCGGCATCCGATAGAGCGACTTGATACCATCGTCTGTCAGGACTAAGACGTCGTTACAGAGGAAAACCTGCAACTTCCGCCTGCTTTTCGACTTTGTGAGCATGCCCTCTTTCACGAGTCTCCGATCCCCCATGTACCGAGTCGGCGCCGTCAAGTCAAGGCGTCTGTGAGTTGGGAGCAACGATGAGGCAGTTACATGTAGAAG…	MYSQYGTGGMPLYPSQPLYTTFMPANISAPYGPGGAPLLPPQQLAGALQPMPTQQYGAAAPPTSWALTKAEKKEYDRIFRSWDASGSGFISGQVALEIFGQSGLSKDDLARIWGLADVDDRGKLNLQEFYVAMGLIHRRLNGIPIPEQLPPELVPPSARDLEGSVSFLKDLLKDETRSRSPSSIDSPVSRLKDRSFNGSGSTLSTGRDATIYKYNDSEPAGGFYQPRSRHVNRSDVRTRDDQSPASNLSDLTRRLQNTAKLLDRSVEADATRTSEDDALDREMADLEYRAKRLQDDIEYVSHGPSSEAKNEERRRLERELVDLLHHRLPEVAKKIEAREERREKEKREWRHQRDRANERSGRFDYGDDRDRYSSRRVEEEREMNRSRGAYDYGRDRERD…
PTI98_0000157	PTI98_0000157-T2	mRNA	scaffold_1	450895	457202	-		hypothetical protein			EOG0926248W	PF00018;PF00621;PF02205;PF12763;PF14604;PF16652		ENOG503Q3KX	T:(T) Signal transduction mechanisms;U:(U) Intracellular trafficking, secretion, and vesicular transport							GCTCATCGACATAGACGACGTTCACAATGTATTCGCAGTATGGAACCGGCGGGATGCCGCTCTACCCATCCCAGCCGCTTTACACTACATTCATGCCGGCGAACATATCCGCGCCCTATGGCCCAGGCGGTGCACCTCTGCTCCCACCGCAGCAGCTTGCTGGTGCGCTGCAGCCCATGCCAACGCAACAGTACGGGGCCGCCGCACCTCCGACGTCTTGGGCCTTGACGAAGGCCGAGAAGAAGGAATACGACAGGATCTTTCGGAGCTGGGATGCCTCAGGGAGCGGTTTTATTAGTGGGCAGGTTGCGCTTGAGATATTTGGCCAGAGTGGGTTGAGCAAGGACGACTTGGCGCGTATCTGGTATGCATCCGCTGAGATCTTCAACGTTGTCTTGA…	GACCAAACCACAGAGAATAATAACATTCAACACAGCGTCTATGACATGAATAACTATAGAACAGTAAAATATTCAAGTCCATTCCAGTAATAATAACCGCTAAAAATACGTAAGATCGGAATCAAGATGGGATCATCTTCTCGATGCCTTCCTTTCAGCTTCACGACATCGTCGACTTGCTTTTTCAATTACTTGGACCCAATCGAGACAATCACGAAGGGAACTAGCCTTCAAGCCGATGGTCTCTCCGCCTCTTGGATATGCAAGGGCCAGTTGGAAAACAACATCGTCTTTGGCGTGTCTGACTTGGACCTCCGCAAGGGGGATCGGCATCCGATAGAGCGACTTGATACCATCGTCTGTCAGGACTAAGACGTCGTTACAGAGGAAAACCTGCAA…	TCAATGAGCACTGACCATCCGATAGAGCGACTTGATACCATCGTCTGTCAGGACTAAGACGTCGTTACAGAGGAAAACCTGCAACTTCCGCCTGCTTTTCGACTTTGTGAGCATGCCCTCTTTCACGAGTCTCCGATCCCCCATGTACCGAGTCGGCGCCGTCAAGTCAAGGCGTCCTTGTCCGATCCAGAGGTTCTGAGAAATCCGTTTCAGTGTTTCTCTCCCTTCTTGATACCGTATACTTTCATTGATCTGATTGAGGATGCTTTCTGCGATATCTAGAGCCCTTTGAACAGACGCCCGTTCCTCAGCGGCCTCGGTATGATGGAGGATCTGTCGTATCAGTAAGGGGTATTTCGTAACTCGTTGCATGGGAGCGAGGAGATAGCTTGACAAATC…	MYSQYGTGGMPLYPSQPLYTTFMPANISAPYGPGGAPLLPPQQLAGALQPMPTQQYGAAAPPTSWALTKAEKKEYDRIFRSWDASGSGFISGQVALEIFGQSGLSKDDLARIWGLADVDDRGKLNLQEFYVAMGLIHRRLNGIPIPEQLPPELVPPSARDLEGSVSFLKDLLKDETRSRSPSSIDSPVSRLKDRSFNGSGSTLSTGRDATIYKYNDSEPAGGFYQPRSRHVNRSDVRTRDDQSPASNLSDLTRRLQNTAKLLDRSVEADATRTSEDDALDREMADLEYRAKRLQDDIEYVSHGPSSEAKNEERRRLERELVDLLHHRLPEVAKKIEAREERREKEKREWRHQRDRANERSGRFDYGDDRDRYSSRRVEEEREMNRSRGAYDYGRDRERD…
PTI98_0000158	PTI98_0000158-T1	mRNA	scaffold_1	458545	460226	-		hypothetical protein				PF00106;PF08659;PF13561		ENOG503Q599	Q:(Q) Secondary metabolites biosynthesis, transport and catabolism							GGCCCCTCCTCCCTTCCCCACTTCAGCAATGGGGCATATGTTTGCCTGACAAATGCTCAGAGAGGGCTCAGTAGTGGCGTTCCTAGCTTAGGCCGCGGAGCTTAAATCCGGGTTACGCCAAAGCCGGCGAGCGTCGCATATAAACTGGATCCCCTGTCACTTCGTCGCTGTTCGCTCACTTGCATCTTCCGAAGCCATGTCTACTGGTACGTGGTATTGGATGGAGCAACCCCTGGCTCAGTGGGCCAACAAATCTCACCGCGTTGTCTAGATCTTTCGATTTCGTCGCTGTACAACATCAAGGGGAAGATTGGTGAGTGCAGCAACCCCGGCTTAGCCGATCCTTTGACCGAGATATGGATATCGTAGCCCTGGTCACCGGAGGAGGCTCTGGCATCG…	TGTGCACGACCAGTGTTTCCAATCTATTTCTTTACGGGCAGTAGTTGTGATAAGTTCCACGAGACGGATATGCGAGTATAGGTTACACGACGAAAGAGAGTGTAGGCTACGTTTTTAATTTGAACCTGTCGGAATATAATACAGTGTCTCAGAGCTTGACCTGGCCGGTGACCCTCTGCGCCAGCAACCGCGATCCACCATCAAGGATAATGTGGTTACCAGTGACATGTGCCGAAGCGGGAGACACAAGGAACAAAGCCGTGCCAGCCATGTCCTCCGTATGACCATAGCGGCCCGTCGGCTGCGAGGCAGCAAAGTTGTCACTTCCAACAGTCTTGAACCCGAAGGCCGTCATTTTGCTGGGGAAAAGTCCGGGAAGGATGGCGTTGACATTTATAT…	TCAGAGCTTGACCTGGCCGGTGACCCTCTGCGCCAGCAACCGCGATCCACCATCAAGGATAATGTGGTTACCAGTGACATGTGCCGAAGCGGGAGACACAAGGAACAAAGCCGTGCCAGCCATGTCCTCCGTATGACCATAGCGGCCCGTCGGCTGCGAGGCAGCAAAGTTGTCACTTCCAACAGTCTTGAACCCGAAGGCCGTCATTTTGCTGGGGAAAAGTCCGGGAAGGATGGCGTTGACATTTATATGGCGACGAACGAGCGTGATGGCGAGCTGCGATGTGAGATGGTTGACAGCTGCTTTGCTAGTGTTGTAACTCCAGACACCGTTACCCGCATCGCTGAGACTGCCTTCACTCTCTGCCTCAATACCGGCGACGGACGAGATGTTTATAAC…	MSTDLSISSLYNIKGKIALVTGGGSGIGKMIAEGLAKNGAKVYIAARKEAQLKAAAEEINKTSAGKVDYIVANIASKAGVDALIAEFRKRESKLHILVNNSGITWGAPFDNFPEAKGWDNIFAVNVKSIFYMTSGLVDLLEKDSTNADPARVINISSVAGIEAESEGSLSDAGNGVWSYNTSKAAVNHLTSQLAITLVRRHINVNAILPGLFPSKMTAFGFKTVGSDNFAASQPTGRYGHTEDMAGTALFLVSPASAHVTGNHIILDGGSRLLAQRVTGQVKL
PTI98_0000159	PTI98_0000159-T1	mRNA	scaffold_1	460494	462116	-		hypothetical protein				PF12937		ENOG503PC9Q	S:(S) Function unknown							ATGGCGCGTCCTGAACAACCTATGATCCCGCCATCGTTCTTTAGCGGCTCACCTAACCTAGGGGAAGTCGACGCGAAGATACAAGTTTTCAAGCACCAGATCAACCTAATACAGGGAGAAATCCGACGCCTCGAAGAATACAAGAACACCCGATTGCTCACCGTATCCAAACTTCCGCCTGAAGTCTTGTCGATGATCTTCGAGTCGCTCGCATTCTCGGTTCCTCATGATTCGTACTCCATTCGCTATGCCTATGGGCACCTTCTTCCCGCCACACAGGTGTGTCGCCCGTGGCGTCAGGTAGCGCTCGAATCACCTCGAATCTGGGGCTACATCTTTGGATTCGCTTCACCTCGCATCGTCGAGCTTTTCCTAGAACGCGCTAAATCTGCGCCACTG…	TCAATAATATCTATCCTCCTTGAACGCGGAGACTTCAGCTTCTACCACTTGAATATCGATGATGTCTTCGAATTGTTCAATATCGCTGGGCGATAGCTGGTTGGGACGAAGTTGCCACGTCTCGACTCCAGTTCCCAGTGCCCTTCTGGCCTCGAGTTGTTTCATCAAGCGAGTCAACACCCTCTGCTTGTATTTGATGCCCCGCGATCCATTGAGAATGATCGTCTTCAGCGATGGGAGGGATCTAGCTTGTCTTCGCTTTGCGGGTGTATCACAAAGGACAAGGGTTATGTCAATCAGACGGTGAGAATGAAGTACGGTGACGTCTTTCAGCCGGCGGAGGATCCTTTCTCGCTGGGTATCAAGGGAATCGTCGTTGAACGATTCTACATCAGAATG…	TCAATAATATCTATCCTCCTTGAACGCGGAGACTTCAGCTTCTACCACTTGAATATCGATGATGTCTTCGAATTGTTCAATATCGCTGGGCGATAGCTGGTTGGGACGAAGTTGCCACGTCTCGACTCCAGTTCCCAGTGCCCTTCTGGCCTCGAGTTGTTTCATCAAGCGAGTCAACACCCTCTGCTTGTATTTGATGCCCCGCGATCCATTGAGAATGATCGTCTTCAGCGATGGGAGGGATCTAGCTTGTCTTCGCTTTGCGGGTGTATCACAAAGGACAAGGGTTATGTCAATCAGACGGTGAGAATGAAGTACGGTGACGTCTTTCAGCCGGCGGAGGATCCTTTCTCGCTGGGTATCAAGGGAATCGTCGTTGAACGATTCTACATCAGAATG…	MARPEQPMIPPSFFSGSPNLGEVDAKIQVFKHQINLIQGEIRRLEEYKNTRLLTVSKLPPEVLSMIFESLAFSVPHDSYSIRYAYGHLLPATQVCRPWRQVALESPRIWGYIFGFASPRIVELFLERAKSAPLYLLAPIYYTNEKTLLAVLNHLDRLKEINLSCKPEWVKRIISEPTPQLEVITLKMASRSSSDALQFPADAFPALRHLSLTDYTLQTPTASLINLRTLMIKSHRYGGKLSGTDTVDLFTMLNDLSLLSSLTLIHTLAPLHGPVPPLSVNLPSLTHLSIQDDDISNLGMVSCIVAPLIKTIQLIHSGQADVEIATPVIAAIYSKLPNVPHSHSAFMLHATQYSDSHAHVRMWAGRTTQERESDTAFFDLKVFGTGDLQTEGAVLTLCPS…
PTI98_0000160	PTI98_0000160-T1	mRNA	scaffold_1	462511	463698	-		hypothetical protein														ATGGTGGTTTTTCTCGACCATCTGTCCCAGATGAAGGAAATCGACCTGTACACCGTTGACACTGTGTGGTTGAAGCGGATCACGTCCGAGCCCACCCCACTACTCGAGACACTCGCGCTCGAAAGCACCTCTGCCAAACCATTCACGTTCTCTCCGGGTGCATTTCCAGCGTTGCGACACCTGTCGCTGAAACTTTATGTGTGCAAAACTAGTCTGGCATCTCTCACTTCTCTTCACTCTCTTGTGATCGACTGCACATATATAAGTGCACTCGAGCTTCCATCTCCCATCGAATTCTTCACTGCGCTGAACGATCACCCCCATCTATCGAGGCTCACTCTCGTCAATGCCCTCGCACTGCCGATAACACCGACTCCTTCGCTGTCCATATGCCTCCCA…	TTAGAGCAGAAATTGGTGGCATTGCCTGGATCCAATTTCTACGGCGTCGACGAGATCTTCGAATTGCTGGACATCTGCAGTAGTCAGAGCAGTAGCACCCGTGGTCCTGAGGTTGAATTGCCAAGTTTTGATTGCTGCATTCTTTGCCTTTCGCGCATTAGTCTGCTTCTTCAACCTCGCCAAAACTCGGGCTTTGTAATTGACATCGAACACGTCGTGGAGAACCATCTTTGTCCATGAGGGAAGCGACATGGTGTTTTCTCCTCGCTTTGTTGGCGTATCGCACATGATGAGGACTAGGTCGATCAACCGGTCGGCATGAACTTCAGTTACGTTGGTGAGTTGGCGGAGAATCCGCTGCCGGGTTGTACTGAAAGCGTCGTCGCTGAACGAGTCGGC…	TTAGAGCAGAAATTGGTGGCATTGCCTGGATCCAATTTCTACGGCGTCGACGAGATCTTCGAATTGCTGGACATCTGCAGTAGTCAGAGCAGTAGCACCCGTGGTCCTGAGGTTGAATTGCCAAGTTTTGATTGCTGCATTCTTTGCCTTTCGCGCATTAGTCTGCTTCTTCAACCTCGCCAAAACTCGGGCTTTGTAATTGACATCGAACACGTCGTGGAGAACCATCTTTGTCCATGAGGGAAGCGACATGGTGTTTTCTCCTCGCTTTGTTGGCGTATCGCACATGATGAGGACTAGGTCGATCAACCGGTCGGCATGAACTTCAGTTACGTTGGTGAGTTGGCGGAGAATCCGCTGCCGGGTTGTACTGAAAGCGTCGTCGCTGAACGAGTCGGC…	MVVFLDHLSQMKEIDLYTVDTVWLKRITSEPTPLLETLALESTSAKPFTFSPGAFPALRHLSLKLYVCKTSLASLTSLHSLVIDCTYISALELPSPIEFFTALNDHPHLSRLTLVNALALPITPTPSLSICLPSLTDLSIEDGDVRNIGLITCITAPCLETRKHWTTMMQLDVESSLAVIVAIYSKLPDLTHSSCEFILSTRRSSSYARVRVWANHTEDRRESMTPFFDFKVMGPIAGLQIEESVLMLFPPTSIPPTLYFSSDADSFSDDAFSTTRQRILRQLTNVTEVHADRLIDLVLIMCDTPTKRGENTMSLPSWTKMVLHDVFDVNYKARVLARLKKQTNARKAKNAAIKTWQFNLRTTGATALTTADVQQFEDLVDAVEIGSRQCHQFLL
PTI98_0000161	PTI98_0000161-T1	mRNA	scaffold_1	463770	464102	-		hypothetical protein				PF12937		ENOG503PJXW	S:(S) Function unknown							ATGGCTTCCGCAGAATCATTATCATCCTTTTTCAGTAGCTCACCGACCACAGAACATATAGACACGAAAATACAATCTTTTCAGCGTCGAATTCTCCAACTACAAAACGGGATACGCCGACTCGAAGAATACAGGAATACCCGATTGCTCGTAGTATCCAAACTTCCTCCCGAAGTCTTGTCGATCATTTTCGAACATCTGGCACTAGGGAAGCTTCCGGTTCTCCCAGGATATGCTTGGATGCACTTGAACAACGTGCTCCCAGCTACGCAGGTCTGTCGCCATTGGCGTCAGGTCGCGCTTGATTCACCTCGCATCCCCCGCGCCTTGTAG	CTACAAGGCGCGGGGGATGCGAGGTGAATCAAGCGCGACCTGACGCCAATGGCGACAGACCTGCGTAGCTGGGAGCACGTTGTTCAAGTGCATCCAAGCATATCCTGGGAGAACCGGAAGCTTCCCTAGTGCCAGATGTTCGAAAATGATCGACAAGACTTCGGGAGGAAGTTTGGATACTACGAGCAATCGGGTATTCCTGTATTCTTCGAGTCGGCGTATCCCGTTTTGTAGTTGGAGAATTCGACGCTGAAAAGATTGTATTTTCGTGTCTATATGTTCTGTGGTCGGTGAGCTACTGAAAAAGGATGATAATGATTCTGCGGAAGCCAT	CTACAAGGCGCGGGGGATGCGAGGTGAATCAAGCGCGACCTGACGCCAATGGCGACAGACCTGCGTAGCTGGGAGCACGTTGTTCAAGTGCATCCAAGCATATCCTGGGAGAACCGGAAGCTTCCCTAGTGCCAGATGTTCGAAAATGATCGACAAGACTTCGGGAGGAAGTTTGGATACTACGAGCAATCGGGTATTCCTGTATTCTTCGAGTCGGCGTATCCCGTTTTGTAGTTGGAGAATTCGACGCTGAAAAGATTGTATTTTCGTGTCTATATGTTCTGTGGTCGGTGAGCTACTGAAAAAGGATGATAATGATTCTGCGGAAGCCAT	MASAESLSSFFSSSPTTEHIDTKIQSFQRRILQLQNGIRRLEEYRNTRLLVVSKLPPEVLSIIFEHLALGKLPVLPGYAWMHLNNVLPATQVCRHWRQVALDSPRIPRAL
PTI98_0000162	PTI98_0000162-T1	mRNA	scaffold_1	464175	465923	+		hypothetical protein				PF20415		ENOG503PDC8								GCCGTTGCAGCCCTCCTCCAAGCTTTCAGCGAAAGTTTGACTATGTACTCATGAAATGGTTAGTTACAGGTTCACGCGGTCAACGCATGCTCTCCCCTTGCATAATAAACTTGTTGGCTTCGCTCGATTGATTTTAGGACACGATCGCACTGGGGCCTCCAAAAGCCATCTTCTTGCCATGATGTTATGTCTTCAGGGCCACTGCGACTTGAAGTGAAGGCATGGTGGGAAATTGAGATCAGACATCCAGCGCCTGGCGAATTTCCGATGTGGAACCTTGGATGGAAACACGACGGAGGCATCGACACCTTTCTGAATCATCATCACTATACTATCAAGGGGTCTCTGACCAGGGGGTATCTGACTGGAGTACACCAGTAAGACTTTCTGGCAACTACA…	GCCGTTGCAGCCCTCCTCCAAGCTTTCAGCGAAAGTTTGACTATGTACTCATGAAATGGACACGATCGCACTGGGGCCTCCAAAAGCCATCTTCTTGCCATGATGTTATGTCTTCAGGGCCACTGCGACTTGAAGTGAAGGCATGGTGGGAAATTGAGATCAGACATCCAGCGCCTGGCGAATTTCCGATGTGGAACCTTGGATGGAAACACGACGGAGGCATCGACACCTTTCTGAATCATCATCACTATACTATCAAGGGGTCTCTGACCAGGGGGTATCTGACTGGAGTACACCAGTAAGACTTTCTGGCAACTACAGACCCTTCCCCAGCGTCAGTTTCCCACCAACCGCGTATACATCCCCCATCGATCCCGTACACGAAGAATCGCCAATAAT…	ATGGAAACACGACGGAGGCATCGACACCTTTCTGAATCATCATCACTATACTATCAAGGGGTCTCTGACCAGGGGGTATCTGACTGGAGTACACCAGTAAGACTTTCTGGCAACTACAGACCCTTCCCCAGCGTCAGTTTCCCACCAACCGCGTATACATCCCCCATCGATCCCGTACACGAAGAATCGCCAATAATCTACCCAGAACAACCCCCTGACGACGAATCGCGCCGAGATTTCACTGTACACTCGCATCCTTCATACTCTGTCCGTGGCAATCAACCACCAGGAAGCGTCTACTATGACCCGACTCAGGGTTCGTCTTCGCGGCCGTCTTCTCCATCCAGATCAACAGAGGGGCGCGCGGACGCGGACGACATAAAGCAGCAATTACACGTT…	METRRRHRHLSESSSLYYQGVSDQGVSDWSTPVRLSGNYRPFPSVSFPPTAYTSPIDPVHEESPIIYPEQPPDDESRRDFTVHSHPSYSVRGNQPPGSVYYDPTQGSSSRPSSPSRSTEGRADADDIKQQLHVLKDWLQRDAQDRQAELRAVAARVDQLNDQIRRLAVAPGGMQINQSELRDVAAEVGSLSEEVRRFAAARGAPPPVLQQSPRSYGSVFGMIGGPMTPSLGATPIQPEIKFHQMFLPPSGNDSRSSTLQWDMLFPSTYAQGTSSDPSAWADKREEAATSPRVAMLNLVSKAFPWTIYVRASHPQLGVSCSDVIEAISRFLSQLVSQQEFLGFLAATQQMVTECYHQNRDVAREVLGVNGLGEGIKRLDWLGMETIFGGIEHNDRLLREI…
PTI98_0000163	PTI98_0000163-T1	mRNA	scaffold_1	465785	468759	-	MAK10	N-alpha-acetyltransferase, non-catalitic subunit			EOG09261IFQ	PF04112		ENOG503NZJK	S:(S) Function unknown							GCTTCTTCGCGCACAACTACGATGGGCTCGAACGTGGGGTCTTCCTTGGATTCCCACTTCTCTGAATTCTTTGGGATGAATGTCGAGAGATACGCAGACGAGCAGTTCAACCAGCTGGACATGCCAGGCGGCGACGATTTCTACGATATCACGACCATCTTCAGCGAAGGCTCGCAAGAGATGGAGGACGGATCGTTGCTTATGACTGAGGGATTCGAATTGCAGCAGGCAATGAACGCATTCGAGGCAAGTCTCTAAAGTAGACACCTTATATCTGGTGCTGATACGGGTTACTTGTTAAGATCGGGGAACCAAGGCTGGATACAGGAATGAGGAGCGAGAGCGATATGAAACCGCCATTTAATCCCTTAACATTATTGCTGCCCGGCGAAGTCTGCT…	GCGTAGGTAACTGTCTATCATTAGGACTCGGCGGACTGTATTACGATGGTTACAACATGCTGATATAATAGGAATAAATAATTGCTTGCGATCAGGGTACTAACCGACGTTGGGTCTGGCTGGTTGCCTTCTTCGTTTATCCGCTCCCTGCGAAGATAAAGTCGGGAACCATGGGTGATTTAGAGTGGGATCCCATAGGAGAAGTCCTATATCAAACGCTCGTATCCCGGCCGTGGTTGATGGTAATGCATCTAGCGAGTCGCAGGCCCGGATGGTGTCTCTGACGAACTTGATTCTCTCCGAATACCAGTAGCTGGTATGAGAGGGCTGCATGATGAGGTCTGAAAGCATCTTGCGAGCAAGCCGAATATTATCGGATGGCGAAAAATAGACATCTTC…	CTAACCGACGTTGGGTCTGGCTGGTTGCCTTCTTCGTTTATCCGCTCCCTGCGAAGATAAAGTCGGGAACCATGGGTGATTTAGAGTGGGATCCCATAGGAGAAGTCCTATATCAAACGCTCGTATCCCGGCCGTGGTTGATGGTAATGCATCTAGCGAGTCGCAGGCCCGGATGGTGTCTCTGACGAACTTGATTCTCTCCGAATACCAGTAGCTGGTATGAGAGGGCTGCATGATGAGGTCTGAAAGCATCTTGCGAGCAAGCCGAATATTATCGGATGGCGAAAAATAGACATCTTCGAGAATTTCTTTACATGCTGGTAGAAACGACGAGAACTCGGGGCAAGCTGCATCGCATGTGGTAATAGAATCGTACTCTGGAAGAAAGGCCCATTTGTA…	MGSNVGSSLDSHFSEFFGMNVERYADEQFNQLDMPGGDDFYDITTIFSEGSQEMEDGSLLMTEGFELQQAMNAFEIGEPRLDTGMRSESDMKPPFNPLTLLLPGEVCWIMDRSFAYEMLWHAGNCLPHSVLTIQYVHRLSDMDPELLYLRSAVVQEDAERPLELITVVLRSFMSGLMKCCDFSWRRLNEGSTREMEDWQSDKCEVSFLEGVPSVYLQTKLDEADFWLEHSYKVPQQWREPLRARVRLRNVYLQMLGLDVHKDTHKLQILLSTAKQHLTTIRNYPSPEPSPTSPAHLAFDPHLARLLTCSVPLRILDVPHIIDTWDSLTRFLDDWVEIGKLSSAQNLATWELAGTLQSYSRSPTPAYLRSTAQLTFYDGLLVLHDFMPSWVVERFFLETM…
PTI98_0000163	PTI98_0000163-T2	mRNA	scaffold_1	465785	468759	-	MAK10	N-alpha-acetyltransferase, non-catalitic subunit, variant 2						ENOG503NZJK	S:(S) Function unknown							GCTTCTTCGCGCACAACTACGATGGGCTCGAACGTGGGGTCTTCCTTGGATTCCCACTTCTCTGAATTCTTTGGGATGAATGTCGAGAGATACGCAGACGAGCAGTTCAACCAGCTGGACATGCCAGGCGGCGACGATTTCTACGATATCACGACCATCTTCAGCGAAGGCTCGCAAGAGATGGAGGACGGATCGTTGCTTATGACTGAGGGATTCGAATTGCAGCAGGCAATGAACGCATTCGAGGCAAGTCTCTAAAGTAGACACCTTATATCTGGTGCTGATACGGGTTACTTGTTAAGATCGGGGAACCAAGGCTGGATACAGGAATGAGGAGCGAGAGCGATATGAAACCGCCATTTAATCCCTTAACATTATTGCTGCCCGGCGAAGTCTGCT…	GCGTAGGTAACTGTCTATCATTAGGACTCGGCGGACTGTATTACGATGGTTACAACATGCTGATATAATAGGAATAAATAATTGCTTGCGATCAGGGTACTAACCGACGTTGGGTCTGGCTGGTTGCCTTCTTCGTTTATCCGCTCCCTGCGAAGATAAAGTCGGGAACCATGGGTGATTTAGAGTGGGATCCCATAGGAGAAGTCCTATATCAAACGCTCGTATCCCGGCCGTGGTTGATGGTAATGCATCTAGCGAGTCGCAGGCCCGGATGGTGTCTCTGACGAACTTGATTCTCTCCGAATACCAGTAGCTGGTATGAGAGGGCTGCATGATGAGGTCTGAAAGCATCTTGCGAGCAAGCCGAATATTATCGGATGGCGAAAAATAGACATCTTC…	CTAACCGACGTTGGGTCTGGCTGGTTGCCTTCTTCGTTTATCCGCTCCCTGCGAAGATAAAGTCGGGAACCATGGGTGATTTAGAGTGGGATCCCATAGGAGAAGTCCTATATCAAACGCTCGTATCCCGGCCGTGGTTGATGGTAATGCATCTAGCGAGTCGCAGGCCCGGATGGTGTCTCTGACGAACTTGATTCTCTCCGAATACCAGTAGCTGGTATGAGAGGGCTGCATGATGAGGTCTGAAAGCATCTTGCGAGCAAGCCGAATATTATCGGATGGCGAAAAATAGACATCTTCGAGAATTTCTTTACATGCTGGTAGAAACGACGAGAACTCGGGGCAAGCTGCATCGCATGTGGTAATAGAATCGTACTCTGGAAGAAAGGCCCATTTGTA…	MEDWQSDKCEVSFLEGVPSVYLQTKLDEADFWLEHSYKVPQQWREPLRARVRLRNVYLQMLGLDVHKDTHKLQILLSTAKQHLTTIRNYPSPEPSPTSPAHLAFDPHLARLLTCSVPLRILDVPHIIDTWDSLTRFLDDWVEIGKLSSAQNLATWELAGTLQSYSRSPTPAYLRSTAQLTFYDGLLVLHDFMPSWVVERFFLETMGIRYNILSQAIRERWKGGDGPPFAEMERHFTKVITPQLQSHWNNVPRRRRSLAKLLLPWHKLYDLVVEMTGSLDTTDETGLILRQIPNAVLSWRLAVIREVIFSGFQLDLYTSEERAFAYLFAVQTIEKHISCLEQLSGVVPAGTPTKMEIDFNVQYLTALQLISMALFSVVTRLMSFEPQRLELNFIRRYKWA…
PTI98_0000164	PTI98_0000164-T1	mRNA	scaffold_1	468786	470307	+	MSW1	Tryptophan--tRNA ligase, mitochondrial		6.1.1.2		PF00579		ENOG503NUPK	J:(J) Translation, ribosomal structure and biogenesis							ATGTTTCTTCCAAGAATCTCATCCCGCCTCCCAAAGCCGCGAAGATTTATCCATGGAACACGTAGAAACTTGACAAACGCGATACACTCAGAAAGTAGCGATGCTCCTCTCGCTAGGAAACGCGTCATTTTATCCGGTATTCAACCCACAGGGACACCTCACGTATGGCTTTGCGATGCGTATGCTGGCTTAGTCGCTGATGGTTGCATAGCTAGGAAATTATCTAGGGGCGCTTTCTAACTGGGTGCAGCTTCAGCGGGACAGCAGTCCGAACGACACTTTGCTGTATACCATCGTTGGTTGGCATGCTCTGACATTGCCTCAAGACCCCAAGAAACTATCGCAGTCACGACGCGAAATGCTTGCGACATTACTAGCCATTGGCCTCGACCCCAACCG…	ATGTTTCTTCCAAGAATCTCATCCCGCCTCCCAAAGCCGCGAAGATTTATCCATGGAACACGTAGAAACTTGACAAACGCGATACACTCAGAAAGTAGCGATGCTCCTCTCGCTAGGAAACGCGTCATTTTATCCGGTATTCAACCCACAGGGACACCTCACCTAGGAAATTATCTAGGGGCGCTTTCTAACTGGGTGCAGCTTCAGCGGGACAGCAGTCCGAACGACACTTTGCTGTATACCATCGTTGGTTGGCATGCTCTGACATTGCCTCAAGACCCCAAGAAACTATCGCAGTCACGACGCGAAATGCTTGCGACATTACTAGCCATTGGCCTCGACCCCAACCGCTCTATTATATTTCACCAGGACCATAATCCCCATCACACAGAGTTCGCT…	ATGTTTCTTCCAAGAATCTCATCCCGCCTCCCAAAGCCGCGAAGATTTATCCATGGAACACGTAGAAACTTGACAAACGCGATACACTCAGAAAGTAGCGATGCTCCTCTCGCTAGGAAACGCGTCATTTTATCCGGTATTCAACCCACAGGGACACCTCACCTAGGAAATTATCTAGGGGCGCTTTCTAACTGGGTGCAGCTTCAGCGGGACAGCAGTCCGAACGACACTTTGCTGTATACCATCGTTGGTTGGCATGCTCTGACATTGCCTCAAGACCCCAAGAAACTATCGCAGTCACGACGCGAAATGCTTGCGACATTACTAGCCATTGGCCTCGACCCCAACCGCTCTATTATATTTCACCAGGACCATAATCCCCATCACACAGAGTTCGCT…	MFLPRISSRLPKPRRFIHGTRRNLTNAIHSESSDAPLARKRVILSGIQPTGTPHLGNYLGALSNWVQLQRDSSPNDTLLYTIVGWHALTLPQDPKKLSQSRREMLATLLAIGLDPNRSIIFHQDHNPHHTEFAWILSCLTPFGKLKRMTTWKSRLADSRNANNESEVNESLLNAGLFTYPVLQAADILVYRATHVPVGEDQTQHLELSRDIAQIFNQTYKRLFTLPKQLSTPSKRILSLKNPAAKMSKSAPDVQSRILLTDSHNQIKAKIRSAVTDSITGVTYDPETRPGTSNLLTILGACTNREGSDVAADYRSKGHGELKADVAEAIEGLLRGPRSEFERLREERGYLDDVAKDGAEKARALSEITMLDVRRRIGLS
PTI98_0000165	PTI98_0000165-T1	mRNA	scaffold_1	470405	471352	+		hypothetical protein				PF08883		ENOG503P3QG	E:(E) Amino acid transport and metabolism							ATGTCCGTCCATAACTCCAGTGATTCCAGCGAACTAGAGAAAGCCTTGGAAGACGAGATAAAGTCCGTCTGTGAATTGGTGCTATATTAGTACCCCTGGGCTGACCTCCAAACTCGTTAGAGAGTGGCACTTCCGTGGGTATCCAAGATCTGATAATCAACGACCTGCTCCAATAACCCACAAATAGATATCTACTTCCACCAGAACAACGTAGAGGAACACCACGATGCATTAAGTCTTCGTGATGCAGTGCTCCGTCTTAGAAGGGACGGAGCCTTCGTCGCAGTTCCTTTATTTCGTGTGAATACGTCTCCGATTGGGCCACACCCCGTAGGTAAGTAATCTTGCTCAACTGGACACTGGAGTGTAGGATGAGGTGGCGAAATTCAACCAGGATCC…	ATGTCCGTCCATAACTCCAGTGATTCCAGCGAACTAGAGAAAGCCTTGGAAGACGAGATAAAAGAGTGGCACTTCCATATCTACTTCCACCAGAACAACGTAGAGGAACACCACGATGCATTAAGTCTTCGTGATGCAGTGCTCCGTCTTAGAAGGGACGGAGCCTTCGTCGCAGTTCCTTTATTTCGTGTGAATACGTCTCCGATTGGGCCACACCCCGTAGGATCCTACGAGATATGGGTTCCGTCAGAGAGCTTCGCCCAGGTCTTTTCTTATCTTTGCATGAACCGAGGCCGACTCAGTGTCCTGGTGCATCCTTTGACCCGTGAAGAGCGCGCGGACCACGAAGTCCGTAACGCGTGGATTGGTCCCTCTTTCCCACTGGATCTGTCCGGCTTG…	ATGTCCGTCCATAACTCCAGTGATTCCAGCGAACTAGAGAAAGCCTTGGAAGACGAGATAAAAGAGTGGCACTTCCATATCTACTTCCACCAGAACAACGTAGAGGAACACCACGATGCATTAAGTCTTCGTGATGCAGTGCTCCGTCTTAGAAGGGACGGAGCCTTCGTCGCAGTTCCTTTATTTCGTGTGAATACGTCTCCGATTGGGCCACACCCCGTAGGATCCTACGAGATATGGGTTCCGTCAGAGAGCTTCGCCCAGGTCTTTTCTTATCTTTGCATGAACCGAGGCCGACTCAGTGTCCTGGTGCATCCTTTGACCCGTGAAGAGCGCGCGGACCACGAAGTCCGTAACGCGTGGATTGGTCCCTCTTTCCCACTGGATCTGTCCGGCTTG…	MSVHNSSDSSELEKALEDEIKEWHFHIYFHQNNVEEHHDALSLRDAVLRLRRDGAFVAVPLFRVNTSPIGPHPVGSYEIWVPSESFAQVFSYLCMNRGRLSVLVHPLTREERADHEVRNAWIGPSFPLDLSGLPLKSEDLPLQYPSLKLGYSSTRPSLTLDQRRRLGDNVEKLLLNEKYAARAPPRD
PTI98_0000166	PTI98_0000166-T1	mRNA	scaffold_1	472086	473910	+		hypothetical protein				PF20152		ENOG503PF62	S:(S) Function unknown							ATGGACAACGTCGGCATTCTCGCTATCAGTACTTTAATTTTGGTGGTCCTATACGGGATGGCAGTCGTACAAGCCATCCTTTACTTTGGAAGATTCCGTCGGAAAGACCCCCGGGTGATCCAGATCGTGGTGCGTCTGACTTCGTGTCATAAATAGTTCTGCCTCACACCCTTCGCTTTTCATAGGTCCTAATAGTCTGGTGGGTACCCTACGTGTATTCTTGCTTGCCATCTAACTGCCTTCCATAGCGTTCTAGCATTCGTTCAACTTATCTTCATGTGCACTTCGCTGTATAGCTTCACAATAGTCCACTTCCTCGCACCTCCCCACACCGTCCCCATCCCACAGGCGCTCGTCCTGGCGGTCTTCGTTGGCAGTATCGCCCATCCGTTGATTCAA…	ATGGACAACGTCGGCATTCTCGCTATCAGTACTTTAATTTTGGTGGTCCTATACGGGATGGCAGTCGTACAAGCCATCCTTTACTTTGGAAGATTCCGTCGGAAAGACCCCCGGGTGATCCAGATCGTGGTCCTAATAGTCTGCGTTCTAGCATTCGTTCAACTTATCTTCATGTGCACTTCGCTGTATAGCTTCACAATAGTCCACTTCCTCGCACCTCCCCACACCGTCCCCATCCCACAGGCGCTCGTCCTGGCGGTCTTCGTTGGCAGTATCGCCCATCCGTTGATTCAAGCCACGCTGACCTTCCGCATGTGGAAGCTGGGATGGACCCAGGGTTGCCCCTGCACTTCTCGCTTCGTCGCCCCAATATGTTGGACCATCTCGGCATATATTCTG…	ATGGACAACGTCGGCATTCTCGCTATCAGTACTTTAATTTTGGTGGTCCTATACGGGATGGCAGTCGTACAAGCCATCCTTTACTTTGGAAGATTCCGTCGGAAAGACCCCCGGGTGATCCAGATCGTGGTCCTAATAGTCTGCGTTCTAGCATTCGTTCAACTTATCTTCATGTGCACTTCGCTGTATAGCTTCACAATAGTCCACTTCCTCGCACCTCCCCACACCGTCCCCATCCCACAGGCGCTCGTCCTGGCGGTCTTCGTTGGCAGTATCGCCCATCCGTTGATTCAAGCCACGCTGACCTTCCGCATGTGGAAGCTGGGATGGACCCAGGGTTGCCCCTGCACTTCTCGCTTCGTCGCCCCAATATGTTGGACCATCTCGGCATATATTCTG…	MDNVGILAISTLILVVLYGMAVVQAILYFGRFRRKDPRVIQIVVLIVCVLAFVQLIFMCTSLYSFTIVHFLAPPHTVPIPQALVLAVFVGSIAHPLIQATLTFRMWKLGWTQGCPCTSRFVAPICWTISAYILGSTMFLSLRALFAVQDKASLIDYIEDNVWAMFSVLLATACVDLLTSISLCYALYSSRREVLRGTVKLLDKLIFWTIPTGIVTSVTAVLIIVAFKIARDSFLWLSLLIILTDLYVNTLLALLNCRWELRDLDDNMTITTIVLPTSRAPSLRGGGISAPHLRRQLRTAASSDTLMTTLRGYHNTASNNTYSTHIYSSADQATTATATVESTGIHLISDRSSFLALTPTRTHLRSASLSHQPEREAFEMVPLRRPQSAQVSLAV
PTI98_0000166	PTI98_0000166-T2	mRNA	scaffold_1	472086	473910	+		hypothetical protein				PF20152		ENOG503PF62	S:(S) Function unknown							ATGGACAACGTCGGCATTCTCGCTATCAGTACTTTAATTTTGGTGGTCCTATACGGGATGGCAGTCGTACAAGCCATCCTTTACTTTGGAAGATTCCGTCGGAAAGACCCCCGGGTGATCCAGATCGTGGTGCGTCTGACTTCGTGTCATAAATAGTTCTGCCTCACACCCTTCGCTTTTCATAGGTCCTAATAGTCTGGTGGGTACCCTACGTGTATTCTTGCTTGCCATCTAACTGCCTTCCATAGCGTTCTAGCATTCGTTCAACTTATCTTCATGTGCACTTCGCTGTATAGCTTCACAATAGTCCACTTCCTCGCACCTCCCCACACCGTCCCCATCCCACAGGCGCTCGTCCTGGCGGTCTTCGTTGGCAGTATCGCCCATCCGTTGATTCAA…	ATGGACAACGTCGGCATTCTCGCTATCAGTACTTTAATTTTGGTGGTCCTATACGGGATGGCAGTCGTACAAGCCATCCTTTACTTTGGAAGATTCCGTCGGAAAGACCCCCGGGTGATCCAGATCGTGGTCCTAATAGTCTGCGTTCTAGCATTCGTTCAACTTATCTTCATGTGCACTTCGCTGTATAGCTTCACAATAGTCCACTTCCTCGCACCTCCCCACACCGTCCCCATCCCACAGGCGCTCGTCCTGGCGGTCTTCGTTGGCAGTATCGCCCATCCGTTGATTCAAGCCACGCTGACCTTCCGCATGTGGAAGCTGGGATGGACCCAGGGTTGCCCCTGCACTTCTCGCTTCGTCGCCCCAATATGTTGGACCATCTCGGCATATATTCTG…	ATGGACAACGTCGGCATTCTCGCTATCAGTACTTTAATTTTGGTGGTCCTATACGGGATGGCAGTCGTACAAGCCATCCTTTACTTTGGAAGATTCCGTCGGAAAGACCCCCGGGTGATCCAGATCGTGGTCCTAATAGTCTGCGTTCTAGCATTCGTTCAACTTATCTTCATGTGCACTTCGCTGTATAGCTTCACAATAGTCCACTTCCTCGCACCTCCCCACACCGTCCCCATCCCACAGGCGCTCGTCCTGGCGGTCTTCGTTGGCAGTATCGCCCATCCGTTGATTCAAGCCACGCTGACCTTCCGCATGTGGAAGCTGGGATGGACCCAGGGTTGCCCCTGCACTTCTCGCTTCGTCGCCCCAATATGTTGGACCATCTCGGCATATATTCTG…	MDNVGILAISTLILVVLYGMAVVQAILYFGRFRRKDPRVIQIVVLIVCVLAFVQLIFMCTSLYSFTIVHFLAPPHTVPIPQALVLAVFVGSIAHPLIQATLTFRMWKLGWTQGCPCTSRFVAPICWTISAYILGSTMFLSLRALFAVQDKASLIDYIEDNVWAMFSVLLATACVDLLTSISLCYALYSSRREVLRGTVKLLDKLIFWTIPTGIVTSVTAVLIIVAFKIARDSFLWLSLLIILTDLYVNTLLALLNCRWELRDLDDNMTITTIVLPTSRAPSLRGGGISAPHLRRQLRTAASSDTLMTTLRGYHNTASNNTYSTHIYSSADQATTATATVESTGIHLISDRSSFLALTPTRTHLRSASLSHQVCFHLVLKI
PTI98_0000167	PTI98_0000167-T1	mRNA	scaffold_1	474033	476294	+		hypothetical protein				PF20411		ENOG503PC90								GCTACCACCACCGCGGCCTCAGACTCCATGCCCGTCGCCACTAACAATGGGTTCGAGTTCCACTTGATCAAATCCATGGCCTCTGAGACGGTGTCTGTTGTCGAGCCAGATGGTATTCCACAATATGCCCATCAATCGACAATTCAGCCTGAGGTTCGTCTTATTTTCCTTCGTGTATGCGCTTTCATTAAACACATGGACATAGTGGCCGCTTTCCGCGCAAGATCCATTCAGAATGGCCGAACTCGCGATAGAGCTCCAGACAGAACGCCTCAAGGTGGCCGAGGCTCTCGCAGCAAGGGATCTGCTGGTACATCGACTAGGAGACGCATATACTTCCATCCAACAGAAAAATCAGTTGCTTGATCAACTTAAAGAGAAGTTTGGAACAAAATTGAT…	GCTACCACCACCGCGGCCTCAGACTCCATGCCCGTCGCCACTAACAATGGGTTCGAGTTCCACTTGATCAAATCCATGGCCTCTGAGACGGTGTCTGTTGTCGAGCCAGATGGTATTCCACAATATGCCCATCAATCGACAATTCAGCCTGAGTGGCCGCTTTCCGCGCAAGATCCATTCAGAATGGCCGAACTCGCGATAGAGCTCCAGACAGAACGCCTCAAGGTGGCCGAGGCTCTCGCAGCAAGGGATCTGCTGGTACATCGACTAGGAGACGCATATACTTCCATCCAACAGAAAAATCAGTTGCTTGATCAACTTAAAGAGAAGTTTGGAACAAAATTGATTGATTCAACGAACCTTCCTACGCACAGCCTGGCAATCGATCACAACGAAAAG…	ATGCCCGTCGCCACTAACAATGGGTTCGAGTTCCACTTGATCAAATCCATGGCCTCTGAGACGGTGTCTGTTGTCGAGCCAGATGGTATTCCACAATATGCCCATCAATCGACAATTCAGCCTGAGTGGCCGCTTTCCGCGCAAGATCCATTCAGAATGGCCGAACTCGCGATAGAGCTCCAGACAGAACGCCTCAAGGTGGCCGAGGCTCTCGCAGCAAGGGATCTGCTGGTACATCGACTAGGAGACGCATATACTTCCATCCAACAGAAAAATCAGTTGCTTGATCAACTTAAAGAGAAGTTTGGAACAAAATTGATTGATTCAACGAACCTTCCTACGCACAGCCTGGCAATCGATCACAACGAAAAGAAGACACTTACCGAGCAGATAGCCGTC…	MPVATNNGFEFHLIKSMASETVSVVEPDGIPQYAHQSTIQPEWPLSAQDPFRMAELAIELQTERLKVAEALAARDLLVHRLGDAYTSIQQKNQLLDQLKEKFGTKLIDSTNLPTHSLAIDHNEKKTLTEQIAVQQTIINQLRQDIKAGKPCPKVDPPPCYEENLSPTVLSPSCQNEGEFYPFPSVRANWNDIPATVHHLLPPPLSRSVSQCSVPTTLSDIGMTDVEECEIIDTLPKAGDAADRIRARNAILAALAVPLRGPPDDLQPIMIPAPLTLQEFINSGSSFIRTALSNYRQLQELTTSWCEEREEHGYFLTPVFKCSTNPRVTTAHRWNVVDVLHKMSKPTDFFYHKNGHWYYAGVYKAFRMEDLTTKEWDALSTETTSAIVKDTILARRNSSP…
PTI98_0000168	PTI98_0000168-T1	mRNA	scaffold_1	476151	477513	-		hypothetical protein				PF03770		ENOG503P2B4	I:(I) Lipid transport and metabolism;K:(K) Transcription;T:(T) Signal transduction mechanisms							GATGATGAGAGCGTCACAGCAATGTATTTGCTGGCGTCGTGGTTGTCCCCTTGCATGTTGAAAAGAGCACAGGTGATGGCGGTATCGGATTAGAATTGAAAGTAGCTTTTAGGCCAGGGCCTCGGAACCAAAATCAAATCGCGCCCATTGCCCAAGCAACTCAACTGATAACCACCACCACAGTACCATGGCTTCCATTGAACTACCCTCAGGATCCAACAAACCGCTGAATACGCAAGTCGGCGGTCATTCTGGCGTCCTCGCAACGGAGGATGGCTCGCTCTTGATCAAACCAGCGCTTCCTCTCGAGCTTCAATTCTACCAAACATCCGTTCGAGATCCAGGATTTGCGCCCCTGCGACATTTCGTCCCCAAGTTCTACGGTACGCTCTCTTTGCA…	TTTTGTATACCCTCAGGACGGAGCTGGGCTATTGCAATTGTAATTTATATCACGGACTCCAGCGATAGTGACTATGACAGTAAAGTTCAGTCAGACAATTCAATCTGTTCGATACGTCCATCAAGCAGCCTCAGAACAGTATTCAACCCCAGTAGCACGCCTTCATCAGGTCCTTCCCCTGGAACAATCCGTGTGTGGGCAAAATCAATCAGCTTTACCACAAAGGGTGGGCCTGGTTTATTCTGTTCATCTTCGGATTCGTCCTCGTCATCTTCGTCATCTTCATCTTCGAAAGCTCCTTCCTCAAGCAACTTTAGTCCCTCCTTCGCTTTGTCCTCATCCGCTTCGTAGACAATAAGGACACTTCCGCCGACCATTCGCATGTCCACTTGCGCAAAG…	TCAGTCAGACAATTCAATCTGTTCGATACGTCCATCAAGCAGCCTCAGAACAGTATTCAACCCCAGTAGCACGCCTTCATCAGGTCCTTCCCCTGGAACAATCCGTGTGTGGGCAAAATCAATCAGCTTTACCACAAAGGGTGGGCCTGGTTTATTCTGTTCATCTTCGGATTCGTCCTCGTCATCTTCGTCATCTTCATCTTCGAAAGCTCCTTCCTCAAGCAACTTTAGTCCCTCCTTCGCTTTGTCCTCATCCGCTTCGTAGACAATAAGGACACTTCCGCCGACCATTCGCATGTCCACTTGCGCAAAGGCATCCTTTAACTCGGCAACATCCTCCCGAATACCTCTCAATATAGGAAGGAGTGTGGATCGGGTCAAGCCACTGTTCGAGTTCTC…	MASIELPSGSNKPLNTQVGGHSGVLATEDGSLLIKPALPLELQFYQTSVRDPGFAPLRHFVPKFYGTLSLQGKVDEGKGLEGGIAVTPVDSSEKDSLVLENLSHPFIKPNIIDIKLGTVLYDETASPDKVERMIKTAKDTTSLETGIRLTGFQVYNNDTGLPVNTPKAYGKSIKPADLPDGIARFFPVASAATTAENSNSGLTRSTLLPILRGIREDVAELKDAFAQVDMRMVGGSVLIVYEADEDKAKEGLKLLEEGAFEDEDDEDDEDESEDEQNKPGPPFVVKLIDFAHTRIVPGEGPDEGVLLGLNTVLRLLDGRIEQIELSD
PTI98_0000170	PTI98_0000170-T1	mRNA	scaffold_1	477110	478056	+		hypothetical protein						ENOG503PHRH								TTCCTTGCAAAGAGAGCGTACCGTAGAACTTGGGGACGAAATGTCGCAGGGGCGCAAATCCTGGATCTCGAACGGATGTTTGGTAGAATTGAAGCTCGAGAGGAAGCGCTGGTTTGATCAAGAGCGAGCCATCCTCCGTTGCGAGGACGCCAGAATGACCGCCGACTTGCGTATTCAGCGGTTTGTTGGATCCTGAGGGTAGTTCAATGGAAGCCATGGTACTGTGGTGGTGGTTATCAGTTGAGTTGCTTGGGCAATGGGCGCGATTTGATTTTGGTTCCGAGGCCCTGGCCTAAAAGCTACTTTCAATTCTAATCCGATACCGCCATCACCTGTGCTCTTTTCAACATGCAAGGGGACAACCACGACGCCAGCAAATACATTGCTGTGACGCTCTCA…	TTCCTTGCAAAGAGAGCGTACCGTAGAACTTGGGGACGAAATGTCGCAGGGGCGCAAATCCTGGATCTCGAACGGATGTTTGGTAGAATTGAAGCTCGAGAGGAAGCGCTGGTTTGATCAAGAGCGAGCCATCCTCCGTTGCGAGGACGCCAGAATGACCGCCGACTTGCGTATTCAGCGGTTTGTTGGATCCTGAGGGTAGTTCAATGGAAGCCATGGTACTGTGGTGGTGGTTATCAGTTGAGTTGCTTGGGCAATGGGCGCGATTTGATTTTGGTTCCGAGGCCCTGGCCTAAAAGCTACTTTCAATTCTAATCCGATACCGCCATCACCTGTGCTCTTTTCAACATGCAAGGGGACAACCACGACGCCAGCAAATACATTGCTGTGACGCTCTCA…	ATGCAAGGGGACAACCACGACGCCAGCAAATACATTGCTGTGACGCTCTCATCATCGTCTCCATACCTACACAATCCACAATCTCTGGCTGCAGTGCATCCCGCGATCGGCTACATCGGTCAAGTGGGCGGAATGCGGGATGTTCAGTTGCTGGGCGTGTCGAAGGAGCTGTGGGACGCGGAACAGCACGCGATCCTGGAAGCTCTGAGTGGGACGCATGGAATCTTGCGTGTAGATGTGCAGGAGAAGAAGCAAAGGGCTAAGAGGGATGAGTTGTAA	MQGDNHDASKYIAVTLSSSSPYLHNPQSLAAVHPAIGYIGQVGGMRDVQLLGVSKELWDAEQHAILEALSGTHGILRVDVQEKKQRAKRDEL
PTI98_0000171	PTI98_0000171-T1	mRNA	scaffold_1	477937	479918	-		hypothetical protein				PF20415		ENOG503PDC8								GCCACGTCCCACTGAGGCGATACTGCATGATGTAGGGGACCGGGATGTACAGGGCTAATACCTACGCGGACGACTCGCCGTTTATTCCCCCTATCCCTTCTGCTTCACCCTCAATCCCCTCTTCCGCTGGTGCGACTGCAAGTGACTACTCCGGCTACCCGTCGGTGAATGGCGACATTCCGCCGCACTCCTACAGCCCTACAACATACTCCCCTCATCGTCCATTCGTCCCTTCAGACCCCCCAAACGGCACTGGCAGTCCCTATGGATATCCTATCAATACACCTGCCCCATACTTTTCGCCCCAGCTCCCATGGGCACCCTTACCGCCACAAGGAACGGCCGAGCATCATTTCCCTGGGTATTACCCAGGATCGCCCACATTAATATCCTCGACTC…	GTACAATGGCTCATACATTAATCCCTGGCTTTGTACATTATACTCGACTATATACGGCGGAGTGTATAAATACGATACTATATGTACGGGATCCAAGACTTATTCCGCACGCAAGCCTACAAAAACCCTATACAACAGCAAGGAACTCTATCAACCGTCATCTTGACAGGTTGAAGTTTCTTAGCAATCTCTTGAACACAGCTCTGTCTGTTTTGGTCTCTGATGTTGGCATAGGTGGAATGAATATCGACAATGGTGCAGCAAGGGGTTGCACTGGCGTCCCCAGATTCCCCGCGTAGATAACCGAAGGAGGTGAAGAAGAATCACTGTGGTCGTCACGGAGGAGGATTTCTTGACGGAGGAGGATTTCTTGGCGGAGGAGTACGAAGGTAAAGGGCG…	TCATCTTGACAGGTTGAAGTTTCTTAGCAATCTCTTGAACACAGCTCTGTCTGTTTTGGTCTCTGATGTTGGCATAGGTGGAATGAATATCGACAATGGTGCAGCAAGGGGTTGCACTGGCGTCCCCAGATTCCCCGCGTAGATAACCGAAGGAGGTGAAGAAGAATCACTGTGGTCGTCACGGAGGAGGATTTCTTGACGGAGGAGGATTTCTTGGCGGAGGAGTACGAAGGTAAAGGGCGCAGCATCATCGCCAAGGGTGGCCTTGACCAAGGCGTCGTTGAGTTCTATACCCCCGTAAGCCGATCTCAACCCAAGCCAGTCTAGTCGGCGAATGCCCTGTTGAAGGCTAGGGATGCCTTGTAAACGGGAGCGATTCCTGCGGTAATTGTCCTCAAT…	MYRANTYADDSPFIPPIPSASPSIPSSAGATASDYSGYPSVNGDIPPHSYSPTTYSPHRPFVPSDPPNGTGSPYGYPINTPAPYFSPQLPWAPLPPQGTAEHHFPGYYPGSPTLISSTLPTPPVPVYPLFSNEPSVGWPLPRPRAFQSPHMPSVHEDGPQNPMFPHHTPNLTHPGSTPTIIPTVFPGSGIASSPWLTPPYRTVAGPINQMIYPVFQHPGASPGSILKVSPGSQNLENRPPVQGVQRAQTFPHAHPSEVAIYPHTSPRDVLNGPTSDPNRNFPSGTPISRLSGRPEPMPMPVPAMPMPVTYGLDSQVAVVATDPTKPVNPFDPVSATIQINPLLVPPAAVDRPHLKWDMTHPTNYGDFAVEFEQHLWQPATSPATTSLFIMLEDFPWMIT…
PTI98_0000172	PTI98_0000172-T1	mRNA	scaffold_1	480031	487002	+		hypothetical protein				PF09994		ENOG503NY11	S:(S) Function unknown							AATTTACTCGAACCCAGTCGGCGACACAAAGGGAATGGTTGCACGATACAACATGTCCGAGTCGAAACAAAACAGGTAGAACAGACGCGTTACGTAACTCGGCGCTGCAGTTCTAGTTATGGCTCTATTGCTTCCGACCATTGGCGCCAGATGTCCCGTTTCAACCATCTTTTAACAGCATCATCACCGGATCGACAACTCAAATCATTGTGCAAAGTACTTGAACTCCACCCCTACGTGGGCCACGCCCAGTGAAATGGGGTCATCCGAAGAGTACGCGTTTCAAAATTGTGTGACGGTCAGAGCACGAACTTAACGCTGGTCATTGAAGTCAGCCCGCATCGTCTGCCCTGGGTTACTACGCGTTCGAACCACCGGAACCGCGGTTCATGCACTGCG…	AATTTACTCGAACCCAGTCGGCGACACAAAGGGAATGGTTGCACGATACAACATGTCCGAGTCGAAACAAAACAGGTAGAACAGACGCGTTACGTAACTCGGCGCTGCAGTTCTAGTTATGGCTCTATTGCTTCCGACCATTGGCGCCAGATGTCCCGTTTCAACCATCTTTTAACAGCATCATCACCGGATCGACAACTCAAATCATTGTGCAAAGTACTTGAACTCCACCCCTACGTGGGCCACGCCCAGTGAAATGGGGTCATCCGAAGATCAGCCCGCATCGTCTGCCCTGGGTTACTACGCGTTCGAACCACCGGAACCGCGGTTCATGCACTGCGGCTGCTCGGAGGAAGCCAGGAATATCGTGGTTTGCATTGACGGAACTTCCAATCAGTT…	ATGGGGTCATCCGAAGATCAGCCCGCATCGTCTGCCCTGGGTTACTACGCGTTCGAACCACCGGAACCGCGGTTCATGCACTGCGGCTGCTCGGAGGAAGCCAGGAATATCGTGGTTTGCATTGACGGAACTTCCAATCAGTTCGGACAGAAGAATACCAATGTCATAGAGTTGTACCATCAGCTAGACAAGGATAACACGCAGCGGACGTACTACAATAGCGGAATCGGGACGTATGCGAAACCGTCTATGAGGTCCTTGAAATACGTCAAGCTTCGCCTTGATAATAAGATTGACCTTGCCATTGCGTGGAATTTTGAACGAATTATCATGGCTGCGTACCGCTGGCTGGTTGATAACTACAAGGATGGCGATCGTATTTTCTTGTTCGGCTTCTCT…	MGSSEDQPASSALGYYAFEPPEPRFMHCGCSEEARNIVVCIDGTSNQFGQKNTNVIELYHQLDKDNTQRTYYNSGIGTYAKPSMRSLKYVKLRLDNKIDLAIAWNFERIIMAAYRWLVDNYKDGDRIFLFGFSRGAYQVRTIAAMIEKVGLIHKGNEEQIPFAYELYAGQTAQDPDAIVRPEPPQPKSALGLPPTETQTTHSPAESFKQTFSRKDVKVHFIGAWDTVSSIGVVRDKSLPGTDAVEKTCCYFRHALALDERRVKFLPEYSHGGATFAEQPADQGASNMPPLRETKAASVYQEPIDVDREPINPRVKEVWFPGTHSDIGGGNVQNNRLDRGHAALLWMSYEANTAGLKTHPSRVDWKWENLSEVHESLTAVWLPMEYLPVKRLSYKSATST…
PTI98_0000172	PTI98_0000172-T2	mRNA	scaffold_1	480031	487002	+		hypothetical protein				PF09994		ENOG503NY11	S:(S) Function unknown							AATTTACTCGAACCCAGTCGGCGACACAAAGGGAATGGTTGCACGATACAACATGTCCGAGTCGAAACAAAACAGGTAGAACAGACGCGTTACGTAACTCGGCGCTGCAGTTCTAGTTATGGCTCTATTGCTTCCGACCATTGGCGCCAGATGTCCCGTTTCAACCATCTTTTAACAGCATCATCACCGGATCGACAACTCAAATCATTGTGCAAAGTACTTGAACTCCACCCCTACGTGGGCCACGCCCAGTGAAATGGGGTCATCCGAAGAGTACGCGTTTCAAAATTGTGTGACGGTCAGAGCACGAACTTAACGCTGGTCATTGAAGTCAGCCCGCATCGTCTGCCCTGGGTTACTACGCGTTCGAACCACCGGAACCGCGGTTCATGCACTGCG…	AATTTACTCGAACCCAGTCGGCGACACAAAGGGAATGGTTGCACGATACAACATGTCCGAGTCGAAACAAAACAGGTAGAACAGACGCGTTACGTAACTCGGCGCTGCAGTTCTAGTTATGGCTCTATTGCTTCCGACCATTGGCGCCAGATGTCCCGTTTCAACCATCTTTTAACAGCATCATCACCGGATCGACAACTCAAATCATTGTGCAAAGTACTTGAACTCCACCCCTACGTGGGCCACGCCCAGTGAAATGGGGTCATCCGAAGATCAGCCCGCATCGTCTGCCCTGGGTTACTACGCGTTCGAACCACCGGAACCGCGGTTCATGCACTGCGGCTGCTCGGAGGAAGCCAGGAATATCGTGGTTTGCATTGACGGAACTTCCAATCAGTT…	ATGGGGTCATCCGAAGATCAGCCCGCATCGTCTGCCCTGGGTTACTACGCGTTCGAACCACCGGAACCGCGGTTCATGCACTGCGGCTGCTCGGAGGAAGCCAGGAATATCGTGGTTTGCATTGACGGAACTTCCAATCAGTTCGGACAGAAGAATACCAATGTCATAGAGTTGTACCATCAGCTAGACAAGGATAACACGCAGCGGACGTACTACAATAGCGGAATCGGGACGTATGCGAAACCGTCTATGAGGTCCTTGAAATACGTCAAGCTTCGCCTTGATAATAAGATTGACCTTGCCATTGCGTGGAATTTTGAACGAATTATCATGGCTGCGTACCGCTGGCTGGTTGATAACTACAAGGATGGCGATCGTATTTTCTTGTTCGGCTTCTCT…	MGSSEDQPASSALGYYAFEPPEPRFMHCGCSEEARNIVVCIDGTSNQFGQKNTNVIELYHQLDKDNTQRTYYNSGIGTYAKPSMRSLKYVKLRLDNKIDLAIAWNFERIIMAAYRWLVDNYKDGDRIFLFGFSRGAYQVRTIAAMIEKVGLIHKGNEEQIPFAYELYAGQTAQDPDAIVRPEPPQPKSALGLPPTETQTTHSPAESFKQTFSRKDVKVHFIGAWDTVSSIGVVRDKSLPGTDAVEKTCCYFRHALALDERRVKFLPEYSHGGATFAEQPADQGASNMPPLRETKAASVYQEPIDVDREPINPRVKEVWFPGTHSDIGGGNVQNNRLDRGHAALLWMSYEANTAGLKTHPSRVDWKWENLSEVHESLTAVWLPMEYLPVKRLSYKSATST…
PTI98_0000173	PTI98_0000173-T1	mRNA	scaffold_1	487592	488566	+		hypothetical protein														ATGGCCACAACTCTGACATACGCGGACGCCGCTCGCTTCCGGACGAAGGAACAAGGAACAACGCACTATCAGGCTCACCCTATCCTATCGCTATCCAACGGCTGGATGGACGCGAAACACGTCTTCGAACGCGTCGGGGACCCCCTAATCGCGCCCCCTACATACATCCTTGATTCGGTACCACCCAAGGAAGCGCGTACTCAGGCAATCAGAAACGCGAAGATGACGAAGAATCATAAATCAACTAAGGAGAACCTCCAAGCCAACCCTCAAGAACGAGAACGCGTCGCGGGGAATCCCAGGCAGATGTCTATTCTCGATCCCGCACCTAGGAAACACGGACGCGCGGAGACAACACGACGCGTCCACCGCGCGCTACATGATAAGCCATCACCTAAC…	ATGGCCACAACTCTGACATACGCGGACGCCGCTCGCTTCCGGACGAAGGAACAAGGAACAACGCACTATCAGGCTCACCCTATCCTATCGCTATCCAACGGCTGGATGGACGCGAAACACGTCTTCGAACGCGTCGGGGACCCCCTAATCGCGCCCCCTACATACATCCTTGATTCGGTACCACCCAAGGAAGCGCGTACTCAGGCAATCAGAAACGCGAAGATGACGAAGAATCATAAATCAACTAAGGAGAACCTCCAAGCCAACCCTCAAGAACGAGAACGCGTCGCGGGGAATCCCAGGCAGATGTCTATTCTCGATCCCGCACCTAGGAAACACGGACGCGCGGAGACAACACGACGCGTCCACCGCGCGCTACATGATAAGCCATCACCTAAC…	ATGGCCACAACTCTGACATACGCGGACGCCGCTCGCTTCCGGACGAAGGAACAAGGAACAACGCACTATCAGGCTCACCCTATCCTATCGCTATCCAACGGCTGGATGGACGCGAAACACGTCTTCGAACGCGTCGGGGACCCCCTAATCGCGCCCCCTACATACATCCTTGATTCGGTACCACCCAAGGAAGCGCGTACTCAGGCAATCAGAAACGCGAAGATGACGAAGAATCATAAATCAACTAAGGAGAACCTCCAAGCCAACCCTCAAGAACGAGAACGCGTCGCGGGGAATCCCAGGCAGATGTCTATTCTCGATCCCGCACCTAGGAAACACGGACGCGCGGAGACAACACGACGCGTCCACCGCGCGCTACATGATAAGCCATCACCTAAC…	MATTLTYADAARFRTKEQGTTHYQAHPILSLSNGWMDAKHVFERVGDPLIAPPTYILDSVPPKEARTQAIRNAKMTKNHKSTKENLQANPQERERVAGNPRQMSILDPAPRKHGRAETTRRVHRALHDKPSPNNPFACLEVEHGESLEESDSETSETDYQSCDASTGELIDRDGSTGGSGEETTSPAEDYANGIEGANEHSLSSPVAYYPYLDAYHDRSWRNNEDHLPRNPPPSPALANEDLPVPLSPGSERAKAMPELFRPSNPTPREATFGPFYVHYETNALTESSTCTEGLQRPQSVDLIESRMGGVPRLWKLMGWQDGRV
PTI98_0000174	PTI98_0000174-T1	mRNA	scaffold_1	488723	489741	-		hypothetical protein				PF00188		ENOG503NZQD	S:(S) Function unknown							ATGTTCCTTCGTACCGTTCACCCCTGTGAAGGTATAAAGACGCAACCTTTCTTGCTCACTTCAGTAGTCTCATACAGACTTCCTCATTCCACTCCAATACCGATGCGCTGGTCTTCTGCACTCCTCTCAACTCTCACCCTGGCACTCGTGGCGAAGTCGCTGCCCAGCAGCGGCATCAGCCAAGAAGTGTTCACGGTCGATGATTTCGATCCTAGCCTCCCGGAAGCCGGTGAAATCGTCTTCGAGCCTATGCATTTCGATGCGGAGGGTTTCGATATCAGTGAAGGAGAAATGGATGCAGCTATCATCGCTGATTGGAAGACTGAAGTCGTGAAGCAACACAACGCTTACCGTGCTCAATATGGTGCACCAGCGATGACCTGGAGCGATGCTTTGTAT…	TTACTTGCGGCGTCCGACGTTCTCCACATAGCGGCCAGCGAAGTTTCCCGGCGGACTGTAACGGCAGACAACATACTTGGATGGCTGCTGGAATATAGTCCCGCCCCTGCAGTTTCCGATGGCACAAGCGACTTGCTTGCTACTCTTCCAAACAACCTGAGTGAAATGCCCAGTTGCCTGCGAGAATCCGGGGTGATTGTAATCGTATTTAGAAGCTTCGTCCATCCAAGACTTGAGACCAGACGAGAAACCGTAGCTACCCCCAGTTCCAGCAGCCAGGTTCTCCCCGTATTTGCCTTGCCCGTTGCTGTGCTGGAACTTGCATTGATTGGCCCACTGTTGGGTGCCAGGATACAAAGCATCGCTCCAGGTCATCGCTGGTGCACCATATTGAGCACG…	TTACTTGCGGCGTCCGACGTTCTCCACATAGCGGCCAGCGAAGTTTCCCGGCGGACTGTAACGGCAGACAACATACTTGGATGGCTGCTGGAATATAGTCCCGCCCCTGCAGTTTCCGATGGCACAAGCGACTTGCTTGCTACTCTTCCAAACAACCTGAGTGAAATGCCCAGTTGCCTGCGAGAATCCGGGGTGATTGTAATCGTATTTAGAAGCTTCGTCCATCCAAGACTTGAGACCAGACGAGAAACCGTAGCTACCCCCAGTTCCAGCAGCCAGGTTCTCCCCGTATTTGCCTTGCCCGTTGCTGTGCTGGAACTTGCATTGATTGGCCCACTGTTGGGTGCCAGGATACAAAGCATCGCTCCAGGTCATCGCTGGTGCACCATATTGAGCACG…	MFLRTVHPCEGIKTQPFLLTSVVSYRLPHSTPIPMRWSSALLSTLTLALVAKSLPSSGISQEVFTVDDFDPSLPEAGEIVFEPMHFDAEGFDISEGEMDAAIIADWKTEVVKQHNAYRAQYGAPAMTWSDALYPGTQQWANQCKFQHSNGQGKYGENLAAGTGGSYGFSSGLKSWMDEASKYDYNHPGFSQATGHFTQVVWKSSKQVACAIGNCRGGTIFQQPSKYVVCRYSPPGNFAGRYVENVGRRK
PTI98_0000175	PTI98_0000175-T1	mRNA	scaffold_1	489898	490725	-		hypothetical protein						ENOG503P99E								ATGGACAGTGCTCTAGCTTCGCCAGATGGCTCTGGTAAAAAACGAAACAGTGGACTTCATTGGACTATTGTACGTCTCGATTTCTTACTCGGTCTATCTACCTTCTCTCACAATTCAAAATGTAGGTTGCGACAGCTGGTGCCGGCTTACTCGCCATAGGTGTGCCTCTGGTTTATCTGCTACGACAGAGAGCAAGCCGGACACTTCTACGCGAGGCTCCGCCACGACGTACCGCTTCCCAAAGTACCACCCCTCTCATCTCTGGGAATACTTCTCGCATCGCAGCGGCAGAAGCAGCGGCTATGCCTTCAAGACCCATTGTGCAGGAGACAGGCCAAAACGTGCCCGTGGACGATTTCAATGGTGCACTTCACTCCGCGAAAGCCTTTGGGCTAGCTA…	TTACGATGATGTATTACTGATGGAGGAATTATCTTTCAGATCGGTTCCAAAACGTTTTGAACGCTCCAATCTCCCTTCCACCTCCAGCTCGCGCCCAGCAGCTTTGATCCACGCGGCAAACCCGTCTTTCTCAAATACAGCCTTCAGACGCTGCTCTGCGTCTGGCCAATTCCATGTCGAGACTGTCGGCGCGTCGAGCACTTGGCTACCATCGTCGTCCTCAGGGTCGGCGAGTCTGTGTATTCGTTCTGACAACGAAGGCATCTTAGCAAGAAGTATAGCGCGCATTCTATGCGCAAACTCCTCGGTGGATTCAATACCCATCCATGTTTTGACACCGTAGACAGTCGCAGTAGCACTGGCCGCCACCAAGAGCGTAGCTAGCCCAAAGGCTTTCGC…	TTACGATGATGTATTACTGATGGAGGAATTATCTTTCAGATCGGTTCCAAAACGTTTTGAACGCTCCAATCTCCCTTCCACCTCCAGCTCGCGCCCAGCAGCTTTGATCCACGCGGCAAACCCGTCTTTCTCAAATACAGCCTTCAGACGCTGCTCTGCGTCTGGCCAATTCCATGTCGAGACTGTCGGCGCGTCGAGCACTTGGCTACCATCGTCGTCCTCAGGGTCGGCGAGTCTGTGTATTCGTTCTGACAACGAAGGCATCTTAGCAAGAAGTATAGCGCGCATTCTATGCGCAAACTCCTCGGTGGATTCAATACCCATCCATGTTTTGACACCGTAGACAGTCGCAGTAGCACTGGCCGCCACCAAGAGCGTAGCTAGCCCAAAGGCTTTCGC…	MDSALASPDGSGKKRNSGLHWTIVATAGAGLLAIGVPLVYLLRQRASRTLLREAPPRRTASQSTTPLISGNTSRIAAAEAAAMPSRPIVQETGQNVPVDDFNGALHSAKAFGLATLLVAASATATVYGVKTWMGIESTEEFAHRMRAILLAKMPSLSERIHRLADPEDDDGSQVLDAPTVSTWNWPDAEQRLKAVFEKDGFAAWIKAAGRELEVEGRLERSKRFGTDLKDNSSISNTSS
PTI98_0000176	PTI98_0000176-T1	mRNA	scaffold_1	490884	491684	+		hypothetical protein						ENOG503P8YV								ATGGATGAACCGAACCAGGATGCCGCCGTCGAAGCGCAGGACGCGGAAACGCACTGTATACGCATCACTTCTCATGGCAAGATACAGAACTGGGTATCCTTCGCCCTGAACTTTTTCGAGGTAGGTCTTCTTTTCGTTAATGTAGCCGACATTTATATCATATTAGAAAAAATCTCAAGGAACATTGATCTTGCACACTCTGCCCCTGGGACTCGACCACTTGCTCAACGGATCCACGGACCTCGTCGAGGCCAAAATAGAGCCACCATCAAAGTCAGATCGAGGAGCTGACCTCGCTCCAAGACTCATCTCAGTAGTAGAGATCATCAAGAGGGAATACTTGAAGATTTTGGCCAGCAGCAAATCACCGCGTTTAATAGGTCTCCACCAATACAACGA…	ATGGATGAACCGAACCAGGATGCCGCCGTCGAAGCGCAGGACGCGGAAACGCACTGTATACGCATCACTTCTCATGGCAAGATACAGAACTGGGTATCCTTCGCCCTGAACTTTTTCGAGAAAAAATCTCAAGGAACATTGATCTTGCACACTCTGCCCCTGGGACTCGACCACTTGCTCAACGGATCCACGGACCTCGTCGAGGCCAAAATAGAGCCACCATCAAAGTCAGATCGAGGAGCTGACCTCGCTCCAAGACTCATCTCAGTAGTAGAGATCATCAAGAGGGAATACTTGAAGATTTTGGCCAGCAGCAAATCACCGCGTTTAATAGGTCTCCACCAATACAACGAAATTGGTTGCCTCGAGGACCTTGAACCCGCAAAGCAACAATCTCAG…	ATGGATGAACCGAACCAGGATGCCGCCGTCGAAGCGCAGGACGCGGAAACGCACTGTATACGCATCACTTCTCATGGCAAGATACAGAACTGGGTATCCTTCGCCCTGAACTTTTTCGAGAAAAAATCTCAAGGAACATTGATCTTGCACACTCTGCCCCTGGGACTCGACCACTTGCTCAACGGATCCACGGACCTCGTCGAGGCCAAAATAGAGCCACCATCAAAGTCAGATCGAGGAGCTGACCTCGCTCCAAGACTCATCTCAGTAGTAGAGATCATCAAGAGGGAATACTTGAAGATTTTGGCCAGCAGCAAATCACCGCGTTTAATAGGTCTCCACCAATACAACGAAATTGGTTGCCTCGAGGACCTTGAACCCGCAAAGCAACAATCTCAG…	MDEPNQDAAVEAQDAETHCIRITSHGKIQNWVSFALNFFEKKSQGTLILHTLPLGLDHLLNGSTDLVEAKIEPPSKSDRGADLAPRLISVVEIIKREYLKILASSKSPRLIGLHQYNEIGCLEDLEPAKQQSQVAEEERTASILQALEGKNYLKQKQTPYMKITLSVEPLGDLADKGATYQAPLRRHLSKSAKARAKKKIAKVANSDAMPVD
PTI98_0000177	PTI98_0000177-T1	mRNA	scaffold_1	492059	493236	-		hypothetical protein		2.4.1.186		PF01501		ENOG503NZIB	G:(G) Carbohydrate transport and metabolism					GT8		ATGGTCCTTCCCCGCTTCTCGCTCAGCTGGATATACGACGGCAACAACACATATGAACGCTTGCCCATCTCCGATCACAAATTTTCTACTGAGTCTAGAAGACAAAGCTTCCTCAGACAGAATCTTGTTTCGACAGCTTCAATACTAGTGCTGTTAAGCACGACAATAATTTTGTTCGTCAGGCTTGTCAATCTGCGAATATACAGCCCAATGGACGACTATCAAATTATGTAAGTCCTGACCGCCCTTGACGTCTGCCTTGGATTTGACTTCGTTTCCTCAGAAATCCTTTCCCACCGGTCGCGCACGATCGCTCGAATGCCACTCAACCAGATCCAAACACTTTCGCCGTTGTCTCTACCCTTTACTCGAACAACTACGCGATATCTACGGCCGTCC…	TTATAGAACGCACTTGCTCAAATCTATCCCGCGCTCTTTTATCAGACCATGATATGCAGCACGCCACCACCCAAATTCCTCGGCCCATTGCTCGTGATCTCGTTGAGCGATATCCATCGCTGTCTCGGTTTCTTCGGGCGCCAGGATCTTTTCCCTCGGCTGAGACTCCAGCAAAAATGGCTTCCAATCGGTATAATGGACGACAGACAAATCGCTCTGCAACTCTTCCCACACGACGGGGCTTCGCTTCTTGATTGACAGGAGGGCGTTGTAAATATAGGGGAGGCGTGCGGCCTTGGTTCCGAAATACAAGTTCAGGAAAGCCTGTTCCGCTTGTCCTGTTGGATACCTCGCCGTCCCGATCTTCTTCTTCATATGCTCCAGGACGGCAGACGACGT…	TTATAGAACGCACTTGCTCAAATCTATCCCGCGCTCTTTTATCAGACCATGATATGCAGCACGCCACCACCCAAATTCCTCGGCCCATTGCTCGTGATCTCGTTGAGCGATATCCATCGCTGTCTCGGTTTCTTCGGGCGCCAGGATCTTTTCCCTCGGCTGAGACTCCAGCAAAAATGGCTTCCAATCGGTATAATGGACGACAGACAAATCGCTCTGCAACTCTTCCCACACGACGGGGCTTCGCTTCTTGATTGACAGGAGGGCGTTGTAAATATAGGGGAGGCGTGCGGCCTTGGTTCCGAAATACAAGTTCAGGAAAGCCTGTTCCGCTTGTCCTGTTGGATACCTCGCCGTCCCGATCTTCTTCTTCATATGCTCCAGGACGGCAGACGACGT…	MVLPRFSLSWIYDGNNTYERLPISDHKFSTESRRQSFLRQNLVSTASILVLLSTTIILFVRLVNLRIYSPMDDYQIINPFPPVAHDRSNATQPDPNTFAVVSTLYSNNYAISTAVLAHSIRRVNSTARLILLYIDGQVSDEALCISRAAGWELLAVPRIAPPKGGKGVYYRFLDQYTKLNIWGLDKHGIDRLVYLDADTLVRRNFDELFDLPFNFAAVPDVYGPDSVRGFSLTFNAGVMAIRTSSAVLEHMKKKIGTARYPTGQAEQAFLNLYFGTKAARLPYIYNALLSIKKRSPVVWEELQSDLSVVHYTDWKPFLLESQPREKILAPEETETAMDIAQRDHEQWAEEFGWWRAAYHGLIKERGIDLSKCVL
PTI98_0000178	PTI98_0000178-T1	mRNA	scaffold_1	493729	495032	+		hypothetical protein				PF08208		ENOG503P9SJ	S:(S) Function unknown							CCTCTACTGATCGCCTTCAAAAATTCGAGTCCGTAAGTCGATTTAGACTTTCAGCGGCACCCAGGTCTGGTATGTGTTGGATTACCCTTGCTAAAATAATTTTCCTCACCTTGAGTGATGCTTAGTTTGGCGTGTGGAGCATCTGATTCTCTTTACTGTCATGGCTTCCGTTGCGTCGTCTTCCAACTCTCCTCCTCCTCATGATTCCACCCCAGAACCTCCACGACTGACGAAACCGAAAGCAAAGAAGAAATCCAAGAAAGATAAAGGCAAGGAAGGACATGGTAAAAACGAGGGATCCAGCGCCAATGCTGCGTATCAACCGCCACCCAACGCAATACAGCTTAACCACGAGAGTGTGGACTACGGGGAGTTCGATTGGGATGCCGTAGAGTCGAA…	CCTCTACTGATCGCCTTCAAAAATTCGAGTCCGTAAGTCGATTTAGACTTTCAGCGGCACCCAGGTCTGTTTGGCGTGTGGAGCATCTGATTCTCTTTACTGTCATGGCTTCCGTTGCGTCGTCTTCCAACTCTCCTCCTCCTCATGATTCCACCCCAGAACCTCCACGACTGACGAAACCGAAAGCAAAGAAGAAATCCAAGAAAGATAAAGGCAAGGAAGGACATGGTAAAAACGAGGGATCCAGCGCCAATGCTGCGTATCAACCGCCACCCAACGCAATACAGCTTAACCACGAGAGTGTGGACTACGGGGAGTTCGATTGGGATGCCGTAGAGTCGAATGGGAATTGTGAGCTTTGGCTTCTTCGGATACCTGATAGTATCAAACCCAAATATC…	ATGGCTTCCGTTGCGTCGTCTTCCAACTCTCCTCCTCCTCATGATTCCACCCCAGAACCTCCACGACTGACGAAACCGAAAGCAAAGAAGAAATCCAAGAAAGATAAAGGCAAGGAAGGACATGGTAAAAACGAGGGATCCAGCGCCAATGCTGCGTATCAACCGCCACCCAACGCAATACAGCTTAACCACGAGAGTGTGGACTACGGGGAGTTCGATTGGGATGCCGTAGAGTCGAATGGGAATTGTGAGCTTTGGCTTCTTCGGATACCTGATAGTATCAAACCCAAATATCTTGAAAATCTTTCCATCGAGCTCCCACAAACTACCAAACATTCTACCAAAGTTGGGGTCCTAGAACGCAAACTTGCCAATTACGATATATGGGCAATAGGGGAG…	MASVASSSNSPPPHDSTPEPPRLTKPKAKKKSKKDKGKEGHGKNEGSSANAAYQPPPNAIQLNHESVDYGEFDWDAVESNGNCELWLLRIPDSIKPKYLENLSIELPQTTKHSTKVGVLERKLANYDIWAIGEGEDADANSPVVGEEIRNLSCLLPRKSKEGKLFSAPKPIARRLVFSAQPATPTSNTPSAPILFQNPPRHSYPKESLKHRFMPFGSQVISDVTPADINSPGDEEAMEVDAVLVPEQPTSGQKSDKDAPATASQPAKEKSKTKKRKVEESSPKKVKKVKKS
PTI98_0000179	PTI98_0000179-T1	mRNA	scaffold_1	494698	497315	-	NGG1	Transcriptional regulator			EOG09261EMF	PF10198		ENOG503NZVY	B:(B) Chromatin structure and dynamics							GCATCTTGTCCTCGTACTTCGCACAAATTCGGCGTAGCGTTCCACAGGGGCAGAACCACCCCGATTCCTATACTAACGCTGCGGCGCGAACGCCCTGGTGAACCAGTGGATTGGTTCTGACCACGACGTCTGCAGTATGTCCTCAAAACTTAGGTCGTTCAGCCCGCCTCCGCCGCTACGTTCTTCACTTGTCAAGAGTCCCCCAGATGCTGTGCCGCCGACGGACGAGCTCCAGTTGCTTCAAACGGAGCTCATGCTTCTAAAGCAGAAGACAATGGATAGAGCAAAGAAGGCCGGAGAGGACCTGAAAGCTCTGGAGGAATCATTCAGACGGATGAAGGAGCGAGAGAAAGGGAAAGCCAAGGCCATTGATAGAGTGAAGCGCGAACGCGATTGTAC…	GGGGATGAAGAGGCTATGGAAGTCGATGCAGTCTTGGTCCCAGAGCAACCGACATCGGGACAGAAGAGTGACAAAGACGCGCCGGCTACTGCGTCTCAGCCTGCCAAGGAAAAATCCAAAACGAAGAAACGGAAGGTGGAAGAGAGCAGCCCAAAGAAAGTTAAGAAAGTAAAAAAATCCTGATAATTACCATGTCATCATAGTCCCTTCCTACGAAATAACTATACGCGATTCAATTGCATATGCACGCGCAGGAGTAGGGGAAGGATAGCCAGGTAGACTTGTAGACAATATCTCATATAGATAATAAAATTAGCAGCGGTGAAGAATCGACGAATAAAAAGGCGGTGCCGCAAGTATCATCCAACATCCATCGCATCGGCTCTCGTCTTTCCTTTG…	TCATCCAACATCCATCGCATCGGCTCTCGTCTTTCCTTTGCCATGACCGCTCGCGCCTGTGCTACTGGTCCACTGACGTCGTTCCACCGGTGAGTCGGGTTTCTTCCCATTCCCATAGCCACCCAACAACAACGCCTCAACCTCGTCTTCAATCCCTCTGAATACACTCTCCTTCGGTACACCCCATACTCTCCCTGGCTCCTCCCTCTCCTTTTCCTCAAACACCGCTCCGACCTGGTCAACCCATTGCCGCCTCGTCTCCACCAACTGCTTCAGGTGCTCCGGTAACACCAACTTGTTCTCGTCGTCAGGCCCTAATCCAAGCGCCGCAGGACATGGCGGCAATGCAGATATTCCACCCAAAGGCTTGCCCCCATTACCATTTGTCTTCTGTGGCAC…	MSSKLRSFSPPPPLRSSLVKSPPDAVPPTDELQLLQTELMLLKQKTMDRAKKAGEDLKALEESFRRMKEREKGKAKAIDRVKRERDYTPLLEADDSRLSNPVHSLPYKPRNTSIPLGSIPPSSTRSSLDPRRSLADDARKKKKKRKRDIDDSDVEMDPPRPRKATPPVTHIHPPKALKTTPSVSHPPSKPQPGPDFTIPPQRSLLPTRPPLPPTPVAGPSKPTEVMEDFSKLKQPAQTVVATFYTSIEPWIRPIKEEDVGFLEHTGDEVEPFIMPKLGRHYTELWEEEDMGILAMPSDADPSIFAPPDPKFEPSQLGETDVLNEEKGHGPLTERVIAALLPAPDLTWKGVKAAEDAMEGRPGGSGAAAARREKMNVTDLEARIRDTMRSNGLLDGMPDY…
PTI98_0000180	PTI98_0000180-T1	mRNA	scaffold_1	497427	498661	+		hypothetical protein		2.3.2.27		PF00097		ENOG503PH99	O:(O) Posttranslational modification, protein turnover, chaperones							GTCACCGCCAGTTCCACAGCCAGGATTCCAACAAGTTGAACTCGCGTCTACCATGGTCAAGATAAACTGTACTATCTGCCAAGAAAAGTACTCTATCTCACAGTTTCGTTTCCTCCATTGCGGTGCGTTTGAAGGCTGGTCGACGTGATCAAGATCTCGACGATTCTTACGGAGGGCGTCTGGTGCGACAGGGCATGGCTTCTGCACTCAATGTACCGACAAAATGTCGCGCCGCACCAGCTGTGCGATATGCAACACCCCAAAACGTCCTGAGGACCCCCATCAGATCTACGTCGATTTCTCGGTCTCTGGGATGGAATTAATGGCTGAGGTCGCTGAGGGCCTGGGGCAGATTGATGCAGCGTCCCCCGCAGTCAGCATCAAGAAAGCTGCAACAAA…	GTCACCGCCAGTTCCACAGCCAGGATTCCAACAAGTTGAACTCGCGTCTACCATGGTCAAGATAAACTGTACTATCTGCCAAGAAAAGTACTCTATCTCACAGTTTCGTTTCCTCCATTGCGGTGCGTTTGAAGGCTGGTCGACGTGATCAAGATCTCGACGATTCTTACGGAGGGCGTCTGGTGCGACAGGGCATGGCTTCTGCACTCAATGTACCGACAAAATGTCGCGCCGCACCAGCTGTGCGATATGCAACACCCCAAAACGTCCTGAGGACCCCCATCAGATCTACGTCGATTTCTCGGTCTCTGGGATGGAATTAATGGCTGAGGTCGCTGAGGGCCTGGGGCAGATTGATGCAGCGTCCCCCGCAGTCAGCATCAAGAAAGCTGCAACAAA…	ATGGTCAAGATAAACTGTACTATCTGCCAAGAAAAGTACTCTATCTCACAGTTTCGTTTCCTCCATTGCGGGCATGGCTTCTGCACTCAATGTACCGACAAAATGTCGCGCCGCACCAGCTGTGCGATATGCAACACCCCAAAACGTCCTGAGGACCCCCATCAGATCTACGTCGATTTCTCGGTCTCTGGGATGGAATTAATGGCTGAGGTCGCTGAGGGCCTGGGGCAGATTGATGCAGCGTCCCCCGCAGTCAGCATCAAGAAAGCTGCAACAAAGATCACCGCTGTAACCCCCGCTGTCCGACCAGAGCAAGTCCAGGCGCGGCTCTTGGAAGTCGCCGAAGGACTCGAACAGCGAATATACCCCATATTCTCGCGTGTGGACGAAATGTCGAAA…	MVKINCTICQEKYSISQFRFLHCGHGFCTQCTDKMSRRTSCAICNTPKRPEDPHQIYVDFSVSGMELMAEVAEGLGQIDAASPAVSIKKAATKITAVTPAVRPEQVQARLLEVAEGLEQRIYPIFSRVDEMSKEMIALKEKISRLEHKNRRLKTELRDVEALQVELVTAEHEVEELRTVCDTQRTELARALTKARNQEVKYNKRSAELVAAQQVIEEKDKQLHLANKKLRALGKQSLRKQPRPPSYVGDDSLVVLDAPSGSRRHRREQDLESDSSLVVNYPVPGRTPPRVFK
PTI98_0000180	PTI98_0000180-T2	mRNA	scaffold_1	497427	498661	+		hypothetical protein		2.3.2.27				ENOG503PH99	O:(O) Posttranslational modification, protein turnover, chaperones							GTCACCGCCAGTTCCACAGCCAGGATTCCAACAAGTTGAACTCGCGTCTACCATGGTCAAGATAAACTGTACTATCTGCCAAGAAAAGTACTCTATCTCACAGTTTCGTTTCCTCCATTGCGGTGCGTTTGAAGGCTGGTCGACGTGATCAAGATCTCGACGATTCTTACGGAGGGCGTCTGGTGCGACAGGGCATGGCTTCTGCACTCAATGTACCGACAAAATGTCGCGCCGCACCAGCTGTGCGATATGCAACACCCCAAAACGTCCTGAGGACCCCCATCAGATCTACGTCGATTTCTCGGTCTCTGGGATGGAATTAATGGCTGAGGTCGCTGAGGGCCTGGGGCAGATTGATGCAGCGTCCCCCGCAGTCAGCATCAAGAAAGCTGCAACAAA…	GTCACCGCCAGTTCCACAGCCAGGATTCCAACAAGTTGAACTCGCGTCTACCATGGTCAAGATAAACTGTACTATCTGCCAAGAAAAGTACTCTATCTCACAGTTTCGTTTCCTCCATTGCGGGCATGGCTTCTGCACTCAATGTACCGACAAAATGTCGCGCCGCACCAGCTGTGCGATATGCAACACCCCAAAACGTCCTGAGGACCCCCATCAGATCTACGTCGATTTCTCGGTCTCTGGGATGGAATTAATGGCTGAGGTCGCTGAGGGCCTGGGGCAGATTGATGCAGCGTCCCCCGCAGTCAGCATCAAGAAAGCTGCAACAAAGATCACCGCTGTAACCCCCGCTGTCCGACCAGAGCAAGTCCAGGCGCGGCTCTTGGAAGTCGCCGAAGG…	ATGTCGCGCCGCACCAGCTGTGCGATATGCAACACCCCAAAACGTCCTGAGGACCCCCATCAGATCTACGTCGATTTCTCGGTCTCTGGGATGGAATTAATGGCTGAGGTCGCTGAGGGCCTGGGGCAGATTGATGCAGCGTCCCCCGCAGTCAGCATCAAGAAAGCTGCAACAAAGATCACCGCTGTAACCCCCGCTGTCCGACCAGAGCAAGTCCAGGCGCGGCTCTTGGAAGTCGCCGAAGGACTCGAACAGCGAATATACCCCATATTCTCGCGTGTGGACGAAATGTCGAAAGAAATGATTGCCCTCAAAGAGAAGATCTCCCGTTTGGAGCACAAGAACCGACGTTTAAAGACGGAACTGCGGGACGTAGAAGCGCTCCAGGTCGAACTCGTT…	MSRRTSCAICNTPKRPEDPHQIYVDFSVSGMELMAEVAEGLGQIDAASPAVSIKKAATKITAVTPAVRPEQVQARLLEVAEGLEQRIYPIFSRVDEMSKEMIALKEKISRLEHKNRRLKTELRDVEALQVELVTAEHEVEELRTVCDTQRTELARALTKARNQEVKYNKRSAELVAAQQVIEEKDKQLHLANKKLRALGKQSLRKQPRPPSYVGDDSLVVLDAPSGSRRHRREQDLESDSSLVVNYPVPGRTPPRVFK
PTI98_0000181	PTI98_0000181-T1	mRNA	scaffold_1	498581	500467	-		hypothetical protein				PF01769		ENOG503NZAA	P:(P) Inorganic ion transport and metabolism							CAGCGCACCAGTTCCCTCTATCTAGTTTCGTGGAAATGAACCCTCAATCCCCAGGAAACCCCCGCATCTCAGAAGAGAGCGAGTCCTTCAACTCACCGCCAATTCCTTTGAATCCGCTTGCAGCCCTCGACGGGAAATACACATCGTATCTGAACGGCGACCTTGACGATGAAGAGGACGACGATATTGCAGACCAGGGTAGTCGAGCTCTCCTCGGCTCCCGTGAGGGAACTCGCGGCCGAGAAAGAGTAGCCAAGTTTGCCACCGGGCTGTGGCCTCAGATCAAGGGCATTGTCATCGAGGTGCGTTCGCGGCCGTTAGTGTTTTGCCAGGACGAGACGTGTTCATCTAGATTTAGAGCGCACCAACGCTGCTTCTGACTACGGTCGGGCTGCTGTT…	GAGTTTTCAAGTGAATTATGCATAAAATTACATATGCAGTAGGTCTATATAGCAATACCAACACGCCCGTTTCACGACTTTCCATGAATCGTCACGCCCAGCAGCGACACAATCTCGAAGCATAGGACCAAGAGCAGCTGCCCTATTAGGTCCATTAACGCTGAGTGTATCGGCAAGGCGTACATATCTGGGTCGTATTTCCTCTTCCATAGGAAGTTCGTCAACGCCCGGGCGATTATTAAGGAAGCAGTAACGGCACAGCAGAAGAACAATATCGAGAATGCCACAAAGACGAAGGGTAGCCGCAGCCAGCCGAGCCCGTGGAGGATGGAGAGGAAGATGATTTCGACGGGGATTGTGATCACAATGAGGGTGATCATGACCACAAGCGGGCTTGGT…	TCACGACTTTCCATGAATCGTCACGCCCAGCAGCGACACAATCTCGAAGCATAGGACCAAGAGCAGCTGCCCTATTAGGTCCATTAACGCTGAGTGTATCGGCAAGGCGTACATATCTGGGTCGTATTTCCTCTTCCATAGGAAGTTCGTCAACGCCCGGGCGATTATTAAGGAAGCAGTAACGGCACAGCAGAAGAACAATATCGAGAATGCCACAAAGACGAAGGGTAGCCGCAGCCAGCCGAGCCCGTGGAGGATGGAGAGGAAGATGATTTCGACGGGGATTGTGATCACAATGAGGGTGATCATGACCACAAGCGGGCTTGGTTCCCTGTATGGTGCTGGGGAGGATGGTAGTGCAGCGGCGTGGAGTGCTGTCGACAACCGGGACACGAAGAT…	MNPQSPGNPRISEESESFNSPPIPLNPLAALDGKYTSYLNGDLDDEEDDDIADQGSRALLGSREGTRGRERVAKFATGLWPQIKGIVIESAPTLLLTTVGLLFTGELLDQVSRWRAMKEVDQLIMIIPVVLNLKGNLEMNLSARLGTAANVGELDDPKTRRGMILGNLTLLQVQAAVVSFVAAGVSLILGLMIPKMKGVQAKIDVRHPPVRIPLHEEGRKSGFPELIMVSATAMTAASLSSLILGSFMCFLIVVCRHFGRDPDNIAPPVASCLGDLVTLLLIGATSTGLIGFIHTPLPLIVGLSVVGVATTCFFLTRRNEHVRELVKEGWSPLFGAMVISSCTGIVLDLFVSRYEGFALLAVVISGLPGSVGSIFVSRLSTALHAAALPSSPAPYREPS…
PTI98_0000182	PTI98_0000182-T1	mRNA	scaffold_1	500652	501690	-		hypothetical protein														ATGTCGTTCTATCTCCTTTGCGGTATAGTGACAACTATTGTCCTTACCAGTTCATCCTCTCCTTTTTATTTTCCTCGTTTATCGACGTCGCCAACAGCGCAAACTCAGCAAATTATAACTTATATACAGAATTTACGCGACACCGCCGGCTTTGAAACCGGCGGTATCCCGCGCCCCCAGATCCCCTCCCTAGCCCTACCCTCCCTCCCCAGCCTCCCGCTCCAGCACACCTTCTTCCGCGACCCACGCGACCTTATCCCATGTATCGCCTTGTTTGCCGTTTTTGTCGGCCTATTCAAACACAAAATCGACATCACCGAGCGCGACATCGCCTTGATTACCCATATCTCGGCTTTCGCAGCAGCATCCCCCAACAATCCCCACACTCTGCTTCTCGAC…	TAACACATAGTGCAGTGTCTGTTGTAGTACAGTCAAATCGTACAGCGTCAAGTATGTTCGTATAAGTACCAAGTAAAGTACTAAAATTCCTGTCATGCCTTCCAAGTAATATCTATACGGATGCCTCCGATGCGTGAAGAATCGAGGCGACGATGATCCCGGCAGCCATAGGCATCCATTCCGGAATGAATGCGGCACCGTTACCATCGCGTCGGGCACCGTTCCCAGCTTCTACGTTACCTGGGGCTGGGCTACCACGTTCATTCTGGCTCCCGAAAATCCATCGTGTGAAGGCGACCAGTGGACGGCCGACAACAGAGGTGGAAAGGAAAGGGGAAGCGTTAGGGGTGACCCCCTCGCGCAAAAGTGGGTTTGCGGACTCGATCAGCGTCTGGACGC…	CTATACGGATGCCTCCGATGCGTGAAGAATCGAGGCGACGATGATCCCGGCAGCCATAGGCATCCATTCCGGAATGAATGCGGCACCGTTACCATCGCGTCGGGCACCGTTCCCAGCTTCTACGTTACCTGGGGCTGGGCTACCACGTTCATTCTGGCTCCCGAAAATCCATCGTGTGAAGGCGACCAGTGGACGGCCGACAACAGAGGTGGAAAGGAAAGGGGAAGCGTTAGGGGTGACCCCCTCGCGCAAAAGTGGGTTTGCGGACTCGATCAGCGTCTGGACGCTAGGACCGTGGTCTGATGCGCGGAACTGCGCGGCAGTGGGCTGGGAATAGAAGGCACTCAGCGCCCGGCGTGCTGGGTCGTTATCGTGCGTGGAAGCAAGGGTATTGGCGCA…	MSFYLLCGIVTTIVLTSSSSPFYFPRLSTSPTAQTQQIITYIQNLRDTAGFETGGIPRPQIPSLALPSLPSLPLQHTFFRDPRDLIPCIALFAVFVGLFKHKIDITERDIALITHISAFAAASPNNPHTLLLDIDPTVYRQIAAHLRRLTPPEYFPSQSRWDTHTIMLAWEPLWRLCANTLASTHDNDPARRALSAFYSQPTAAQFRASDHGPSVQTLIESANPLLREGVTPNASPFLSTSVVGRPLVAFTRWIFGSQNERGSPAPGNVEAGNGARRDGNGAAFIPEWMPMAAGIIVASILHASEASV
PTI98_0000183	PTI98_0000183-T1	mRNA	scaffold_1	502527	504236	-	CDC73_1	accessory factor associated with RNA polymerase II			EOG09263UWJ	PF05179		ENOG503NYM4	K:(K) Transcription							AACCTGAACTATTCACTCATTTCCAGGCTGGCCTCATCGCCGACAGCTCTCGAAACATGTCGGACTGCCTTCTTGCGCTGAGACAGGCCATAAAATCAAAAGCGGCCGTTACATTTACAAAAGACGGCGAATCAATATCTTCAGTATCCGCCGCAACCCACATACATGTTCCTCCCAATCACTCCTTCCCGAAGGACACCCCAACTCGCTACAGAAAGCCGGATTCCAAGTCTTCAGACCCTTCTGCGAACCCTCAAGACTTCTACTCTCTCGTCGCAATCTATGTAGCATGGATGCTGAAGGATCTCACGGGCTCGGAGTACATGAAGCAGTGTCGAGAACACGGTCTTTCTCTGGGCTATATCAGTATAACCGAGCGCAAGGCCGTAATAGACTGGC…	CGGGTATCAGAAGTATGCATTCCATAGCAGCAGAATAACGACTAGCGATGTCAAATATACAGTAACACAAAATCGAAACGTACAGACCAAGGCTAATCAAGACTTGATCAACCACGGTTTATGCTGCAGTGTCCATGAATCCAGCGTTTTCCAGAAGTGGGCGACGATGGCCTTATCGACGTGTCGGCGGTGTGGATCGATCTTCAATTCGGTGACATTCCAATCCTTGATTTTGGTGTTCGCTGGATCATTTGACCACGACACATAAACTCCTTTGACGTGGTGGAACAGCTGCCTTGGGTCATTCCATTTGTACGGTCGGAATTGCCATGCTTGACCGGTGGTCATAACACACACCACACGGTCCCACGCGTCAGCTCCGAACTTTGCTAAAGCTTC…	TCAAGACTTGATCAACCACGGTTTATGCTGCAGTGTCCATGAATCCAGCGTTTTCCAGAAGTGGGCGACGATGGCCTTATCGACGTGTCGGCGGTGTGGATCGATCTTCAATTCGGTGACATTCCAATCCTTGATTTTGGTGTTCGCTGGATCATTTGACCACGACACATAAACTCCTTTGACGTGGTGGAACAGCTGCCTTGGGTCATTCCATTTGTACGGTCGGAATTGCCATGCTTGACCGGTGGTCATAACACACACCACACGGTCCCACGCGTCAGCTCCGAACTTTGCTAAAGCTTCTGTGCTGTCCACGACAAAGTACCGTGCATGGTGCTCAGTTTCTTTGCCGCTGGAGTCGATGTGCGTGCGTTTGCGATATATTGGAATCATGTCTTC…	MSDCLLALRQAIKSKAAVTFTKDGESISSVSAATHIHVPPNHSFPKDTPTRYRKPDSKSSDPSANPQDFYSLVAIYVAWMLKDLTGSEYMKQCREHGLSLGYISITERKAVIDWLEGKDTHPERFAPLSDANSSPSKRKYVPDTADTEAVKKIKQNEIELQDRNSVLRGIKPNNFSNIRASYADKLKKMKDAGKPGAGALPAVGQSSTDPKMAARKARNMYPIIMISSSPTALITMYNVKKFLQESVFETSQDARSRAAAEGNPRPEDMIPIYRKRTHIDSSGKETEHHARYFVVDSTEALAKFGADAWDRVVCVMTTGQAWQFRPYKWNDPRQLFHHVKGVYVSWSNDPANTKIKDWNVTELKIDPHRRHVDKAIVAHFWKTLDSWTLQHKPWLIKS
PTI98_0000184	PTI98_0000184-T1	mRNA	scaffold_1	504352	506199	+		hypothetical protein														CTCAACATCGCAAATACCAATTGCATCATTCGGAATGGAATCAAGCTTGACCGAATGACGCGCGATATCGTCCGTGCTATACTTGGAGTTGAGATATTGACTTGACATGGTCACCCGCTAGCTCTCGAAATAAGCAAGGCACTCCAACGGCTATTCGCCGCCTGTTCCCTCCACTTCGCTCACTCGCTCCCCCTTTGTCTCAGTCGTCCTCTTTTCTCTCCGCCTGTATCAACCACCCAACACGCCGCGTCACATCCGATCCCCTCCCTTTGCCTCTCAACATCTCGCCATCTCTCTCCGCTTGTCCTCAGCCAACGCCCTCTCTCAAACGATCAGTTCTCGTTGCCGACTCCAACCCGCTTTCTGTGACGCATGCACCATCCCCGCGACCTTTTGTCG…	CTCAACATCGCAAATACCAATTGCATCATTCGGAATGGAATCAAGCTTGACCGAATGACGCGCGATATCGTCCGTGCTATACTTGGAGTTGAGATATTGACTTGACATGGTCACCCGCTAGCTCTCGAAATAAGCAAGGCACTCCAACGGCTATTCGCCGCCTGTTCCCTCCACTTCGCTCACTCGCTCCCCCTTTGTCTCAGTCGTCCTCTTTTCTCTCCGCCTGTATCAACCACCCAACACGCCGCGTCACATCCGATCCCCTCCCTTTGCCTCTCAACATCTCGCCATCTCTCTCCGCTTGTCCTCAGCCAACGCCCTCTCTCAAACGATCAGTTCTCGTTGCCGACTCCAACCCGCTTTCTGTGACGCATGCACCATCCCCGCGACCTTTTGTCG…	ATGTCTGCGGAAATCAGTAAAGCGCGCCCTCGGGCCGCATTGCTCGCATTGCAGAGGCGATACGTGAATAAGGTTCCGCAGACGCAGAACGCGAACGAGAGCCAAACGATGAAGGGCGCCGTCAGCATCCCATCCCATCTCATCCTACCCCATCCCATCTCATCCCATCCCATCCCAGTATGGTGCCAAGTCCCTACGCCTACGCCGTCCTGCTTCCCCGCACAGTCACGCGATGACGGCGGCGAAGCCAATACCCCGAAACGCGAGCGGAATCGGAAAGCAGCGAAAGGGGAAGTGGGGATACGAGATACGAGAAACGAGAAATGGGCACGAGGGATGGGAGCGAACGTAAACAGGTTTAAAGGTAACCGGGTAAACGCCGGCGCCGACGCGACGGGG…	MSAEISKARPRAALLALQRRYVNKVPQTQNANESQTMKGAVSIPSHLILPHPISSHPIPVWCQVPTPTPSCFPAQSRDDGGEANTPKRERNRKAAKGEVGIRDTRNEKWARGMGANVNRFKGNRVNAGADATGKCKGREMGNVGGTTDFHYVRRPYMHARRTHAWTRYWTRLRTAEAPSGDTTNGDERRKKEGERQTEMRTQRRDGKEKEKESVRERLRTARERVSRADTNANEHEREH
PTI98_0000185	PTI98_0000185-T1	mRNA	scaffold_1	508960	509463	-		hypothetical protein														ATGAACCCCGTTGACACAATTCAGCCCTACACACTCGACCGGGGGATGACGGAGACGACAACGATGGCATTTTGCGCCAATGGCCCAAGCTCTCAAACACCAACCATGGACCTAGGAGTAAACTCGGTTCGTGGTAAGTCTCACATGGCTCGAATACGTGGCTATACTCACCCGCTCGCTTCATAGCTTGCTGGATCATCTTCTCAGCACAAAGCCGGGCGTCAAGGGCTCGAACGAGTTTGTCGTGGGGTCGGCTGTTGGATACTACAAACGAGAGGTAAGATCTACGTCCATAGTAACTGACATAGAACATATTACTTACATCTCTCGCACTCGTGCGGATTCAGGGCTGTTCACGAAGATCATTAGGTATGTATTCGTTTTGTGCGACGTCATCGA…	TCATCGAGTGCGTAATGTTACCCGAGCTAGCTGCTTGGAGAATTCCTCCCCGATGATGAATCCAGCATCGAAGGGTCTAATGATCTTCGTGAACAGCCCTCTCGTTTGTAGTATCCAACAGCCGACCCCACGACAAACTCGTTCGAGCCCTTGACGCCCGGCTTTGTGCTGAGAAGATGATCCAGCAAGCGAGTTTACTCCTAGGTCCATGGTTGGTGTTTGAGAGCTTGGGCCATTGGCGCAAAATGCCATCGTTGTCGTCTCCGTCATCCCCCGGTCGAGTGTGTAGGGCTGAATTGTGTCAACGGGGTTCAT	TCATCGAGTGCGTAATGTTACCCGAGCTAGCTGCTTGGAGAATTCCTCCCCGATGATGAATCCAGCATCGAAGGGTCTAATGATCTTCGTGAACAGCCCTCTCGTTTGTAGTATCCAACAGCCGACCCCACGACAAACTCGTTCGAGCCCTTGACGCCCGGCTTTGTGCTGAGAAGATGATCCAGCAAGCGAGTTTACTCCTAGGTCCATGGTTGGTGTTTGAGAGCTTGGGCCATTGGCGCAAAATGCCATCGTTGTCGTCTCCGTCATCCCCCGGTCGAGTGTGTAGGGCTGAATTGTGTCAACGGGGTTCAT	MNPVDTIQPYTLDRGMTETTTMAFCANGPSSQTPTMDLGVNSLAGSSSQHKAGRQGLERVCRGVGCWILQTRGLFTKIIRPFDAGFIIGEEFSKQLARVTLRTR
PTI98_0000186	PTI98_0000186-T1	mRNA	scaffold_1	512779	514433	-	CDC73_2	accessory factor associated with RNA polymerase II				PF05179		ENOG503NYM4	K:(K) Transcription							TATTCACTCATTTCCAGGCTGGCCTCATCGCCGACAGCTCTTGAAATATGTCGGACTGCCTTCTTGCGCTGAGACAGGCCATAAAATCAAAAGCGGCCGTTACATTTACAAAAGACGGCGAATCAACAACTTCAGTTTCCGCCGCAACCCACGTACATGTTCCTCCCAATCACTCTTTCCCGAAGGACACCCCAACCCGCTACCGGAAGCCGGATTCCAAGTCTTCGGACCCTTCTGCGAACCCTCAAGACTTCTACTCTCTCGTCGCAATCTATGTAGCATGGATGCTGAAGGATCTCACGGGCTCGGAGTACATGAAGCAGTGTCGAGAACACGGTCTCTCTCTGGGCTATATCAGTATAACCGAGCGCAAGGCCGTAATAGACTGGCTGGAAGGGA…	GTGCTAGTGTTCAATAATCTGCCAAAGGTAAGTAACTTCTTGTATCTAACGGCCGAAGCTGACAGTCTGATGTACTAGCACAGGGAACATATGCTTGATTGAAACACAACTCCCAAGGTAAGTGCTTGTACTAAAGGGAACACACAGCTGACAGTCTGACGCACTACAGGGAACGCACGGGGAACGTATGCTTGACCGAAACACAACTCAGAGTCGCTTTGGACTACGCTCATTTTCGTTCCCACGCTACTTATCTGCTCTCACACTCACTAAATTGCCTTGCTAAGTCAGTCACTCACCTTGGTGTTCGCTGGATAAACTCCAACACACACAGCCTACAATCAACCCTTAAACAACGCACCGTGGTCATTCCATTTGTACGGTCGGAATTGCCATGCT…	TCAACCCTTAAACAACGCACCGTGGTCATTCCATTTGTACGGTCGGAATTGCCATGCTTGACCGGTGGTCATAACACACACCACACGGTCCCACGCGTCAGCTCCGAACTTGGCTAAAGCTTCTGTGCTGTCCACGACAAAGTATCGTGCATGGTGCTCAGTTTCTTTGCCGCTGGAGTCGATGTGCGTGCGTTTGCGATATATTGGAATCATGTCTTCCGGCCGTGGATTTCCTTCCGCGGCGGCTCTGCTCCGAGCGTCCTGTGACGTTTCAAACACCGATTCTTGAAGGAACTTTTTGACGTTGTACATAGTGATGAGGGCAGTTGGAGAGGATGAAATCATGATGATGGGATACATGTTGCGAGCTTTACGAGCGGCCATCTTGGGATCTGTCGA…	MSDCLLALRQAIKSKAAVTFTKDGESTTSVSAATHVHVPPNHSFPKDTPTRYRKPDSKSSDPSANPQDFYSLVAIYVAWMLKDLTGSEYMKQCREHGLSLGYISITERKAVIDWLEGKDTHPERFAPLSDANSSPSKRKYVPDTADTEAVKKIKQNEIELQDRNSVLRGIKPNNFSNIRASYADKLKKMKDAGKPGAGALPAVGQSSTDPKMAARKARNMYPIIMISSSPTALITMYNVKKFLQESVFETSQDARSRAAAEGNPRPEDMIPIYRKRTHIDSSGKETEHHARYFVVDSTEALAKFGADAWDRVVCVMTTGQAWQFRPYKWNDHGALFKG
PTI98_0000186	PTI98_0000186-T2	mRNA	scaffold_1	512779	514433	-	CDC73_2	accessory factor associated with RNA polymerase II, variant 2						ENOG503NYM4	K:(K) Transcription							TATTCACTCATTTCCAGGCTGGCCTCATCGCCGACAGCTCTTGAAATATGTCGGACTGCCTTCTTGCGCTGAGACAGGCCATAAAATCAAAAGCGGCCGTTACATTTACAAAAGACGGCGAATCAACAACTTCAGTTTCCGCCGCAACCCACGTACATGTTCCTCCCAATCACTCTTTCCCGAAGGACACCCCAACCCGCTACCGGAAGCCGGATTCCAAGTCTTCGGACCCTTCTGCGAACCCTCAAGACTTCTACTCTCTCGTCGCAATCTATGTAGCATGGATGCTGAAGGATCTCACGGGCTCGGAGTACATGAAGCAGTGTCGAGAACACGGTCTCTCTCTGGGCTATATCAGTATAACCGAGCGCAAGGCCGTAATAGACTGGCTGGAAGGGA…	GTGCTAGTGTTCAATAATCTGCCAAAGGTAAGTAACTTCTTGTATCTAACGGCCGAAGCTGACAGTCTGATGTACTAGCACAGGGAACATATGCTTGATTGAAACACAACTCCCAAGGTAAGTGCTTGTACTAAAGGGAACACACAGCTGACAGTCTGACGCACTACAGGGAACGCACGGGGAACGTATGCTTGACCGAAACACAACTCAGAGTCGCTTTGGACTACGCTCATTTTCGTTCCCACGCTACTTATCTGCTCTCACACTCACTAAATTGCCTTGCTAAGTCAGTCACTCACCTTGGTGTTCGCTGGATAAACTCCAACACACACAGCCTACAATCAACCCTTAAACAACGCACCGTGGTCATTCCATTTGTACGGTCGGAATTGCCATGCT…	TCAAACACCGATTCTTGAAGGAACTTTTTGACGTTGTACATAGTGATGAGGGCAGTTGGAGAGGATGAAATCATGATGATGGGATACATGTTGCCTGCACGTAGTCCCTGAGCACGCGTAGACTTCAGCAGAAATGGAGTACACACGAGCTTTACGAGCGGCCATCTTGGGATCTGTCGACGATTGCCCCACTGCAGGAAGCGCACCGGCGCCTGGTTTACCAGCGTCTTTCATCTTCTTCAACTTGTCGGCGTACGAGGCGCGGATATTGGAGAAATTGTTGGGCTTGATGCCTCGTAGCACGCTGTTGCGGTCCTGGAGCTCGATTTCATTCTGCTTGATTTTCTTGACCGCTTCGGTATCCGCGGTGTCGGGGACGTATTTACGTTTGGACGGTGA…	MSDCLLALRQAIKSKAAVTFTKDGESTTSVSAATHVHVPPNHSFPKDTPTRYRKPDSKSSDPSANPQDFYSLVAIYVAWMLKDLTGSEYMKQCREHGLSLGYISITERKAVIDWLEGKDTHPERFAPLSDANSSPSKRKYVPDTADTEAVKKIKQNEIELQDRNSVLRGIKPNNFSNIRASYADKLKKMKDAGKPGAGALPAVGQSSTDPKMAARKARVYSISAEVYACSGTTCRQHVSHHHDFILSNCPHHYVQRQKVPSRIGV
PTI98_0000187	PTI98_0000187-T1	mRNA	scaffold_1	514558	516471	+		hypothetical protein				PF00188		ENOG503NZQD	S:(S) Function unknown							TGCCATCGATCTCAACATCGCAAATACCAATTTGACTACCAAGCATCATTCGGAATGGAATCAAGCCTGACCGAATGGAAGCGCAGGACGCGCGATATCGTCCGTGCTATACTTGGAGTTGAGATATTGACTTGACATGGTCACCCGCTAGCTCTCGAAATAACCCCAACTCCAGGCGCAACGTCAGACCCACCCCATAGCTGTGGAGATACGCTGACAAGAACATGGAAACTCGGTGTTGCGCTGGCGACGGTATCGTGTTGTATCGTGTTGCCTTTCACCTACGACGACGGTCAACATTCCAGCTGCTTGGTGGGATCATAGAATAAGGGTATCGTATGCTAGCCCCCAACAAGCTCTCATCTCGCCCTGATCCATATACGCTGGTAAGAGTCCTGT…	TGCCATCGATCTCAACATCGCAAATACCAATTTGACTACCAAGCATCATTCGGAATGGAATCAAGCCTGACCGAATGGAAGCGCAGGACGCGCGATATCGTCCGTGCTATACTTGGAGTTGAGATATTGACTTGACATGGTCACCCGCTAGCTCTCGAAATAACCCCAACTCCAGGCGCAACGTCAGACCCACCCCATAGCTGTGGAGATACGCTGACAAGAACATGGAAACTCGGTGTTGCGCTGGCGACGGTATCGTGTTGTATCGTGTTGCCTTTCACCTACGACGACGGTCAACATTCCAGCTGCTTGGTGGGATCATAGAATAAGGGTATCGTATGCTAGCCCCCAACAAGCTCTCATCTCGCCCTGATCCATATACGCTGCGTCCTGGAGACG…	ATGCTAGCCCCCAACAAGCTCTCATCTCGCCCTGATCCATATACGCTGCGTCCTGGAGACGGCAAGTCGATTCAACGCTCGACTAGTGCGCATCGAGGACTGACAGCGGCCTTAGACTGTCCCTACTTCACCCACATTCGTTCGCGCATTAACGACCACGACATGTACACTTACGCCTTCATCTACCTCATTATGGTCTTAGCCATACCTGTGGGTAGCATGCCCTCTCATACGAAGCAGAAATATCGGCATGGCTTCTACTGGGGCAAACCCAATAAGAATATTAATATACAAGGCGCAAAGCTCAAACTCCCTGACTTGTCGGACCTTCCCGATCTATCAGACCTTCCTGACCTGTCTGACCTGAAGCCCAACAAAAGCAAAGATACAGGACCGGTC…	MLAPNKLSSRPDPYTLRPGDGKSIQRSTSAHRGLTAALDCPYFTHIRSRINDHDMYTYAFIYLIMVLAIPVGSMPSHTKQKYRHGFYWGKPNKNINIQGAKLKLPDLSDLPDLSDLPDLSDLKPNKSKDTGPVAETGDDWKDGVVKGHNTYRNKYGAKPLSWSDDLYPEAEDWAKRCNFEHSNGNGKYGENLAAGGGQKYGFLEGLTAWMDEASMSVPCPTRRIH
PTI98_0000188	PTI98_0000188-T1	mRNA	scaffold_1	516450	517585	+		hypothetical protein				PF00188		ENOG503NZQD	S:(S) Function unknown							GGTTGGTTTGCATCCTCCGGTGTCGAATATACCTCCTCGTAGGTACCACAGAAGGATGCTCCGGTCCAATGGGCGTCGGCGCTCTTGCTTTGGGAGTACTCAAGGACCCGCTGAGCACAGGTCTTACTCGCCGCCATACCCTGACGAAACAAGAGCGGCCCTTGCGTCCTCCCATACAGAAGCATCCTCGGATGTTCCTTCGTACCGTTCACCCCTGTGAAGGTATAAAGACGCAACCTTTCTTGCTCACTTTCAGTAGTCTCATACAGACTTCCTCATTCCACTCCAATACCGATGCGCTGGTCTTCTGCACTCCTCTCAACTCTCACCCTGGCACTCGTGGCGAAGTCGCTGCCCAGCAGCGGCATCAGCCAAGAAGTGTTCACGGTCGATGATTTC…	GGTTGGTTTGCATCCTCCGGTGTCGAATATACCTCCTCGTAGGTACCACAGAAGGATGCTCCGGTCCAATGGGCGTCGGCGCTCTTGCTTTGGGAGTACTCAAGGACCCGCTGAGCACAGGTCTTACTCGCCGCCATACCCTGACGAAACAAGAGCGGCCCTTGCGTCCTCCCATACAGAAGCATCCTCGGATGTTCCTTCGTACCGTTCACCCCTGTGAAGGTATAAAGACGCAACCTTTCTTGCTCACTTTCAGTAGTCTCATACAGACTTCCTCATTCCACTCCAATACCGATGCGCTGGTCTTCTGCACTCCTCTCAACTCTCACCCTGGCACTCGTGGCGAAGTCGCTGCCCAGCAGCGGCATCAGCCAAGAAGTGTTCACGGTCGATGATTTC…	ATGCGCTGGTCTTCTGCACTCCTCTCAACTCTCACCCTGGCACTCGTGGCGAAGTCGCTGCCCAGCAGCGGCATCAGCCAAGAAGTGTTCACGGTCGATGATTTCGATCCTAGCCTCCCGGAAGCCGGTGAAATCGTCTTCGAGCCTATGCATTTCGATGCGGAGGGTTTCGATATCAGTGAAGGAGAAATGGGCGCAGCTATCTTCGCCGACTGGAAGACTGAAGTCGTGAAGCAACACAACGCTTACCGTGCTCAATATGGTGCACCAGCGTTGACCTGGAGCGATGCTTTGTATCCTGGCACCCAACAGTGGGCTAATCAATGCAAGTTCCAGCACAGCAACGGGCAAGGCAAATACGGGGAGAACCTGGCTGCTGGAACTGGCGGTAGCTACGGT…	MRWSSALLSTLTLALVAKSLPSSGISQEVFTVDDFDPSLPEAGEIVFEPMHFDAEGFDISEGEMGAAIFADWKTEVVKQHNAYRAQYGAPALTWSDALYPGTQQWANQCKFQHSNGQGKYGENLAAGTGGSYGFSSGLKSWMDEASKYDYNHPGFSQATGHFTQVVWKSSKQVACAIGNCRGGTIFQQPSKYVVCRYTPPGNFAGRFA
PTI98_0000189	PTI98_0000189-T1	mRNA	scaffold_1	517817	518779	-		hypothetical protein														ATGGCCACAACTCTGACATATGCCGACGCCGCTCGCTTCCAGACGAAGGAACAAGGAATAACACACTATCAGGCTCGCCCTATCCTATCGCCATCCAACGGCTGGATGGACGCGAAATACGTCTTCGAACGCGTCGGGGACCCCCTAATTGCGCCCCCTACATACATCCTTGATTCGGTACCACCCAAGGAAGCGCGTACTCAGGCAATCAGAAACGCGAAGACGACGAAGAAGCATAAATCCGCTAAGGAGAACCTCCAAGTCAACCCTCAAGAACGCGTCGCGAGGAATCCCAGGCAGGTTCTCGATGCCGCACCTAGGAACCACGGACGCGCGGAGACAACACGACGCGTCCACAGCGCGCTACATGATAAGCCGTCACCTAACAATCCATTCGCA…	TCAAACACGCCCATCCTGCCAACCCATCAACTTCCAGAGTCTAGGGACACCGCCCAACCTCGACTCTATCAAATCTACGGATTGTGGTCTTTGAAATCCCTCCGTGCGAGTTGATGATTCCGTGAGGGCGTTCGTTTCGTAATGTACATAGAAGGGGCCAAACGTTGCTTCTCTTGGGGTGGGATTACTGGGACGAAACAGCTCAGGCATTGCCTTGGCGTGTTCGGATCCAGGGCTTAGAGGTACTGGTAAGTCCTCATTGGCGAGGGCCGGGGAAGGTGGGGGATTGCGTGGAAGGTGATCTTCGTTATTCCGCCAGCTCCTGTCGTGACACGCGTCGAGATAGGGGTAGTACGCGACGGGGGACGATAGCGAGTGTTCATTGGCACCCTCAATGCC…	TCAAACACGCCCATCCTGCCAACCCATCAACTTCCAGAGTCTAGGGACACCGCCCAACCTCGACTCTATCAAATCTACGGATTGTGGTCTTTGAAATCCCTCCGTGCGAGTTGATGATTCCGTGAGGGCGTTCGTTTCGTAATGTACATAGAAGGGGCCAAACGTTGCTTCTCTTGGGGTGGGATTACTGGGACGAAACAGCTCAGGCATTGCCTTGGCGTGTTCGGATCCAGGGCTTAGAGGTACTGGTAAGTCCTCATTGGCGAGGGCCGGGGAAGGTGGGGGATTGCGTGGAAGGTGATCTTCGTTATTCCGCCAGCTCCTGTCGTGACACGCGTCGAGATAGGGGTAGTACGCGACGGGGGACGATAGCGAGTGTTCATTGGCACCCTCAATGCC…	MATTLTYADAARFQTKEQGITHYQARPILSPSNGWMDAKYVFERVGDPLIAPPTYILDSVPPKEARTQAIRNAKTTKKHKSAKENLQVNPQERVARNPRQVLDAAPRNHGRAETTRRVHSALHDKPSPNNPFACLEVEHGESLEESDSETSETDYQSCDASTGELIDRDGSTGGSGEETTSPAEDYANGIEGANEHSLSSPVAYYPYLDACHDRSWRNNEDHLPRNPPPSPALANEDLPVPLSPGSEHAKAMPELFRPSNPTPREATFGPFYVHYETNALTESSTRTEGFQRPQSVDLIESRLGGVPRLWKLMGWQDGRV
PTI98_0000190	PTI98_0000190-T1	mRNA	scaffold_1	519810	521177	+		hypothetical protein		2.4.1.186		PF01501		ENOG503NZIB	G:(G) Carbohydrate transport and metabolism					GT8		ATGAATTTTGGGCGCATCACACCTGATGGGATCCTTGGCGTGGTATGCACGAAACACAAGATTACTGGTCCGATGATTGTATTACCTAGAGGTATCGCGACACAGGCTCAGCCGTTATTCCATGATCAACAATTTGGAATTTCTCAAAAGAGCAACGATTTTGGGGAGATATTCGGTATGAACCCTTCCCTTGATGGCCCCTCCTCGATCCACGTTCAGTTCGGTGCATGGTGCCACCAGCACGTATAATCGTTCTCCAACGTCTGATCCAATAATTGCTCCTAGCATTGGAAAGCGAAATGCTCTCCGTCAAAAGCTGCTTCTGACAGCCTCAATACTTGTGCTGCTGGCCACCACAATATTTTTGATTGTCAAGCTCGTGCACCTACGGATATACAA…	ATGAATTTTGGGCGCATCACACCTGATGGGATCCTTGGCGTGGTATGCACGAAACACAAGATTACTGGTCCGATGATTGTATTACCTAGAGGTATCGCGACACAGGCTCAGCCGTTATTCCATGATCAACAATTTGGAATTTCTCAAAAGAGCAACGATTTTGGGGAGATATTCGGTATGAACCCTTCCCTTGATGGCCCCTCCTCGATCCACGTTCAGTTCGGTGCATGCATTGGAAAGCGAAATGCTCTCCGTCAAAAGCTGCTTCTGACAGCCTCAATACTTGTGCTGCTGGCCACCACAATATTTTTGATTGTCAAGCTCGTGCACCTACGGATATACAACCCGATGGATGACTATCAGATATTAAACCCCTTCCCCATCCTATACGACCAATCA…	ATGAATTTTGGGCGCATCACACCTGATGGGATCCTTGGCGTGGTATGCACGAAACACAAGATTACTGGTCCGATGATTGTATTACCTAGAGGTATCGCGACACAGGCTCAGCCGTTATTCCATGATCAACAATTTGGAATTTCTCAAAAGAGCAACGATTTTGGGGAGATATTCGGTATGAACCCTTCCCTTGATGGCCCCTCCTCGATCCACGTTCAGTTCGGTGCATGCATTGGAAAGCGAAATGCTCTCCGTCAAAAGCTGCTTCTGACAGCCTCAATACTTGTGCTGCTGGCCACCACAATATTTTTGATTGTCAAGCTCGTGCACCTACGGATATACAACCCGATGGATGACTATCAGATATTAAACCCCTTCCCCATCCTATACGACCAATCA…	MNFGRITPDGILGVVCTKHKITGPMIVLPRGIATQAQPLFHDQQFGISQKSNDFGEIFGMNPSLDGPSSIHVQFGACIGKRNALRQKLLLTASILVLLATTIFLIVKLVHLRIYNPMDDYQILNPFPILYDQSNTPQSDPNALAVVSTLYSNNYAMSTAVLAHSVRSVNSTARLILLYIDGQVSEEALCISRASGWELLAVPRIAPPKGGKGVYYRFVDQYTKLNLWGLDKHGIDRLVYLDADTLVRRNFDELFNLPFSFAAVPDVYGPGNPQGFRLGFNAGVMAIRTSSSVLRDMKNNIETARYPIGQAEQAFLNLYYGVKAVRLPYIYNALISIKKRNRVLWEELKSHISVIHYTERKPFMLEAQPGERILTPEETETAIDIAQRDFERWAEEFGWW…
PTI98_0000191	PTI98_0000191-T1	mRNA	scaffold_1	520824	522506	-		hypothetical protein				PF13350		ENOG503PCR4	S:(S) Function unknown							CGACTTTCAACTCGACGATAATGCAAACCACAGAAGACATCGGAAGTGTTGCTGCGATCATCATTTCTCCGCCTTTCATCACTGTCGACGGATTAGTCAATCTTCGCGATGCCCTCGCCTCAAAGACTTCCGCTGGATTCAGTGGGCAGATCGCGAGGCCGTCATACATCTATCGGTCTGGGGAACCGGCCAAAGTCACCGACCAAGGGAGAGCTCAGTTCATGGCACTTGGCATAAAGAAAGTATTCGATCTAAGGTCACAGACCGAAATCAAGAGTTTTCAAGCACCTCCGTTGGAAATTGACGGAGTCGAGGTCGTGAATTGTCCGATCATGAAAGACGAGGCCTTTGACCCAGCCAGTTTAGCGAAAAGGTGCCACAATATCTTCTCGATTGAAC…	GCTAGGTATCCGATAGGGCAAGCGGAACAAGCCTTCCTGAATTTGTATTATGGTGTGAAGGCGGTGCGGCTTCCCTACATCTACAACGCCTTGATATCAATCAAGAAACGGAATCGGGTGCTCTGGGAAGAGTTAAAAAGCCACATCTCCGTCATTCATTATACCGAGCGGAAGCCATTCATGCTGGAGGCCCAGCCGGGGGAGAGGATATTGACTCCGGAGGAAACACAGTATGATGGCAAAACACGGAGCCGAGGTCAAACGATGCACTCTATCATTTTAATCGTTGTATTTGATATTTTGGTTGCATTAAGACGCCCTCATCAGCGCCCTGTGTTTGTGTTTTCAGTTCTGAAATGCCGGTCCGCCCACGTCGGATCTTATTCATAGTTCAACTAC…	CTATTCACTAGCGGATACCAGGAGATTCGCCCTTATTATCTCGATATCGTCATCGTTTAACGACGTCTTGGCTTTAATATACTGCTCCGCGGTCCCATACTTTTCCCTAAACGCTGACAGAAAAGCACGGAAGGTCTCAGCCTTTGCGGTCGCCATATTCAAGGCACCCGACCAGTTATTCTTATAGACTTCGTTGGCCTCAAACCGTTTCAAGAGGGTAGGGAGCAACGGCTGTAGCCCGTATGTAGTGAGAGCGTAGTCGTTAATGATATCTTCTTCGCCCATTCCAGCCAGATTCACCAGCTGAATAAGAGCCACAAATACCCCCGTCCTATCTTTTCCAGCAGTGCAATGTATAAGACAAGGATGATCCTTCTGGTCCCGTATGTGGCGAAGGAT…	MQTTEDIGSVAAIIISPPFITVDGLVNLRDALASKTSAGFSGQIARPSYIYRSGEPAKVTDQGRAQFMALGIKKVFDLRSQTEIKSFQAPPLEIDGVEVVNCPIMKDEAFDPASLAKRLSSFDTDEVKTFLALYFSFLKAGGPSVELILRHIRDQKDHPCLIHCTAGKDRTGVFVALIQLVNLAGMGEEDIINDYALTTYGLQPLLPTLLKRFEANEVYKNNWSGALNMATAKAETFRAFLSAFREKYGTAEQYIKAKTSLNDDDIEIIRANLLVSASE
PTI98_0000191	PTI98_0000191-T2	mRNA	scaffold_1	520824	522506	-		hypothetical protein				PF13350		ENOG503PCR4	S:(S) Function unknown							CGACTTTCAACTCGACGATAATGCAAACCACAGAAGACATCGGAAGTGTTGCTGCGATCATCATTTCTCCGCCTTTCATCACTGTCGACGGATTAGTCAATCTTCGCGATGCCCTCGCCTCAAAGACTTCCGCTGGATTCAGTGGGCAGATCGCGAGGCCGTCATACATCTATCGGTCTGGGGAACCGGCCAAAGTCACCGACCAAGGGAGAGCTCAGTTCATGGCACTTGGCATAAAGAAAGTATTCGATCTAAGGTCACAGACCGAAATCAAGAGTTTTCAAGCACCTCCGTTGGAAATTGACGGAGTCGAGGTCGTGAATTGTCCGATCATGAAAGACGAGGCCTTTGACCCAGCCAGTTTAGCGAAAAGGTGCCACAATATCTTCTCGATTGAAC…	GCTAGGTATCCGATAGGGCAAGCGGAACAAGCCTTCCTGAATTTGTATTATGGTGTGAAGGCGGTGCGGCTTCCCTACATCTACAACGCCTTGATATCAATCAAGAAACGGAATCGGGTGCTCTGGGAAGAGTTAAAAAGCCACATCTCCGTCATTCATTATACCGAGCGGAAGCCATTCATGCTGGAGGCCCAGCCGGGGGAGAGGATATTGACTCCGGAGGAAACTGAAACGGCCATAGATATAGCTCAACGGGATTTCGAACGTTGGGCAGAAGAGTTTGGGTGGTGGCGATCTGCTTACCACAGTATGATGGCAAAACACGGAGCCGAGGTCAAACGATGCACTCTATCATTTTAATCGTTGTATTTGATATTTTGGTTGCATTAAGACGCCCTC…	TTAGTGAGTTTCAAAATAACCCATGTTCATCAGCTTTACATTCACCAGCTGAATAAGAGCCACAAATACCCCCGTCCTATCTTTTCCAGCAGTGCAATGTATAAGACAAGGATGATCCTTCTGGTCCCGTATGTGGCGAAGGATCAACTCAACGGAGGGACCTCCTGCTTTCAAAAAGCTAAAATACAAAGCAAGAAAGGTCTTCACTTCATCTGTGTCGAAAGAAGAAAGCCTTTTCGCTAAACTGGCTGGGTCAAAGGCCTCGTCTTTCATGATCGGACAATTCACGACCTCGACTCCGTCAATTTCCAACGGAGGTGCTTGAAAACTCTTGATTTCGGTCTGTGACCTTAGATCGAATACTTTCTTTATGCCAAGTGCCATGAACTGAGCTCTCCC…	MQTTEDIGSVAAIIISPPFITVDGLVNLRDALASKTSAGFSGQIARPSYIYRSGEPAKVTDQGRAQFMALGIKKVFDLRSQTEIKSFQAPPLEIDGVEVVNCPIMKDEAFDPASLAKRLSSFDTDEVKTFLALYFSFLKAGGPSVELILRHIRDQKDHPCLIHCTAGKDRTGVFVALIQLVNVKLMNMGYFETH
PTI98_0000192	PTI98_0000192-T1	mRNA	scaffold_1	523708	524536	+		hypothetical protein		2.4.1.186				ENOG503NZIB	G:(G) Carbohydrate transport and metabolism							ATGTCGCGAGGACCGCGTGTCGTCGGAGGGCATTCTGTTTGCTATGGCCTTCAGGAATCCGAGCGCTCGACGTTGGTAGCCATTGACTTGACGTACCGTGTGCTGAGTTCGCTTCACCAAGAACCCCTTCCCCGTGATACAAGAACGTTTCAACGGTTCATATGCAGACTCGAATGCCGTCTCCGACGTTTCTACCCTTTACACAAACAGCTACGCGATAGCCTCCGCAGTGCTCGCCCACTCCATCCGTAGTGTCAAATCTTCCGCGCGTTTGATTATCCTGTACATCGAGGGCCAGGTATCTGAAGAGGCCCTTTGTATAAGCAGGTCTGCTGGATGGGAGTTAGTAGCCGTCCCCCGAACCGCCCCGCCGCTTGGAGGCAAGGGAGTATGTACCCA…	ATGTCGCGAGGACCGCGTGTCGTCGGAGGGCATTCTGTTTGCTATGGCCTTCAGGAATCCGAGCGCTCGACGTTGAACCCCTTCCCCGTGATACAAGAACGTTTCAACGGTTCATATGCAGACTCGAATGCCGTCTCCGACGTTTCTACCCTTTACACAAACAGCTACGCGATAGCCTCCGCAGTGCTCGCCCACTCCATCCGTAGTGTCAAATCTTCCGCGCGTTTGATTATCCTGTACATCGAGGGCCAGGTATCTGAAGAGGCCCTTTGTATAAGCAGGTCTGCTGGATGGGAGTTAGTAGCCGTCCCCCGAACCGCCCCGCCGCTTGGAGGCAAGGGAGTATGTACCCAGTTCATCGACCAGTACACCAAGCTCCACGTCTGGTCCCTCAACACA…	ATGTCGCGAGGACCGCGTGTCGTCGGAGGGCATTCTGTTTGCTATGGCCTTCAGGAATCCGAGCGCTCGACGTTGAACCCCTTCCCCGTGATACAAGAACGTTTCAACGGTTCATATGCAGACTCGAATGCCGTCTCCGACGTTTCTACCCTTTACACAAACAGCTACGCGATAGCCTCCGCAGTGCTCGCCCACTCCATCCGTAGTGTCAAATCTTCCGCGCGTTTGATTATCCTGTACATCGAGGGCCAGGTATCTGAAGAGGCCCTTTGTATAAGCAGGTCTGCTGGATGGGAGTTAGTAGCCGTCCCCCGAACCGCCCCGCCGCTTGGAGGCAAGGGAGTATGTACCCAGTTCATCGACCAGTACACCAAGCTCCACGTCTGGTCCCTCAACACA…	MSRGPRVVGGHSVCYGLQESERSTLNPFPVIQERFNGSYADSNAVSDVSTLYTNSYAIASAVLAHSIRSVKSSARLIILYIEGQVSEEALCISRSAGWELVAVPRTAPPLGGKGVCTQFIDQYTKLHVWSLNTMGIKRLVHTPTRFRQNFDELFHLPFNFAAVPDVYGPGDARGFSLTFNAGVLAIQSSSCILKNMKKSETARCPVQQAEQAFLNLYFGAKAARLRYIQRSLSDEEAQSGRLGGVERRVGYCALYRSRSF
PTI98_0000193	PTI98_0000193-T1	mRNA	scaffold_1	524678	526143	+		hypothetical protein				PF01423		ENOG503PJW8	A:(A) RNA processing and modification							CTTCCTTCCCGAGAGCGCCCAGCACGTGTTCATCGTTGGAATGTTCATCAGATAATAATGATGGCACTCAATTCAATGCCTTCACTACCCACCATCATGGAATCTCCTACGCCGGCACAGGATACCTCGAAACCAGCGCTACGCCGACTTGAGTCTCTTCTACGCCATGTACTCCGGATTTCTGTCAGCGATGGCCGTATCTTTATTGGTACTTTCGCTGGCACAGACAAACCCCTCAATATCCTATTGATCAATGCAGAGGAGTATCGCATCGGCCTTAACGAGAATCCTTCAGGCAGATTTGTTGGACAAATCATGATTCCGTGGAAGATCGTAACGAAGGTGGAGGCTCAAGGAGACGCCACCGATTTTGAAGGCGATGTATCCATGACCTAGCGC…	CTTCCTTCCCGAGAGCGCCCAGCACGTGTTCATCGTTGGAATGTTCATCAGATAATAATGATGGCACTCAATTCAATGCCTTCACTACCCACCATCATGGAATCTCCTACGCCGGCACAGGATACCTCGAAACCAGCGCTACGCCGACTTGAGTCTCTTCTACGCCATGTACTCCGGATTTCTGTCAGCGATGGCCGTATCTTTATTGGTACTTTCGCTGGCACAGACAAACCCCTCAATATCCTATTGATCAATGCAGAGGAGTATCGCATCGGCCTTAACGAGAATCCTTCAGGCAGATTTGTTGGACAAATCATGATTCCGTGGAAGATCGTAACGAAGGTGGAGGCTCAAGGAGACGCCACCGATTTTGAAGGCGATGTATCCATGACCTAGCGC…	ATGATGGCACTCAATTCAATGCCTTCACTACCCACCATCATGGAATCTCCTACGCCGGCACAGGATACCTCGAAACCAGCGCTACGCCGACTTGAGTCTCTTCTACGCCATGTACTCCGGATTTCTGTCAGCGATGGCCGTATCTTTATTGGTACTTTCGCTGGCACAGACAAACCCCTCAATATCCTATTGATCAATGCAGAGGAGTATCGCATCGGCCTTAACGAGAATCCTTCAGGCAGATTTGTTGGACAAATCATGATTCCGTGGAAGATCGTAACGAAGGTGGAGGCTCAAGGAGACGCCACCGATTTTGAAGGCGATGTATCCATGACCTAG	MMALNSMPSLPTIMESPTPAQDTSKPALRRLESLLRHVLRISVSDGRIFIGTFAGTDKPLNILLINAEEYRIGLNENPSGRFVGQIMIPWKIVTKVEAQGDATDFEGDVSMT
PTI98_0000194	PTI98_0000194-T1	mRNA	scaffold_1	525101	525810	-		hypothetical protein														ATGAAGTTCCCCGCATTACCTGCTGTCCTCGCCTTTTGCGTCGTTGCATTGGTGACAAATGCATACGTCCTACCGCAGAACAAGAGGAGCGTCGCCCGCTCTGAACCCGGTAGTCTTCTTGGAAAGCGATATGTCGCCCGCCTAGGACGAGATATTCCGAAGCTAGCAAAGACGAGCAATAGCGATACCCCAATGTTCCGCGAGGATACTAGAAATGCCGCTACGATTCTCGACAGCGGTGGTACTGGTAAACTCCAAAAGGCGAGCAAGAAGAACGCCGGGCGTCCCATCGGCCAGAATCGCAAGACTCGGTTTAATAGGTCGCTGAAGCGTCGAAAGGCGGGCAAGCAACGAAGAGTCACGCGCGAAGGGCCCGAAGAGGAGCGAAATCCTCAATTA…	CAGAACTATTTATTTTTCCAGTATATATTACAAGACCGCCCGCGGTCGTTTGGCACTTTATCCGAAACCTACGCCTTGTGACTGGCTTGTACTCCCGCCGCCTTCGTTGCATTCGGGGTCGGTGGCTTGTTGGCTTTGGCCTTTCTCACGGCCTTCTGGTTAGCAGTCGAGACGGGAGGAGGTGCACTAGTGGTAGGGGCTGGTACATCTGGGGACTGGGTTGAAGAAGCCTGAACTACCGCGCTGGTGGCCGACGCGTCCGGAGGAGAGGAGGGTGAAGCTGCTTCCAAAAGCGGGGATGCACCTTGCTTTAATTGAGGATTTCGCTCCTCTTCGGGCCCTTCGCGCGTGACTCTTCGTTGCTTGCCCGCCTTTCGACGCTTCAGCGACCTATTAAAC…	CTACGCCTTGTGACTGGCTTGTACTCCCGCCGCCTTCGTTGCATTCGGGGTCGGTGGCTTGTTGGCTTTGGCCTTTCTCACGGCCTTCTGGTTAGCAGTCGAGACGGGAGGAGGTGCACTAGTGGTAGGGGCTGGTACATCTGGGGACTGGGTTGAAGAAGCCTGAACTACCGCGCTGGTGGCCGACGCGTCCGGAGGAGAGGAGGGTGAAGCTGCTTCCAAAAGCGGGGATGCACCTTGCTTTAATTGAGGATTTCGCTCCTCTTCGGGCCCTTCGCGCGTGACTCTTCGTTGCTTGCCCGCCTTTCGACGCTTCAGCGACCTATTAAACCGAGTCTTGCGATTCTGGCCGATGGGACGCCCGGCGTTCTTCTTGCTCGCCTTTTGGAGTTTACCAGT…	MKFPALPAVLAFCVVALVTNAYVLPQNKRSVARSEPGSLLGKRYVARLGRDIPKLAKTSNSDTPMFREDTRNAATILDSGGTGKLQKASKKNAGRPIGQNRKTRFNRSLKRRKAGKQRRVTREGPEEERNPQLKQGASPLLEAASPSSPPDASATSAVVQASSTQSPDVPAPTTSAPPPVSTANQKAVRKAKANKPPTPNATKAAGVQASHKA
PTI98_0000195	PTI98_0000195-T1	mRNA	scaffold_1	525778	528730	-	SUV3	RNA helicase		3.6.4.13	EOG092629FB	PF00271;PF12513		ENOG503NVKA	A:(A) RNA processing and modification							GGGTTATATGATGTTTGGAATATTGAGCATCGTAGACGAGTCAAGGCAGCTATCCGCGCAGGCGCCACCATTTGTTTCTTGAACTGACAACGAAAGGTCGGAAAATGAGACGCACAACAACCGAAAGTTGCGGGATCACGTGAAGCGCTGAAAGAATTATCCTGACCTGAACTTCGACCACAGACAGCTGTGTTTCCGGTGGGATTGCTGTGTTCTCTGCTCATGCTTTGCTGCTCCGCTAAAAAGTTTGCAGATTCCAACAAACACGCTGATTCTGCCAGTCGGGAATGCAAGGCTCCCCATCAATTTACTTCCGTTGCCGTTCCTTATTCCAATTTTATGAACGTCCTGAACGATGGCTAAACGGAGGGCTCAATGGCCTAATGACAAGAAGGTTTA…	GGCGAGGACAGCAGGTAATGCGGGGAACTTCATGGCGGGTGGAGATTAGGCACGGGAGTGGTCAGCTGGAGTATATATAATTTTGAGAAGAGTAATTGGGCCAGCCACGGTGTAGGGTGTTGATCTGCTAAGTGATGGTAATGGTAGAAGGGAAAGCAGATGCGGACAATCGGGACGAAACATTCCATTTATATATGAAAGCGGGAAGTCACGCACCCGGGCGATCAACCGAAGAGTAGTGCTGTTCATTATTCTTGTCGCAGTAAAATATTCAGTGGGCGTACAATAAATATGTATGTACAGTGGTGCTCATCATGGGAGCACGATTTTGCGGTCCCGTCTCTTGGAAAACGAGATCTTCTCTTTGCGTGGTTCGCGTCCAACGTGATGTCCCATCAG…	TCATGGGAGCACGATTTTGCGGTCCCGTCTCTTGGAAAACGAGATCTTCTCTTTGCGTGGTTCGCGTCCAACGTGATGTCCCATCAGCTCCTGCGCCTCCGTCAGTCCCTCTAAGGACCACTCAAGGGCGACCTCTGTCCTCGCCTTGAGCTTGCTTACGTCGTCGTGTGAGCTCCATGCCACAGGATGCCGCATACTCATCCACATATACAGTACCAAGATCTTGTGGAGGGTCTCGAGGACGTCGAGGGCTTGAACGTTGGACTTGGGTTGCCCACCTTCTGTCATTTTTACCTCCGTCTCTCGCAATGCCTTGATATACATGGTCTCCTCCAAGCAACTGACAAGATCGACCTGGAACTTCTCCCGATACTTGGTCATGAAGTCTCCGATGACCTC…	MQGSPSIYFRCRSLFQFYERPERWLNGGLNGLMTRRFRSGGSSGSGGDYSKPSTHKFSPGRPPQRRQQAQTPLHVDEVVEYFESRVKSWARSPRLHQRLDDFGIPSPDAQNLLHEFTQRVQRGELSTPEIREKYYLDRLSKNAADLPIGTLADRVYTNVLFSWATDPANRQFLDTIISPSTLDSIENLVTAVDASYPAENFQLARRMRRKVIMHVGPTNSGKTYNALRALAAARVGIYAGPLRLLAHEIWERLNLGQILPLGAENEPTEDLVDDTIDVGDGKPAVHKNGDPRYARLCNLITGEEQKFVSDLAPLTSATVEMISFHQKYDVAVVDEVQMLADEYRGGGWTNAILGIAAKELHLCGEETAVPIVEAMLKGTGDELIVNRYQRLAPLSIEPH…
PTI98_0000196	PTI98_0000196-T1	mRNA	scaffold_1	528624	531366	+	RSM27	mitochondral 37S ribosomal protein S27				PF08293		ENOG503P731	J:(J) Translation, ribosomal structure and biogenesis							CATTTTCCGACCTTTCGTTGTCAGTTCAAGAAACAAATGGTGGCGCCTGCGCGGATAGCTGCCTTGACTCGTCTACGATGCTCAATATTCCAAACATCATATAACCCGACATCTGTACGAACCGGCGCAAAATACCTACGCGCCAGGCTTCGAGGGCCTTCAATGGCCCAATACTACCCAGCCGCGTTGAATCTCTCGCAATTGGCGAGGGAGTTCCCCGAGCTTGAGATCGTCGACCCAGACGAGGAGCAGCGGATTCAGGATGTAGAGGACAAAAAGAAGCGTGGCAAGGGTGCACCGAAGAAGGCCAAATCCAAAGGTACGCCAACATGCTGTCTGTTGTATTGCTCTCACTAATGCTTGTGCTTCTAGCCGACAGTCGGAGAGCTACCAGGAAAA…	CATTTTCCGACCTTTCGTTGTCAGTTCAAGAAACAAATGGTGGCGCCTGCGCGGATAGCTGCCTTGACTCGTCTACGATGCTCAATATTCCAAACATCATATAACCCGACATCTGTACGAACCGGCGCAAAATACCTACGCGCCAGGCTTCGAGGGCCTTCAATGGCCCAATACTACCCAGCCGCGTTGAATCTCTCGCAATTGGCGAGGGAGTTCCCCGAGCTTGAGATCGTCGACCCAGACGAGGAGCAGCGGATTCAGGATGTAGAGGACAAAAAGAAGCGTGGCAAGGGTGCACCGAAGAAGGCCAAATCCAAAGCCGACAGTCGGAGAGCTACCAGGAAAAAGTAGACGGAAGGTCGATACATCTACAGGTGCACTGCTATGTACTACATTTCT…	ATGGTGGCGCCTGCGCGGATAGCTGCCTTGACTCGTCTACGATGCTCAATATTCCAAACATCATATAACCCGACATCTGTACGAACCGGCGCAAAATACCTACGCGCCAGGCTTCGAGGGCCTTCAATGGCCCAATACTACCCAGCCGCGTTGAATCTCTCGCAATTGGCGAGGGAGTTCCCCGAGCTTGAGATCGTCGACCCAGACGAGGAGCAGCGGATTCAGGATGTAGAGGACAAAAAGAAGCGTGGCAAGGGTGCACCGAAGAAGGCCAAATCCAAAGCCGACAGTCGGAGAGCTACCAGGAAAAAGTAG	MVAPARIAALTRLRCSIFQTSYNPTSVRTGAKYLRARLRGPSMAQYYPAALNLSQLAREFPELEIVDPDEEQRIQDVEDKKKRGKGAPKKAKSKADSRRATRKK
PTI98_0000197	PTI98_0000197-T1	mRNA	scaffold_1	529009	529810	-		hypothetical protein						ENOG503P7WW								CCTGATTCCTGAGTCAATGAACTTACCGAAGCGAGCCCTCTCAGCGGTGCAAGAGCGCAGGCTCGTTGACCATCTAGATGAACAATTCCTTGAGTTGACGCGAGGATACAAGAAACGGTGGGCGGACTGGTCGTCATTACCGTCTTTCATGCATAACCGATCCACAGCTCCGAGCCAACCACTCACTTGCCCACATTATCATCCTACCTCGCTGCCGCGCAGAAAATATTGATATTGGTCCTCCAAATACCACCGATAGACCCGTCGACCTCGTTGCGCACTGCACTCCTGTTAAGACTCACCAACGAAGTCCTCTCCAGCATACCCGGATATCCCCCTGACCGAGACGCGCTGCAGGAAGTGTTGGACTGGCTAGATGATCTAGACCAAGCGTGGGTA…	AGCTACCAGGAAAAAGTAGACGGAAGGTCGATACATCTACAGGTGCACTGCTATGTACTACATTTCTGCATCAACATGTGCCCACCATTCCATTGGGATCCACAATTAAACCACCCAGAGCACCGAGTTCGCGTAACGTGTTTGAAAACATCTCGTTGAATCCTTCCTGCAAGCCCATCCTTTCCAAAAGGACCTCTAGATCCATCGTACTGCCTTCTTCATTCGTAGTAGCAAGCCACTCCTCCAGACTCGCCGAGGCGCCCACCAAGAGACTTCTCAGCCGCGTTCTCTCCGTCTGGCTCATGGGGGATGATTTCATCCCTGCCGCAGCATCCGAGGCATCGACGACGAGGTCTACGCCGGCAGCTTGCGCTGGGTCCCAGACTTGAGACTGCAATG…	TCAACATGTGCCCACCATTCCATTGGGATCCACAATTAAACCACCCAGAGCACCGAGTTCGCGTAACGTGTTTGAAAACATCTCGTTGAATCCTTCCTGCAAGCCCATCCTTTCCAAAAGGACCTCTAGATCCATCGTACTGCCTTCTTCATTCGTAGTAGCAAGCCACTCCTCCAGACTCGCCGAGGCGCCCACCAAGAGACTTCTCAGCCGCGTTCTCTCCGTCTGGCTCATGGGGGATGATTTCATCCCTGCCGCAGCATCCGAGGCATCGACGACGAGGTCTACGCCGGCAGCTTGCGCTGGGTCCCAGACTTGAGACTGCAATGCTGCTACCCACGCTTGGTCTAGATCATCTAGCCAGTCCAACACTTCCTGCAGCGCGTCTCGGTCAGGGGG…	MNLPKRALSAVQERRLVDHLDEQFLELTRGYKKRSEPTTHLPTLSSYLAAAQKILILVLQIPPIDPSTSLRTALLLRLTNEVLSSIPGYPPDRDALQEVLDWLDDLDQAWVAALQSQVWDPAQAAGVDLVVDASDAAAGMKSSPMSQTERTRLRSLLVGASASLEEWLATTNEEGSTMDLEVLLERMGLQEGFNEMFSNTLRELGALGGLIVDPNGMVGTC
PTI98_0000198	PTI98_0000198-T1	mRNA	scaffold_1	530117	533063	-		hypothetical protein		2.4.1.186		PF01501		ENOG503NZIB	G:(G) Carbohydrate transport and metabolism					GT8		GTAAGTTTGTATTCTGATTCCTTTCCTTCTCAATCCGCCTGACTACGAGGTCTTTGAAGCCTAATGGGCGCTTGCGCCTATGTAACCATTTGCTTGTAACGTAGATCTCGTGCTGGCCAAGCAACGGCTTCACTCCCTTTCTCGTGCACCCACTCTGCACATCTCGATCATTTTACAGCTGCCCGTCATTGTCTCTATGATGTAGTTCAATTTGACCTTGCAATACAATACAGGTCATGATACTCCAGAGCAATGTCAATCTCAACCAGTTTGCAGGCGTAAACACTTGGGCGCTATTCGACCACGTCCCATCCATTTTCGCTTCGTAGATCCGTGCCTGCCCTCAACCACCAATCCCCCTCGTTGGCTCAATTACTTCTAGGGTTGATCAATCACGAT…	CTAGGGCTTGCACCGCGTGAACTTCCTGTTCATCTCTTTCATCATCCGCTCGTACTCCAGACCCCACCATCCAAACTCTTCAGACCATAGCCCGTATTTCTGCCGAGCCTCCTCTACAGCCTTCCGTGTTTCCTCTGCCGTCAAGATATTCTCCCCCGGCTGACCATCCAAGAGGAACGGTTTGTGGTCCGTGTAGTGCACGATGGATAATTCCTCTTTCAGCTCTTTCCAGACAACTGGATTCCTGCGCTTGATGGCTATGAGCGCGTTGTAGATGTATGGCAGACGCGCTGCTTTGGCGCCAAAATACAGGTTCAAGAACGATTGCTCTGCTTGTAGAGCTGGGTATCTCGCCGTTTCGGTCTTCTCCTTCATGTCCTGAAGGACGGTCGAGGATGG…	CTAGGGCTTGCACCGCGTGAACTTCCTGTTCATCTCTTTCATCATCCGCTCGTACTCCAGACCCCACCATCCAAACTCTTCAGACCATAGCCCGTATTTCTGCCGAGCCTCCTCTACAGCCTTCCGTGTTTCCTCTGCCGTCAAGATATTCTCCCCCGGCTGACCATCCAAGAGGAACGGTTTGTGGTCCGTGTAGTGCACGATGGATAATTCCTCTTTCAGCTCTTTCCAGACAACTGGATTCCTGCGCTTGATGGCTATGAGCGCGTTGTAGATGTATGGCAGACGCGCTGCTTTGGCGCCAAAATACAGGTTCAAGAACGATTGCTCTGCTTGTAGAGCTGGGTATCTCGCCGTTTCGGTCTTCTCCTTCATGTCCTGAAGGACGGTCGAGGATGG…	MALQYFFTGWTHHNSYQILPNDSAPRRKSNFFHRYALPATLLLLLAATIFLLVEVNRWRRIYSPFDDYQPLNPFPVVHAQSNVSNPNALAVVSTLYSNNYAIATAVLAHSIRRAKSPARLILLYIDGQVSEEALCISSSAGWELLAVPRIAPPRGGKGVRWHFIDQFTKLHVWSLDKMGVERLVYLDADTLVRQNFDELFHLPFDFAAVPDVYGPGDVRGFSLTFNAGVLAIRPSSTVLQDMKEKTETARYPALQAEQSFLNLYFGAKAARLPYIYNALIAIKRRNPVVWKELKEELSIVHYTDHKPFLLDGQPGENILTAEETRKAVEEARQKYGLWSEEFGWWGLEYERMMKEMNRKFTRCKP
PTI98_0000199	PTI98_0000199-T1	mRNA	scaffold_1	533125	534197	-		hypothetical protein				PF04080		ENOG503NWWT	S:(S) Function unknown							ATGCTCGTCTTTGTCCCCATCGTCCTTGCACTCATCTCTGGCGCCGTCGCATCTTCGGGGGACCGGTCGCAACAATTTAATCGCTGCGTGTCTAAGTGCGACCTCGAAATATGTCAAATACAACGCCCACACCTACCTTTGGCATTGCGATTGACGGGCTGGACCTGTCTCGACAATTGCAAGTATGACTGCATGCATAGTGTAACATCAAATGATGTGGCAAGTGGCCGCGCAGTGCAACAATACTATGGAAAATGGCCGTTCTGGCGCCTTGCAGGCATACAGGAGCCCGCTTCAGTGCTCTTTTCGATGTTGAACCTATGGGCGCACGCGCACGGGCTGTCGATGATACGCAAACACGTATCAGCCGACCACCCGATGAAGACTTACTATACGATC…	TTAGGATCTTGCGAACCTCCATCCTGGTTCCGTAGCATCCTCGACGAGGAAGCGGTACCACAATAATGATATGGGGGCGGTGGAGAGATGCCATAAGGAATGAGCGTCGATATACCCACCCCACGGAGGGAAATCGAACAGCTCAAGCGCGGTTGCAGCCGTAGTAAGGAGCACAAATAGTGCCGCACTGGAAGCGAACGGAGGCCTGTAACTCCTGGGCTCATTCGGGAATCTCTTGAGTAGAGTCATCGAGGCGGGAAAAGAATATAAGGCCCAGAGGATATTGTGGGTTAAGCCGATGACGAGGTTGAAGATCATGTTGTACGAGTAGTCGAACCGCGGTAACAAGGACAGATAGAGGACATGGCCAACATAGAGGGTGCAGCAGAAAAGCGACCA…	TTAGGATCTTGCGAACCTCCATCCTGGTTCCGTAGCATCCTCGACGAGGAAGCGGTACCACAATAATGATATGGGGGCGGTGGAGAGATGCCATAAGGAATGAGCGTCGATATACCCACCCCACGGAGGGAAATCGAACAGCTCAAGCGCGGTTGCAGCCGTAGTAAGGAGCACAAATAGTGCCGCACTGGAAGCGAACGGAGGCCTGTAACTCCTGGGCTCATTCGGGAATCTCTTGAGTAGAGTCATCGAGGCGGGAAAAGAATATAAGGCCCAGAGGATATTGTGGGTTAAGCCGATGACGAGGTTGAAGATCATGTTGTACGAGTAGTCGAACCGCGGTAACAAGGACAGATAGAGGACATGGCCAACATAGAGGGTGCAGCAGAAAAGCGACCA…	MLVFVPIVLALISGAVASSGDRSQQFNRCVSKCDLEICQIQRPHLPLALRLTGWTCLDNCKYDCMHSVTSNDVASGRAVQQYYGKWPFWRLAGIQEPASVLFSMLNLWAHAHGLSMIRKHVSADHPMKTYYTIWAMVSINAWLWSSVFHTRDLPTTEKLDYFGAALAILFALYYTVIRHFHLYPSTRSGLTSRPFGGLKRTSMAHKAWSLFCCTLYVGHVLYLSLLPRFDYSYNMIFNLVIGLTHNILWALYSFPASMTLLKRFPNEPRSYRPPFASSAALFVLLTTAATALELFDFPPWGGYIDAHSLWHLSTAPISLLWYRFLVEDATEPGWRFARS
PTI98_0000200	PTI98_0000200-T1	mRNA	scaffold_1	535064	536435	+	HOS2	histone deacetylase		3.5.1.98		PF00850		ENOG503NWW7	B:(B) Chromatin structure and dynamics							ATGTATGATTTCTGCCGGATGTACGCTGGCGGCTCGTTAGCTGGCGCAAGAAAGCTGTGCGCAGGCACCACAGATATAGCAATCAACTGGTCCGGTGGACTTCATCATGCGAAACGCGGAGAAGCTAGTGGCTTCTGCTACGTCAATGATATCGTGCTAGGGATACTCGAATTACTGAGGTGGGTTCAATGGCATCATGTGTTATATTGAAAGCTAAATCCGTATCAATATTTTCCACAGGTATCATCCTCGCGTATTGTACATCGACATTGATATCCATCATGGCGACGGTGTTGAACATGCATTTTACCAGTCCAACCGAGTGATGACGGTGTCCTTCCACAAATACACCGGTGACTTCTTTCCAGGAACAGGGAAACTAGACGATAATGGCCACGG…	ATGTATGATTTCTGCCGGATGTACGCTGGCGGCTCGTTAGCTGGCGCAAGAAAGCTGTGCGCAGGCACCACAGATATAGCAATCAACTGGTCCGGTGGACTTCATCATGCGAAACGCGGAGAAGCTAGTGGCTTCTGCTACGTCAATGATATCGTGCTAGGGATACTCGAATTACTGAGGTATCATCCTCGCGTATTGTACATCGACATTGATATCCATCATGGCGACGGTGTTGAACATGCATTTTACCAGTCCAACCGAGTGATGACGGTGTCCTTCCACAAATACACCGGTGACTTCTTTCCAGGAACAGGGAAACTAGACGATAATGGCCACGGATCCGGGAAATACTTCGCAATCAATGTCCCTCTGCAAGACGGCATCGACGATGACATGTAT…	ATGTATGATTTCTGCCGGATGTACGCTGGCGGCTCGTTAGCTGGCGCAAGAAAGCTGTGCGCAGGCACCACAGATATAGCAATCAACTGGTCCGGTGGACTTCATCATGCGAAACGCGGAGAAGCTAGTGGCTTCTGCTACGTCAATGATATCGTGCTAGGGATACTCGAATTACTGAGGTATCATCCTCGCGTATTGTACATCGACATTGATATCCATCATGGCGACGGTGTTGAACATGCATTTTACCAGTCCAACCGAGTGATGACGGTGTCCTTCCACAAATACACCGGTGACTTCTTTCCAGGAACAGGGAAACTAGACGATAATGGCCACGGATCCGGGAAATACTTCGCAATCAATGTCCCTCTGCAAGACGGCATCGACGATGACATGTAT…	MYDFCRMYAGGSLAGARKLCAGTTDIAINWSGGLHHAKRGEASGFCYVNDIVLGILELLRYHPRVLYIDIDIHHGDGVEHAFYQSNRVMTVSFHKYTGDFFPGTGKLDDNGHGSGKYFAINVPLQDGIDDDMYLTIFKTVIDDTVTAFSPSAIVLQCGADSLGCDRLGAFNLSIAAHGECVNFVRAFNVPLLVVGGGGYTIKNVSRCWTYETANLVGVAVPNELPATVYDSFFEDSHWKLHPPLTGNIENQNSPASLQRITMNIRNKLRYLQGAPSVAMQEIPPNIQGLLADEDRTGEEKDEDRGTGQAGERRNDRHTARNDFYEGDNDVDIGDEEDSTRRAAATPKRGRGSRRGRARGRPRTSTATASTENADDGEATPTPRRARGRGRGRGRGRPRN…
PTI98_0000201	PTI98_0000201-T1	mRNA	scaffold_1	536397	539097	-		hypothetical protein				PF04847;PF06244		ENOG503NYK2	T:(T) Signal transduction mechanisms							ATGGCTCCCAAAGGCGGAAATGCAAAGAAGGAGAGCGGTCGAGCGAAGAAAGCAGAAAATGAAGCCAAGAAGCAAGAACAGGCTGCCGCTGCCGCTGTACGCATCTCGCTCTAGTATCCGTGATCCCGATCGTAATCATGGTCACTGTGGCAGGAGCGCAAAGAGGCAGATCAATGGAAGGACGATAGCGTGAAAGGAGGAAAGGCCAAGCAGCAAGATAAGGAGGAGAAACGCAAGGCTGATCTCGCTCGTAAGGCTGAGAACGCCCGCCTGCTAGCTGAGGAGGAGACTGTAGTCGCCGCGGCTAAGAAAGCTGCCCCCAAGGCGGCAAAGAAATCCACGAAGGATATCAAGCCTGCAGGGCCTGGTGCAATAGCTGCTGGAGGCGGCTTGGTCGCT…	CCCGCAACACCAATGGATATTGACGCTGTGTGAGGGAACAGACAAGGCAGTTTTACACTGTGATTAAGTTCAGAGTATGTTATGAAAACAATTGTCCGAGATCCCGAGTGTCCAAGCATGAGGAAAGAGACATGTCGCGATACATCCATGGAAGAGTCGAGTCGAGAAAACATAGTCATACATCATAATCTATAGCGATAGCATCAAACAGACAGAGCCCTCATCGGTGGTAAGGCAGTATGCACCCGCATCCACTTCTGTCTTGCAGGTGCCGATTCTCCATAAATCCAATCTTCCTCGCGTGTCTGCGCATCGTCGTCGTCCTCGCCGTCGCAGTCTTGCACATAAACACCGACGCCGGAGCCCTCCTGCGGGTCAAGAAGAATCTCAATACTCGAG…	TCAAACAGACAGAGCCCTCATCGGTGGTAAGGCAGTATGCACCCGCATCCACTTCTGTCTTGCAGGTGCCGATTCTCCATAAATCCAATCTTCCTCGCGTGTCTGCGCATCGTCGTCGTCCTCGCCGTCGCAGTCTTGCACATAAACACCGACGCCGGAGCCCTCCTGCGGGTCAAGAAGAATCTCAATACTCGAGCGCTTGCGCCCTGCTTGCAACTTTCGTAGCGCAACAATGAGGTCCTCGGCGAGAGGGGTGGCATTGGGTGGATCTTCTCGTATCTGTTCCCAGCCAACTGGCGGCGACCCGGGAGGCGAAATAAGAAAGTTCTTCTCTATCGGTGGAGGTCGCAGGTAGTTTGCCTCAGGGACAAATCCTACCGAGTCCTGCGAAATTAGTGG…	MAPKGGNAKKESGRAKKAENEAKKQEQAAAAAERKEADQWKDDSVKGGKAKQQDKEEKRKADLARKAENARLLAEEETVVAAAKKAAPKAAKKSTKDIKPAGPGAIAAGGGLVAPEKSTAPAPPEEVESFAATGIDNALDLLEVVTAKMDKASVGQQAASIERHPERRFKGAFEAYQEREMPNVRKEHPGLRLQQYKELLFKQFQKSPENPFNQATISYDASKEEKVDALKAKHAQTADRLRENGCVKRLIFLVDLFTISPPTMTCVAISSSASSSRPSSPKNEKTNTLAITSLPKSFFSPNVLEALRRHFVSFGSINQWVPLPGFGRIIVVFEVDDHAEAAKLQSDPIIIESSLDQSHTTLRVYRADPNPLISQDSVGFVPEANYLRPPPIEKNFLIS…
PTI98_0000202	PTI98_0000202-T1	mRNA	scaffold_1	542445	543392	-		hypothetical protein				PF20415		ENOG503PD4W								CCTTCATCTACCTTTCTCCATATCCTCACTACCATGGCTGATCAAATTGGAAAGTGGGCCGCCGGCGGATCCTGTAAGCGAGTGGTGAACCTTGGCAGAGGCCGCATCCTCACTCACTGCGCTGGCAGACGGCCCGGTGCTCTCACAGACAGACCTCTATCTACTCAACACAAACCTCGAACTCAACCCCATAATATCCGGAAACCACGGCTCTTTCCATCTTGTATTCAACCTAGCAAATGGTCAGTCGCCGCAACTTATTTGACGCTTAGTCACTAAACGTGATGGTCCTTCCTTCGCAGGCCAGACTGGGGGATTTAACCCAAGTGCAAGAGACCGTGATCTATCCTTCACACAAAAGGACGAACCAGCGACGCTGCCCAGAGTAACAGAACTTGT…	TTCGGTAACAAGCAGGGTGAGAGAAATGGGAAGTAGTGACAACATCGTTTACGAGACCCTAGCAATACATACAAGCGTAAAGAAATGAAAGATCGGCAATTAGGCGACCAAGGTCATCACAAATATATTCGGTGCTTTGAAACCGAGGCGAGATTCGGCGTATCGGTCATTCCGTGCCAGACCTTCGAAGAAGACTCGCTCGCGCAGCCAATCAACACGCTTGTAACGATTCGGCGGAACTGCCGGGGAGTAATACATATTCCATCCACTCTGGGCGTTGTGCGCTGCCGTGCGCTTAACCTGTTCTTGTAGTCGAGGGGGCAGGGCTTGGAACTCCCCATCAGTCACATAATTCTCCGAGTATTCCTTCCATACAGCCGTGCAAATGTCCCCCATAGT…	TTAGGCGACCAAGGTCATCACAAATATATTCGGTGCTTTGAAACCGAGGCGAGATTCGGCGTATCGGTCATTCCGTGCCAGACCTTCGAAGAAGACTCGCTCGCGCAGCCAATCAACACGCTTGTAACGATTCGGCGGAACTGCCGGGGAGTAATACATATTCCATCCACTCTGGGCGTTGTGCGCTGCCGTGCGCTTAACCTGTTCTTGTAGTCGAGGGGGCAGGGCTTGGAACTCCCCATCAGTCACATAATTCTCCGAGTATTCCTTCCATACAGCCGTGCAAATGTCCCCCATAGTGACGCCTCGTTCGTTCTTCACTATCGTGCACCATGGACTGATCTCGGTGATGATGACAAGTTCTGTTACTCTGGGCAGCGTCGCTGGTTCGTCCTTTTG…	MADQIGKWAAGGSYGPVLSQTDLYLLNTNLELNPIISGNHGSFHLVFNLANGQTGGFNPSARDRDLSFTQKDEPATLPRVTELVIITEISPWCTIVKNERGVTMGDICTAVWKEYSENYVTDGEFQALPPRLQEQVKRTAAHNAQSGWNMYYSPAVPPNRYKRVDWLRERVFFEGLARNDRYAESRLGFKAPNIFVMTLVA
PTI98_0000203	PTI98_0000203-T1	mRNA	scaffold_1	543503	545304	+		hypothetical protein				PF20415		ENOG503PDC8								GTTCAGAGTCACCACAATCCCTCAGAATTGTCTTTACGCTTGCTTCAACCGTTGGTCAGACTCCAGATTGGAGTACAAGGGACACAATAGTTGAGAGGGTAAAGTCTGGTTTACTTGCATCGTGAGTTATTGTTGTCCTTGTATTTGACGCTCATTTCATCCGTTTATTGACGTTTTTCCTGAGTGTTCTTCAGGATCTTGTACTAGTCAAACTAAGTCATCCCTACTCGTTCCTTGGGCACAATGTCCCGACGACCGACTCCCAATGTGACTCCCTTCATCCCCCCGCTGAACACGCCTGAAGCACCGCCTTCTGCAGCACCACCCCCAGTCCCCTCACCTGGCGGTCCTCTGGCTGGCTGGGCATCACTTCCTCAGAACCCGAATAACTACCCCCCG…	GTTCAGAGTCACCACAATCCCTCAGAATTGTCTTTACGCTTGCTTCAACCGTTGGTCAGACTCCAGATTGGAGTACAAGGGACACAATAGTTGAGAGGGTAAAGTCTGGTTTACTTGCATCGTGAGTTATTGTTGTCCTTGTATTTGACGCTCATTTCATCCGTTTATTGACGTTTTTCCTGAGTGTTCTTCAGGATCTTGTACTAGTCAAACTAAGTCATCCCTACTCGTTCCTTGGGCACAATGTCCCGACGACCGACTCCCAATGTGACTCCCTTCATCCCCCCGCTGAACACGCCTGAAGCACCGCCTTCTGCAGCACCACCCCCAGTCCCCTCACCTGGCGGTCCTCTGGCTGGCTGGGCATCACTTCCTCAGAACCCGAATAACTACCCCCCG…	ATGTCCCGACGACCGACTCCCAATGTGACTCCCTTCATCCCCCCGCTGAACACGCCTGAAGCACCGCCTTCTGCAGCACCACCCCCAGTCCCCTCACCTGGCGGTCCTCTGGCTGGCTGGGCATCACTTCCTCAGAACCCGAATAACTACCCCCCGTTCTACCCATCTACACCGTATACAACAACGCCCTTCGTACCGTCACTGGGCATGAGCGCCCACGGTACACCCGTAATTCCAATGGGTTCTTACACTCCAGCAGCACCTCCATCGGCTGCCATCCCTCCGATGCAACCTGGACTATCAGCAGATTACATTGGCTACCCATCGATGGGGCCGACACCGGCTTGGGGCCCGCCAGCGCCTCTTCCTGGTGGACCGCCGCCCGGTACGCCATGGTCG…	MSRRPTPNVTPFIPPLNTPEAPPSAAPPPVPSPGGPLAGWASLPQNPNNYPPFYPSTPYTTTPFVPSLGMSAHGTPVIPMGSYTPAAPPSAAIPPMQPGLSADYIGYPSMGPTPAWGPPAPLPGGPPPGTPWSAPATAFQQPPGTPWGGMAPQGYQPFHQQQPQHQSMAAAFPGMMSGPPPPQMQQPPMARPQAAATWGMPPQGMPGGYAHTPAMGMGMLDPWGAPPPPAPAWAQPPPPGPLRRATDHDGDHVNPFTVGDHYGPVLEPFLIQVVKASVKLNPLIEPAPDNSDRPYLKWNMLFPSAYTQRSTDPSTMSWINGREEPATFPRITFLRLISKSFPWMITVRATKRTVGVTCGEVIDAIAENMSRLASQTDYHSLPKSKQKTISENYRRNRSR…
PTI98_0000204	PTI98_0000204-T1	mRNA	scaffold_1	545302	547342	-	PRO1	Glutamate 5-kinase		2.7.2.11	EOG09262IZO	PF00696		ENOG503NUC0	E:(E) Amino acid transport and metabolism							CGAGATTTCACGGCTTTTCACGGTCGTGCGTATGGCTCCTCGGGCGCGAACCGGTGCCCCGTGTACAATTGTCATCAAGCTCGGTGGGCTGACTGACGGGTGCTGTTGTAAAATCTAACGCTAGCTCTGACGCAGGAACTTCGTCGATCGTTCATGAAACGACTCATCAGCCCCTACTTTCCACCCTCTCGGCCGTGGTGGAGACCGTAGTGTCTCTCAGAAAGCAGGGGCATAAGGTTGTTCTCGTTAGCTCTGGCGCCATAGGCGTCGGGCTGAAGCGAATGGACATCGCCAACCGGCCCAAGAGTCTGTCAGGAAAGCAGGTATATCCAGCTCTCTCAAATTCCACATGAACATCGTTGAAAGATCTCTTGGATCAGGCGCTGGCTGCAATTGGGC…	TAGATGATTTCTTCGGGACCACTCGCGGGCATTCCTTCTCCATCGCAGCGACTTTATCTCGGATTCCGGATGTAACCTACTCTCCTGCTTGATGTCATGTAATCTTCATCTCCGTCTGCTATCTATCCGTATCTATGCGGCAATCTGTTTACTTGTCTGGCTATGTTCTACATTCCACGTCGTCTATCTGCTTCCTGCAAATCGTTGATTCGCTCCCTACATGATACCAATGTGTACGATTTTATAGCAATTCATAACAAAAGGTACAAATATCAGGATGGCGGAAGTCGAATAGTAATGTTCTCTACCACATATTCCGAATCAGCATAGCCCAGTATTCTGGGGAGATGCGAGCTATTAAGGCCCTTCACACTTAGAATCTGCTGCGAATTGTAGTTA…	TCAGGATGGCGGAAGTCGAATAGTAATGTTCTCTACCACATATTCCGAATCAGCATAGCCCAGTATTCTGGGGAGATGCGAGCTATTAAGGCCCTTCACACTTAGAATCTGCTGCGAATTGTAGTTAGCCAATCCACGACCAACTTCAATCACGTCGCCTTCGTGTATATCCGCCTCCATCTTCTCCACTCCGTCCCCGGAAGTCTGCAAAGCAGCAGCGCCGTCGCTATTGGGCGGCACACTCTGTTCTCCGGGGACAGGCGTGCTTGGACGAGTAGCCTGCAGCGCGCGGGAGTATGCTGAATTATCAGAGGCTTCACCTTCGACTGGTCGGCGGATCACAATTTTTACGGCTTGGCCTGAAGCAAAGGCACCTAGGACACCTTTCACACCAGCGGC…	MAPRARTGAPCTIVIKLGTSSIVHETTHQPLLSTLSAVVETVVSLRKQGHKVVLVSSGAIGVGLKRMDIANRPKSLSGKQALAAIGQGRLIALWDNLFGQLEQPIAQVLLTRGDISDRTRYLNAVNTFNELLSMGVVPIVNENDTVSVSEIKFGDNDTLSAITSSMIHADYLFLLTDVDGLYTSNPRKDPSAKQIEIVTSIADIRSRVSTTTLGSSLGTGGMETKLIAAEIATAAGVTTIITSSKQPENVFKIIEYHNTAKVSVVTAGEGTTAVISRNTAISGTSTPVRPAHTVFTPSSIPLRDLKSWTSHTLYPSGSVVIDSGAHHVLSRRESGGRLLAAGVKGVLGAFASGQAVKIVIRRPVEGEASDNSAYSRALQATRPSTPVPGEQSVPPNSDG…
PTI98_0000205	PTI98_0000205-T1	mRNA	scaffold_1	547486	548720	+	UTP22_1	U3 snoRNP protein				PF03813		ENOG503NVZF	J:(J) Translation, ribosomal structure and biogenesis							ATGGCACTTGGTGTTAAACGGAAAAGGGCTCAGGATCAAGAGGGCAGAGAAGTGAGTATCTCGTCGCTCTACGTCTTCCAGACCTCATCATATCTAGTCAACTAAAATAGGCAAATGGCAGGACCCGGAGGTACTATCCGGTGAGGATGTTTCGGACGATGACTATGGTGACTTTGAGGACTTGGAAGCGGGGGACATAGCAGAAGCAGAATGGGGGGGAATCTCAACCGAAGCCAACGTCGTCGAACAGCAACAGCATAGCGGGACGAAGCCCAAGAAACCCCCGACCGGAGAGGAATTGCGAGTAATCAAGGACGCTACTGATCTATTCAGATCGAGCTCCTTCAAACTTCAGGTAGGTTTGATGCTGCCGAATCCATTCTCTGTCTGACAATTGTA…	ATGGCACTTGGTGTTAAACGGAAAAGGGCTCAGGATCAAGAGGGCAGAGAATCAACTAAAATAGGCAAATGGCAGGACCCGGAGGTACTATCCGGTGAGGATGTTTCGGACGATGACTATGGTGACTTTGAGGACTTGGAAGCGGGGGACATAGCAGAAGCAGAATGGGGGGGAATCTCAACCGAAGCCAACGTCGTCGAACAGCAACAGCATAGCGGGACGAAGCCCAAGAAACCCCCGACCGGAGAGGAATTGCGAGTAATCAAGGACGCTACTGATCTATTCAGATCGAGCTCCTTCAAACTTCAGATTGATGCCCTTCTACCGAATGTCCGTCCCAAAGCATCGCGGATACCACCCCTGGAACGATTCCTTCTTGCACTCCATACCTTCATCACT…	ATGGCACTTGGTGTTAAACGGAAAAGGGCTCAGGATCAAGAGGGCAGAGAATCAACTAAAATAGGCAAATGGCAGGACCCGGAGGTACTATCCGGTGAGGATGTTTCGGACGATGACTATGGTGACTTTGAGGACTTGGAAGCGGGGGACATAGCAGAAGCAGAATGGGGGGGAATCTCAACCGAAGCCAACGTCGTCGAACAGCAACAGCATAGCGGGACGAAGCCCAAGAAACCCCCGACCGGAGAGGAATTGCGAGTAATCAAGGACGCTACTGATCTATTCAGATCGAGCTCCTTCAAACTTCAGATTGATGCCCTTCTACCGAATGTCCGTCCCAAAGCATCGCGGATACCACCCCTGGAACGATTCCTTCTTGCACTCCATACCTTCATCACT…	MALGVKRKRAQDQEGRESTKIGKWQDPEVLSGEDVSDDDYGDFEDLEAGDIAEAEWGGISTEANVVEQQQHSGTKPKKPPTGEELRVIKDATDLFRSSSFKLQIDALLPNVRPKASRIPPLERFLLALHTFITSLPPISAEHPLVAARKMAKKGIAVPYPLPQPAEDTNWKVAFEKPSEITLVGSWANKLSIKGRDGRSFSVDLALEMPNSLFQEKDYLNGRFFHKRAFYLASLASHLSSQKSGLNVSISYGSMSNDPRLTKLILTPNKDDSPNDFTKLNAQICLIPTLSLESPIPLHRLSPSHSNLRVTSISQDNEAGPSNHQATPSTTTRSSPVLRLDRTSWRSTL
PTI98_0000206	PTI98_0000206-T1	mRNA	scaffold_1	548825	551769	+	UTP22_2	U3 snoRNP protein				PF17403;PF17404;PF17405;PF17406;PF17407		ENOG503NVZF	J:(J) Translation, ribosomal structure and biogenesis							ATGGGCCCTTGGTGGGCGTTTTTGCTCAGTGCCGTGATGAACGGCGAGGAACCGACGCAAGATGGTAAGCCTTTGAAGAGGAAACCCTTGGGAAAGGGGCTGAGTTCGTATCAACTCTTCAAGGCGGCGTTGGATTTCATTGGTGAGCTCGCACTATAGCGTGCTCGTTTTCGTACTAGAATATTTGTCGAAGGGAAACACGATTTTGTATCCTCGCCTGTTTTTACCAAGACGAAGGACGGGCATCGCGTGCGTACCCTCCACTCCACGGTTCTACAGCCGCTAATGCTATCGTTTATCTAGTTTCCGCCCAACGAATACACGGACAACTATTCTGCCGTTCATGTGGATAGCTCATCATTAGTAAACCTTCTTGCTGGCATTCCAGTGGGTTCACTG…	ATGGGCCCTTGGTGGGCGTTTTTGCTCAGTGCCGTGATGAACGGCGAGGAACCGACGCAAGATGGTAAGCCTTTGAAGAGGAAACCCTTGGGAAAGGGGCTGAGTTCGTATCAACTCTTCAAGGCGGCGTTGGATTTCATTGGGAAACACGATTTTGTATCCTCGCCTGTTTTTACCAAGACGAAGGACGGGCATCGCTTTCCGCCCAACGAATACACGGACAACTATTCTGCCGTTCATGTGGATAGCTCATCATTAGTAAACCTTCTTGCTGGCATTCCAGTGGGTTCACTGCGACTTCTTTGTTACGATGCTCAAAAGACCCTCGAAATCTTGGATCATTCCTCGCTGAACGTCGATCCCTTCACTGAGGTCTTTCTGAAAGAGCAACGAGATCTC…	ATGGGCCCTTGGTGGGCGTTTTTGCTCAGTGCCGTGATGAACGGCGAGGAACCGACGCAAGATGGTAAGCCTTTGAAGAGGAAACCCTTGGGAAAGGGGCTGAGTTCGTATCAACTCTTCAAGGCGGCGTTGGATTTCATTGGGAAACACGATTTTGTATCCTCGCCTGTTTTTACCAAGACGAAGGACGGGCATCGCTTTCCGCCCAACGAATACACGGACAACTATTCTGCCGTTCATGTGGATAGCTCATCATTAGTAAACCTTCTTGCTGGCATTCCAGTGGGTTCACTGCGACTTCTTTGTTACGATGCTCAAAAGACCCTCGAAATCTTGGATCATTCCTCGCTGAACGTCGATCCCTTCACTGAGGTCTTTCTGAAAGAGCAACGAGATCTC…	MGPWWAFLLSAVMNGEEPTQDGKPLKRKPLGKGLSSYQLFKAALDFIGKHDFVSSPVFTKTKDGHRFPPNEYTDNYSAVHVDSSSLVNLLAGIPVGSLRLLCYDAQKTLEILDHSSLNVDPFTEVFLKEQRDLMTRCDIVLRVDITSAKQRNESVAKILDHGSSINSLFAAIDVTLCAGLGNRCKAMAILHPTPSSRPLTQPLPSTSELTHIFIGLVLDTQHAFRLVDHGPSADETDSTVIQRFRELWGSKAELRRFKDGRIVESVVWEVKTADERNHVPAMIVQHLLQNHFGIDGTKVVAWQNGFDSMLRLPEEVSSLYQEAGVAAGFRGAIAAFDQVVRSIKALDEKLPLAILNISPNSPYLRYTSVFAPTPLPASLAPLLPGCARYLPHIEFIIEF…
PTI98_0000207	PTI98_0000207-T1	mRNA	scaffold_1	552074	553525	+		hypothetical protein						ENOG503P3H3	G:(G) Carbohydrate transport and metabolism					PL14		ATGTCTAGGTCAATACGTCTTGTACTATGCCTAGCAACTGCAGAAGCCCTCCTCCTGATACCGGCCGATTCCCCAGCAGATGCTTCAAGTCAATTCCTTCCACCCACCCTCACATCAAGCCTACTGTTAGCGACTTCTAGCGGCGGACAGATAGATACAACAATAGTAACAGAAACTGTGCAATATCAGACTACGGTCTTCGAAGTTGTCACCGACACTGTCTTTAGCTCTTCTTCACCATCCACCCCAACACCGACTACTGAGTCGACATATCCCGCGCTTCCATCACCGTCCAACGGAACCTCATGGTCGGCGCCTGCAGATATGATTGATCTATCCTCTTTCAAGGTCACATATTTTCCTGCTGGTTGGCAAAACGTCGAACTCGTTTCTGGTATC…	ATGTCTAGGTCAATACGTCTTGTACTATGCCTAGCAACTGCAGAAGCCCTCCTCCTGATACCGGCCGATTCCCCAGCAGATGCTTCAAGTCAATTCCTTCCACCCACCCTCACATCAAGCCTACTGTTAGCGACTTCTAGCGGCGGACAGATAGATACAACAATAGTAACAGAAACTGTGCAATATCAGACTACGGTCTTCGAAGTTGTCACCGACACTGTCTTTAGCTCTTCTTCACCATCCACCCCAACACCGACTACTGAGTCGACATATCCCGCGCTTCCATCACCGTCCAACGGAACCTCATGGTCGGCGCCTGCAGATATGATTGATCTATCCTCTTTCAAGGTCACATATTTTCCTGCTGGTTGGCAAAACGTCGAACTCGTTTCTGGTATC…	ATGTCTAGGTCAATACGTCTTGTACTATGCCTAGCAACTGCAGAAGCCCTCCTCCTGATACCGGCCGATTCCCCAGCAGATGCTTCAAGTCAATTCCTTCCACCCACCCTCACATCAAGCCTACTGTTAGCGACTTCTAGCGGCGGACAGATAGATACAACAATAGTAACAGAAACTGTGCAATATCAGACTACGGTCTTCGAAGTTGTCACCGACACTGTCTTTAGCTCTTCTTCACCATCCACCCCAACACCGACTACTGAGTCGACATATCCCGCGCTTCCATCACCGTCCAACGGAACCTCATGGTCGGCGCCTGCAGATATGATTGATCTATCCTCTTTCAAGGTCACATATTTTCCTGCTGGTTGGCAAAACGTCGAACTCGTTTCTGGTATC…	MSRSIRLVLCLATAEALLLIPADSPADASSQFLPPTLTSSLLLATSSGGQIDTTIVTETVQYQTTVFEVVTDTVFSSSSPSTPTPTTESTYPALPSPSNGTSWSAPADMIDLSSFKVTYFPAGWQNVELVSGIPATASATGTALSAESTASTPSWDNSSSILQLMYPAGSINPASQPQGGAEFYASPLKGMTKAQQMVLTYSVFFPVDFDWVRGGKLPGLYGGREHCSGGVDATDCFSTRMMWRQGGAGELYLYAPKDKQTSELCGDNQSVCESTYGLSIGRGSFNFNAGSWTHLKQTVTLNRPGKPDGYFALDVDGKRVIERSDIYYRGMPAPTKTIKKPVVKKPEQGGGLLGPILGGILPKRAIERRSLRIVPGNQAVMTSDDSMEVSTENVDDEGP…
PTI98_0000208	PTI98_0000208-T1	mRNA	scaffold_1	553847	554531	+		hypothetical protein						ENOG503PARP	U:(U) Intracellular trafficking, secretion, and vesicular transport							ATGGAGAGGTTGCACCATCCTGACGAACACAAAGTCCAGCCCATCGCTGAGGACACCGCAGATGCTGTGCCTGTCGGGCACCAAGCCAATGGCAGTCAACTTCCCTCACTGTCGCCTCCTCGCAGTGCGTTCTTGCTATCGCCTAGTGTATGTTCTGAGTATTTTGAACAGAGCGACAGATTGAGCGACGTTCATAACGCCAGTATGTTCGCTGCGGCTGGGGTATACGACGCCATCTAACGGCTGGCTGTTTAGACTATGTGTTCATCGGGCTCTGGTGGGGATAGACCAGTCGATTCGCATCCAACGTCCGTGACCCTTGCTGAAGGCTAGATATATAGGCGCAGCTTTGACCGTGCCCTCTGCATTGCATTCGACTCGGATCATTTGACGGTCCCA…	ATGGAGAGGTTGCACCATCCTGACGAACACAAAGTCCAGCCCATCGCTGAGGACACCGCAGATGCTGTGCCTGTCGGGCACCAAGCCAATGGCAGTCAACTTCCCTCACTGTCGCCTCCTCGCAGTGCGTTCTTGCTATCGCCTAGTGTATGTTCTGAGTATTTTGAACAGAGCGACAGATTGAGCGACGTTCATAACGCCAACTATGTGTTCATCGGGCTCTGGCGCAGCTTTGACCGTGCCCTCTGCATTGCATTCGACTCGGATCATTTGACGGTCCCAGATCCCGTCGAACAATCCCAGGCAGTGGCACTGTTCGCAGGGACGGCCGACATAGGCAACATTTTGGGACTGTTTATCGCAGCCATTCTCGTGATATTCACTTCGTGGCCTTGGGTA…	ATGGAGAGGTTGCACCATCCTGACGAACACAAAGTCCAGCCCATCGCTGAGGACACCGCAGATGCTGTGCCTGTCGGGCACCAAGCCAATGGCAGTCAACTTCCCTCACTGTCGCCTCCTCGCAGTGCGTTCTTGCTATCGCCTAGTGTATGTTCTGAGTATTTTGAACAGAGCGACAGATTGAGCGACGTTCATAACGCCAACTATGTGTTCATCGGGCTCTGGCGCAGCTTTGACCGTGCCCTCTGCATTGCATTCGACTCGGATCATTTGACGGTCCCAGATCCCGTCGAACAATCCCAGGCAGTGGCACTGTTCGCAGGGACGGCCGACATAGGCAACATTTTGGGACTGTTTATCGCAGCCATTCTCGTGATATTCACTTCGTGGCCTTGGGTA…	MERLHHPDEHKVQPIAEDTADAVPVGHQANGSQLPSLSPPRSAFLLSPSVCSEYFEQSDRLSDVHNANYVFIGLWRSFDRALCIAFDSDHLTVPDPVEQSQAVALFAGTADIGNILGLFIAAILVIFTSWPWVYYFIAITEFSLLSPYQPWNIAMCRRPRRSGVWTSLAFLP
PTI98_0000209	PTI98_0000209-T1	mRNA	scaffold_1	554989	555573	+		hypothetical protein						ENOG503PAMH	U:(U) Intracellular trafficking, secretion, and vesicular transport							ATGGGCATTCCGTCCATCATCATTAGCAACGTTTTGCAGAAGAAGTATCGACTGAAATACGTCATGGTGTTTGGAATGGTCCTTACGGTTGCAGGGACCGCCCTGTCGCCGTTTGCCGACTCAAGGGGCAAGTACTGGGGCTTCGCATTCCCTGGCCTTCTTCTTGGTGCGTCTGGTGTTACAGTGGTCTTCACAACGTCGAAGTGAGTTGATCAGCTGTGTGCCTTGGCTGTGGATTGGTTCATCTGCCCCCTCTAGCATTGCCGTTGTCAAAGTGACGCCTCCACAGATTGCAGGAACTGTCGGCACTGTATACAACTGTTTCCTCGAACTACGCTGCGCCGCCGTGTTGACATTATAACGTCAATTCAGACCAGTGGTGAAGTATACCACGGGGGA…	ATGGGCATTCCGTCCATCATCATTAGCAACGTTTTGCAGAAGAAGTATCGACTGAAATACGTCATGGTGTTTGGAATGGTCCTTACGGTTGCAGGGACCGCCCTGTCGCCGTTTGCCGACTCAAGGGGCAAGTACTGGGGCTTCGCATTCCCTGGCCTTCTTCTTGGTGCGTCTGGTGTTACAGTGGTCTTCACAACGTCGAACATTGCCGTTGTCAAAGTGACGCCTCCACAGATTGCAGGAACTGTCGGCACTACCAGTGGTGAAGTATACCACGGGGGACCGACGGGATACTCTGGGCGAGCAGCAGGATTTTGGTTCCTCTTCGCCTTAGTTTGTCTGCTGGCTCTCTGCAGGCTCGTTTTTATCAAGAACACGATCCCTCCTGTCAAGAAAAAT…	ATGGGCATTCCGTCCATCATCATTAGCAACGTTTTGCAGAAGAAGTATCGACTGAAATACGTCATGGTGTTTGGAATGGTCCTTACGGTTGCAGGGACCGCCCTGTCGCCGTTTGCCGACTCAAGGGGCAAGTACTGGGGCTTCGCATTCCCTGGCCTTCTTCTTGGTGCGTCTGGTGTTACAGTGGTCTTCACAACGTCGAACATTGCCGTTGTCAAAGTGACGCCTCCACAGATTGCAGGAACTGTCGGCACTACCAGTGGTGAAGTATACCACGGGGGACCGACGGGATACTCTGGGCGAGCAGCAGGATTTTGGTTCCTCTTCGCCTTAGTTTGTCTGCTGGCTCTCTGCAGGCTCGTTTTTATCAAGAACACGATCCCTCCTGTCAAGAAAAAT…	MGIPSIIISNVLQKKYRLKYVMVFGMVLTVAGTALSPFADSRGKYWGFAFPGLLLGASGVTVVFTTSNIAVVKVTPPQIAGTVGTTSGEVYHGGPTGYSGRAAGFWFLFALVCLLALCRLVFIKNTIPPVKKNVEEEKEKMAAFETSRDVEDGSS
PTI98_0000210	PTI98_0000210-T1	mRNA	scaffold_1	555769	557584	-		hypothetical protein				PF07428		ENOG503P0A4	S:(S) Function unknown							ATGGCCGAACAGGTTCTCGCCAAATTCGATTCGAACAGATTCTTGTGGAAGGAGCTCCCATCGGAGGGCATCGTCTCTCGCATTCTCGGAGGAGGAGAATTCGTTCAGGACGTTTACAATCGGCATATGAAGGGCGAGCAAAACCTCTTCATTGGAGCGCATGTGAACGTTTCTGCAACTATCTCCCGGTCTCAATTGACCAACTCTGCACGAGCTACGTGGCTGTGGTTGCGCTACCATGTCCCCGCCATCGCGACATCTATTGTTCCGGATGACGAAGGAACTTCTTGTCTTGTCTACAAACCAGCCAACGAGGCGGAGGTCAATGAGTGGGCCAACCGCACTTTCATTGTCTCCCAACACCCACAAGCTGATGTCGAGCCCCTCCGCCTGAAGCTA…	CTAATAATCGCCGCCTTCTAGCTTTGTCGCCAGCAGCATCGATCGCTTCCAGTTTTCCATGTGAATCTTGACCTCCGCCGCTGAGATCAAGTTCTTATTGTAGTCCGCACCAAGCTCAATGATTCCCTTCCAAGAGGAAATACGGAAGAATGGAGCTGGTTCAATATGGTTGACAGATATGAATACGTCGGACAGCTCCAAGACAGCTTTCCCCAAGGAGTCTGTGAAAGAGTTATCTAGCTGCTTTTCAGAGATACCGTCACTTGAGAACGCGTAGCAGTTGTTGGGGGGTAACATGTTCGCTTTCGCGCCAGCGATGATGTTCTGCATGAAAATCAGAGAGGCCTGCCCCATATAATTAATGGGGTCAGGGAGGGCCTTCTGTTGCCCGTAGCTATC…	CTAATAATCGCCGCCTTCTAGCTTTGTCGCCAGCAGCATCGATCGCTTCCAGTTTTCCATGTGAATCTTGACCTCCGCCGCTGAGATCAAGTTCTTATTGTAGTCCGCACCAAGCTCAATGATTCCCTTCCAAGAGGAAATACGGAAGAATGGAGCTGGTTCAATATGGTTGACAGATATGAATACGTCGGACAGCTCCAAGACAGCTTTCCCCAAGGAGTCTGTGAAAGAGTTATCTAGCTGCTTTTCAGAGATACCGTCACTTGAGAACGCGTAGCAGTTGTTGGGGGGTAACATGTTCGCTTTCGCGCCAGCGATGATGTTCTGCATGAAAATCAGAGAGGCCTGCCCCATATAATTAATGGGGTCAGGGAGGGCCTTCTGTTGCCCGTAGCTATC…	MAEQVLAKFDSNRFLWKELPSEGIVSRILGGGEFVQDVYNRHMKGEQNLFIGAHVNVSATISRSQLTNSARATWLWLRYHVPAIATSIVPDDEGTSCLVYKPANEAEVNEWANRTFIVSQHPQADVEPLRLKLGEEKIPSKDGLQTWAHLVLTPGSDREPASKFGFLVRTHHAPFDGVGLKIMLNRYLIQLAKHLGSSDVPQSPLQWGSEASNLAPAVYNVLLPSVPRAIPPNSSEEPSFAHPYYGTMGAVLQSIGEAMKIPYGFKPRPSDSGWPSPGREVLFFSASESAQLLASLKPSGKADVSKAYTLTHLAHAALAMTVMADNPPTADAAGLVLGNLHLRNCREFLIEPYSSRDGYSGYALGVSHLSVPVSLFIATDGKPAPLDKKTLVKAMNAVR…
PTI98_0000211	PTI98_0000211-T1	mRNA	scaffold_1	557671	558794	-		hypothetical protein						ENOG503Q4EZ	S:(S) Function unknown							GCCAAATCGTCAAAGCGCTCATGGAAGATGTTGTGGAAGAGCCGAAGGAACTGCAAAAACTCTGTCAAGATCGGGAGAGGCTCCTTGCTCACGTAGAGTATGATCAAATACCCTTCTTTGAGAAGATACACTCGTATATCTAAATTCCATGCAAGTGCGAGTTCCTACTAATAGTTGCTCGACGGGCCCGGCACCATTTCCTCTAGTTGTTGCTGGACACGGGTACGCGTCGAACTCCCTGGCGTAGATGTGACCTCAATCAATATCGTTAGAATGACTGTCATCAAGGATGCGGGTCTCGCGTCTTTTGGGGAGCGATGGGCTAGCGATGCTGGTTATGCTTCCCTCATCTTCGACTATCAGTTCTTTGGTGACTCTGGCGGCGAGCCCAGAAACTTT…	TTATATACCGCCGCGCATAACATCAAAAAGTCCACCTGGAGCTTCCACAACATCAGGAGCTCCTGGTGCTACGAATCTTCCGATGGACACTGGGAGCATGTCATCCTCCTGGGAGACAACAAGGTATGGGGCATGGGCCCTTCTCAACAGTGTACCCGGTCGCGCATTCATAATGTCAAGGCAAACTCGTGGGTTGATTAGATTTGGGGCTTCGGTGAATGTCGTTCTGCCTTGGGCAAATATAGCCACGAAGCCTGGGCGTCCATCCCACGTTGGGCAATGGGCCATGCCCCCAGCCACTGAAGTATCTTCAAGGAGTAGTTGGGAAACAGATATACCACTGAGAGCGCTCCCCATCACGATGATGTTGTCGTTACGAAAGAGGTCCGGGTGCTGACG…	TTATATACCGCCGCGCATAACATCAAAAAGTCCACCTGGAGCTTCCACAACATCAGGAGCTCCTGGTGCTACGAATCTTCCGATGGACACTGGGAGCATGTCATCCTCCTGGGAGACAACAAGGTATGGGGCATGGGCCCTTCTCAACAGTGTACCCGGTCGCGCATTCATAATGTCAAGGCAAACTCGTGGGTTGATTAGATTTGGGGCTTCGGTGAATGTCGTTCTGCCTTGGGCAAATATAGCCACGAAGCCTGGGCGTCCATCCCACGTTGGGCAATGGGCCATGCCCCCAGCCACTGAAGTATCTTCAAGGAGTAGTTGGGAAACAGATATACCACTGAGAGCGCTCCCCATCACGATGATGTTGTCGTTACGAAAGAGGTCCGGGTGCTGACG…	MRVPTNSCSTGPAPFPLVVAGHGMTVIKDAGLASFGERWASDAGYASLIFDYQFFGDSGGEPRNFVSLEKQLEGYKSVLKWARQHPDLFRNDNIIVMGSALSGISVSQLLLEDTSVAGGMAHCPTWDGRPGFVAIFAQGRTTFTEAPNLINPRVCLDIMNARPGTLLRRAHAPYLVVSQEDDMLPVSIGRFVAPGAPDVVEAPGGLFDVMRGGI
PTI98_0000212	PTI98_0000212-T1	mRNA	scaffold_1	558908	560922	+	ALG2	Alpha-1,3-mannosyltransferase-like protein, variant 2				PF13692		ENOG503NW8K	M:(M) Cell wall/membrane/envelope biogenesis					GT4		GTTGTTCCGACGCCGCCATGAGCCCGCTCCGAATTGCATTCCTCCATCCTGATCTCGGAATAGGTGCGCTGAACTGAAGACTGAAAACGATTGGGTGATTTGACAATACCGTAGGTGGTGCTGAGCGCCTGGTCGTCGACGCTGCGCTCGGCCTCCAAAACCTCGGTCACCACATCGACTTGTACACTTCACACCATGACCCGACGCACTGCTTCGAAGAGACTAGAGACGGTGAGGGCGACTCTGATCACTGCTACTGCTAGCTCAACATACGTATAGGTACCCTCCGCGTCCACCATGTCGTCCCCCCATTCCCCCGGTCGATACGTGGCAAATTCCATATACTCTTCGCGCACGCTCGTCAGCTACATTTAACTCTCCATCTCTTACTTCGAGGAG…	GTTGTTCCGACGCCGCCATGAGCCCGCTCCGAATTGCATTCCTCCATCCTGATCTCGGAATAGGTGGTGCTGAGCGCCTGGTCGTCGACGCTGCGCTCGGCCTCCAAAACCTCGGTCACCACATCGACTTGTACACTTCACACCATGACCCGACGCACTGCTTCGAAGAGACTAGAGACGGTACCCTCCGCGTCCACCATGTCGTCCCCCCATTCCCCCGGTCGATACGTGGCAAATTCCATATACTCTTCGCGCACGCTCGTCAGCTACATTTAACTCTCCATCTCTTACTTCGAGGAGGGCCATCATACGATGTATACTTCGTAGATCAACTGTCGACATGTATTCCATTCCTGCGAACGTTCGGCAAAACACGCGTGGTGTTTTATTGTCACTTTC…	ATGAGCCCGCTCCGAATTGCATTCCTCCATCCTGATCTCGGAATAGGTGGTGCTGAGCGCCTGGTCGTCGACGCTGCGCTCGGCCTCCAAAACCTCGGTCACCACATCGACTTGTACACTTCACACCATGACCCGACGCACTGCTTCGAAGAGACTAGAGACGGTACCCTCCGCGTCCACCATGTCGTCCCCCCATTCCCCCGGTCGATACGTGGCAAATTCCATATACTCTTCGCGCACGCTCGTCAGCTACATTTAACTCTCCATCTCTTACTTCGAGGAGGGCCATCATACGATGTATACTTCGTAGATCAACTGTCGACATGTATTCCATTCCTGCGAACGTTCGGCAAAACACGCGTGGTGTTTTATTGTCACTTTCCAGACAAGCTCTTGGCC…	MSPLRIAFLHPDLGIGGAERLVVDAALGLQNLGHHIDLYTSHHDPTHCFEETRDGTLRVHHVVPPFPRSIRGKFHILFAHARQLHLTLHLLLRGGPSYDVYFVDQLSTCIPFLRTFGKTRVVFYCHFPDKLLANGEFVEGKFAKMKGGILKRLYRIPMDWVEELTTRQADIILANSKFTSQVFQTYFRSIPRVPRVVYPGINISAYETAVDWSDPDIVQVISDRPTLLSLNRFEKKKNVALALAAFAQMKTGSTRLVIGGGYDHRLEDNIQTLAALVRTAELHSLTFNIITPASSNTPIPPFKCQLVEPDILFVLNFTTGQRSALLTSSSTLCLLYTPANEHFGIVPVEGMLCGLPVLACDSGGPTESILDSPESERTGWLCRPDAAVWADVLSKIVAL…
PTI98_0000212	PTI98_0000212-T2	mRNA	scaffold_1	558908	560922	+	ALG2	Alpha-1,3-mannosyltransferase-like protein			EOG09263L52	PF13439;PF13579;PF13692		ENOG503NW8K	M:(M) Cell wall/membrane/envelope biogenesis					GT4		GTTGTTCCGACGCCGCCATGAGCCCGCTCCGAATTGCATTCCTCCATCCTGATCTCGGAATAGGTGCGCTGAACTGAAGACTGAAAACGATTGGGTGATTTGACAATACCGTAGGTGGTGCTGAGCGCCTGGTCGTCGACGCTGCGCTCGGCCTCCAAAACCTCGGTCACCACATCGACTTGTACACTTCACACCATGACCCGACGCACTGCTTCGAAGAGACTAGAGACGGTGAGGGCGACTCTGATCACTGCTACTGCTAGCTCAACATACGTATAGGTACCCTCCGCGTCCACCATGTCGTCCCCCCATTCCCCCGGTCGATACGTGGCAAATTCCATATACTCTTCGCGCACGCTCGTCAGCTACATTTAACTCTCCATCTCTTACTTCGAGGAG…	GTTGTTCCGACGCCGCCATGAGCCCGCTCCGAATTGCATTCCTCCATCCTGATCTCGGAATAGGTGGTGCTGAGCGCCTGGTCGTCGACGCTGCGCTCGGCCTCCAAAACCTCGGTCACCACATCGACTTGTACACTTCACACCATGACCCGACGCACTGCTTCGAAGAGACTAGAGACGGTACCCTCCGCGTCCACCATGTCGTCCCCCCATTCCCCCGGTCGATACGTGGCAAATTCCATATACTCTTCGCGCACGCTCGTCAGCTACATTTAACTCTCCATCTCTTACTTCGAGGAGGGCCATCATACGATGTATACTTCGTAGATCAACTGTCGACATGTATTCCATTCCTGCGAACGTTCGGCAAAACACGCGTGGTGTTTTATTGTCACTTTC…	ATGTATTCCATTCCTGCGAACGTTCGGCAAAACACGCGTGGTGTTTTATTGTCACTTTCCAGACAAGCTCTTGGCCAACGGAGAATTCGTCGAGGGCAAGTTCGCAAAGATGAAAGGGGGGATCCTGAAACGTCTATATCGAATCCCCATGGATTGGGTGGAAGAGTTGACAACCAAATAGGACAGGCAGACATTATACTAGCCAACTCGAAATTCACCTCCCAGGTATTCCAAACCTACTTCAGATCAATACCACGCGTCCCTCGTGTCGTGTATCCCGGCATCAACATCTCTGCTTACGAGACCGCCGTCGACTGGAGTGATCCCGACATTGTTCAAGTGATATCTGACCGCCCCACCCTCTTGTCTCTGAACCGCTTTGAGAAGAAGAAGAATGTT…	MYSIPANVRQNTRGVLLSLSRQALGQRRIRRGQVRKDERGDPETSISNPHGLGGRVDNQIGQADIILANSKFTSQVFQTYFRSIPRVPRVVYPGINISAYETAVDWSDPDIVQVISDRPTLLSLNRFEKKKNVALALAAFAQMKTGSTRLVIGGGYDHRLEDNIQTLAALVRTAELHSLTFNIITPASSNTPIPPFKCQLVEPDILFVLNFTTGQRSALLTSSSTLCLLYTPANEHFGIVPVEGMLCGLPVLACDSGGPTESILDSPESERTGWLCRPDAAVWADVLSKIVALSKGEREALSERAKSRAKTLFGMQTMARDIEDALQEASTLGPVEGLSGFIFIFATLLALGMAILVLI
PTI98_0000213	PTI98_0000213-T1	mRNA	scaffold_1	561048	564233	+		hypothetical protein				PF01494		ENOG503P16X	C:(C) Energy production and conversion;H:(H) Coenzyme transport and metabolism							ATGGAACGGGAGAACCACTCCCCCGCTCGGGTTTCTTCATCACAATTGAGGGAATAGCACAGATGGGACCTATGTACCCAACAGCTGCGGTATCATGTCGCGGCTCAGCCATTCCTGAACACTTCCCCATGTCCTCCCACCCCTGCCAAAGGTGTGCATAGCGTGTACCACAAGAAGTAAGCATAGCTCACATTCCCGTCGCAGGCCGATTGGTTTCGTGCAACCCTCGTGGTGAAATGTGGGCGAGATGTGGGCAATGGGCGCTGGCTATCGGGAGCTACTCGCTGAGCCTTACTCTTCTCGCGACGGGTAGATGTTGATGCCATCTTTGATACTGATCCACCTGGTGCCGACAAGATCCAGGAAGTGCTTGGACCGTGTCGGCGAACAGCATCCCGC…	ATGGAACGGGAGAACCACTCCCCCGCTCGGGTTTCTTCATCACAATTGAGGGAATAGCACAGATGGGACCTATGTACCCAACAGCTGCGGTATCATGTCGCGGCTCAGCCATTCCTGAACACTTCCCCATGTCCTCCCACCCCTGCCAAAGGCCGATTGGTTTCGTGCAACCCTCGTGGTGAAATGTGGGCGAGATGTGGGCAATGGGCGCTGGCTATCGGGAGCTACTCGCTGAGCCTTACTCTTCTCGCGACGGGTAGATGTTGATGCCATCTTTGATACTGATCCACCTGGTGCCGACAAGATCCAGGAAGTGCTTGGACCGTGTCGGCGAACAGCATCCCGCACACATAAATATGAAGGTCCCTACGAAGTTCTCCTCATAACGATCAACTCCCA…	ATGTCTTCACCAGTCGTTCTCGTTGTTGGCGCAGGGCCTGCTGGCTTAGTTGCTGCGTTGTCTTTGACGCAAAATGGCATCCCTGTCCGCATCATCGATAAGGATGAGAATTTTCACACCGGGTCGCGAGGATTCGGTATGCAGCCACGGACATTCGAACTCTTCGAAACCATGGGTGTCTATGACGACATAAAGCACTTTGCGGTTCCAATCCCAACGATGCGAGCCTACAAATTGCCGGGTGGAACTGTGCCAGTCAAGACATGGGATCTGTATGAGAAGGGTGAGGTTTGGCCCGATCGCCCCTTTGCAAATGGGGCTTGTGTCAGCCAAGACAGCCTTGAAAGTGTCCTCCGCCAGCATCTATCCCAACATAGAATATCAGTCGAGCTTGGCAGG…	MSSPVVLVVGAGPAGLVAALSLTQNGIPVRIIDKDENFHTGSRGFGMQPRTFELFETMGVYDDIKHFAVPIPTMRAYKLPGGTVPVKTWDLYEKGEVWPDRPFANGACVSQDSLESVLRQHLSQHRISVELGRGLTALEQNDDAVVASVTTFKDGQPTGEVEKVSVKYLIGSDGAKGSTRKLLNLTFQGETRDADGMVWGDVQIKGLPTDYWHIWGKPGHYTIMARPLNPSGDRFGVGITGQNFDPVDLADPAKAIEFIHNETGRTDLEFGEFTWISHFKPNMRMVNKFQEGRAFVVGDSAHVHSPTGGQGMNCSVQDASNLAWKLALVLKGFAATSLLNTYNEERLPVITQMLHATTKLYTHTVAKEKAMEPTEKDSTDEDKQSGWFRWRNSALEMYG…
PTI98_0000213	PTI98_0000213-T2	mRNA	scaffold_1	561048	564233	+		hypothetical protein				PF01494		ENOG503P16X	C:(C) Energy production and conversion;H:(H) Coenzyme transport and metabolism							ATGGAACGGGAGAACCACTCCCCCGCTCGGGTTTCTTCATCACAATTGAGGGAATAGCACAGATGGGACCTATGTACCCAACAGCTGCGGTATCATGTCGCGGCTCAGCCATTCCTGAACACTTCCCCATGTCCTCCCACCCCTGCCAAAGGTGTGCATAGCGTGTACCACAAGAAGTAAGCATAGCTCACATTCCCGTCGCAGGCCGATTGGTTTCGTGCAACCCTCGTGGTGAAATGTGGGCGAGATGTGGGCAATGGGCGCTGGCTATCGGGAGCTACTCGCTGAGCCTTACTCTTCTCGCGACGGGTAGATGTTGATGCCATCTTTGATACTGATCCACCTGGTGCCGACAAGATCCAGGAAGTGCTTGGACCGTGTCGGCGAACAGCATCCCGC…	ATGGAACGGGAGAACCACTCCCCCGCTCGGGTTTCTTCATCACAATTGAGGGAATAGCACAGATGGGACCTATGTACCCAACAGCTGCGGTATCATGTCGCGGCTCAGCCATTCCTGAACACTTCCCCATGTCCTCCCACCCCTGCCAAAGGCCGATTGGTTTCGTGCAACCCTCGTGGTGAAATGTGGGCGAGATGTGGGCAATGGGCGCTGGCTATCGGGAGCTACTCGCTGAGCCTTACTCTTCTCGCGACGGGTAGATGTTGATGCCATCTTTGATACTGATCCACCTGGTGCCGACAAGATCCAGGAAGTGCTTGGACCGTGTCGGCGAACAGCATCCCGCACACATAAATATGAAGGTCCCTACGAAGTTCTCCTCATAACGATCAACTCCCA…	ATGTCTTCACCAGTCGTTCTCGTTGTTGGCGCAGGGCCTGCTGGCTTAGTTGCTGCGTTGTCTTTGACGCAAAATGGCATCCCTGTCCGCATCATCGATAAGGATGAGAATTTTCACACCGGGTCGCGAGGATTCGGTATGCAGCCACGGACATTCGAACTCTTCGAAACCATGGGTGTCTATGACGACATAAAGCACTTTGCGGTTCCAATCCCAACGATGCGAGCCTACAAATTGCCGGGTGGAACTGTGCCAGTCAAGACATGGGATCTGTATGAGAAGGGTGAGGTTTGGCCCGATCGCCCCTTTGCAAATGGGGCTTGTGTCAGCCAAGACAGCCTTGAAAGTGTCCTCCGCCAGCATCTATCCCAACATAGAATATCAGTCGAGCTTGGCAGG…	MSSPVVLVVGAGPAGLVAALSLTQNGIPVRIIDKDENFHTGSRGFGMQPRTFELFETMGVYDDIKHFAVPIPTMRAYKLPGGTVPVKTWDLYEKGEVWPDRPFANGACVSQDSLESVLRQHLSQHRISVELGRGLTALEQNDDAVVASVTTFKDGQPTGEVEKVSVKYLIGSDGAKGSTRKLLNLTFQGETRDADGMVWGDVQIKGLPTDYWHIWGKPGHYTIMARPLNPSGDRFGVGITGQNFDPVDLADPAKAIEFIHNETGRTDLEFGEFTWISHFKPNMRMVNKFQEGRAFVVGDSAHVHSPTGGQGMNCSVQDASNLAWKLALVLKGFAATSLLNTYNEERLPVITQMLHATTKLYTHTVAKEKAMEPTEKDSTDEDKQSGWFRWRNSALEMYG…
PTI98_0000214	PTI98_0000214-T1	mRNA	scaffold_1	564169	565187	-		hypothetical protein				PF03992		ENOG503P44H								ATGTCAGAACTCGGGGAAGACGCACCGGCTCCGGCTAAATTTACTCTCCCGGTTGCTGGAATCGTGTATACAGTATGATATGCCCCTCGTATAATCCACAAACCCTCCCTCCTCATCCCACAAGTAATATCACTCGAGGAGGAAATGGTCTTGTAAGTTATTCTGGTTCGAATACGCCAAGGCCTTTGTCAACTGACGATCAGCTGAACAACTCAGCGTAGTCACTGCATCCATTCGCGCCAAAGACCTGGCAGCTGCCGAGAAGGTGAAAGAGCTCCTTAGGACTGCCTCCACGGAGTACGAAAAAGACGACGAAACGATTGCATGGCACGTCATGCAACATACCAAAGTATGCGCCCATCTCCCCCTCTAAGGAGCCGAGCAACGAATGACCTTTCT…	GCTCTGTTCCGTTCCGTCCAAATATACCCATGCATTGTACCTCTGCAATCCTCCAAGCACTGACATCCCAGCACAAGCTCAACACTTATGTACTTATCGCTCCTCGTTTCTGAAACTAGAACCTTGTGCGGAAACTGTGTCTGTGTCCCGATTCTGGTCCGTGCTACAATATTTGAAATGAATGGATACATGTAGGACGTAGGCCTTCTCGTTGATTTTCTTGTGAGTGTCAGGAAAGTCGTTCACCCTCGCCGTCAACGTTGGGGCACAGCATTACGACCTCTCTCAAGTTTGAACGGATTTACAACTTCGAAAACTCGTGGAAGTATTCCAGTGGAACATCTCCATCGATGAGCGGCGGCAATACCTCGCGAAAGACTTTGAAGAACGGGTTGCTCG…	TTACAACTTCGAAAACTCGTGGAAGTATTCCAGTGGAACATCTCCATCGATGAGCGGCGGCAATACCTCGCGAAAGACTTTGAAGAACGGGTTGCTCGTGTGTTGCTTCAACGCCGACTTTCCATTCTTATACCTCTCCACAATTAAGAACTTAAGCGTATCTTTGGTATGTTGCATGACGTGCCATGCAATCGTTTCGTCGTCTTTTTCGTACTCCGTGGAGGCAGTCCTAAGGAGCTCTTTCACCTTCTCGGCAGCTGCCAGGTCTTTGGCGCGAATGGATGCAGTGACTACGAAGACCAT	MVFVVTASIRAKDLAAAEKVKELLRTASTEYEKDDETIAWHVMQHTKDTLKFLIVERYKNGKSALKQHTSNPFFKVFREVLPPLIDGDVPLEYFHEFSKL
PTI98_0000215	PTI98_0000215-T1	mRNA	scaffold_1	571354	571713	+		hypothetical protein														ATGCTTACGATTTCAGATACCGAAGACAAGCCCTCTACTTCCGAAAAATCAAAACTACTGTCCACCCTCTCCAAACTCACCCCGCAAACTCGTGCTTTGGCCACCTCAATTCTCGGTCAGAGGGATCGAGATGATGATGAAGACGACACCCTCCTCACAGCTCCTACTGCAAAGCACCTCTGCCTTGACACGGGTAACGAGGTCTTGATAAACCCAGGAGATACTGTAATCCTTGGATTCCACACTCTCCTTTTTGATCTGGCTCGCTTTAATATTTACATGCCTCTCAACTGTAAGGGCAACCTCAAGATAGCCGCACAGTGCAAGCCTAGCAGAGGGAGAATCCAAAGAGATGAATAA	ATGCTTACGATTTCAGATACCGAAGACAAGCCCTCTACTTCCGAAAAATCAAAACTACTGTCCACCCTCTCCAAACTCACCCCGCAAACTCGTGCTTTGGCCACCTCAATTCTCGGTCAGAGGGATCGAGATGATGATGAAGACGACACCCTCCTCACAGCTCCTACTGCAAAGCACCTCTGCCTTGACACGGGTAACGAGGTCTTGATAAACCCAGGAGATACTGTAATCCTTGGATTCCACACTCTCCTTTTTGATCTGGCTCGCTTTAATATTTACATGCCTCTCAACTGTAAGGGCAACCTCAAGATAGCCGCACAGTGCAAGCCTAGCAGAGGGAGAATCCAAAGAGATGAATAA	ATGCTTACGATTTCAGATACCGAAGACAAGCCCTCTACTTCCGAAAAATCAAAACTACTGTCCACCCTCTCCAAACTCACCCCGCAAACTCGTGCTTTGGCCACCTCAATTCTCGGTCAGAGGGATCGAGATGATGATGAAGACGACACCCTCCTCACAGCTCCTACTGCAAAGCACCTCTGCCTTGACACGGGTAACGAGGTCTTGATAAACCCAGGAGATACTGTAATCCTTGGATTCCACACTCTCCTTTTTGATCTGGCTCGCTTTAATATTTACATGCCTCTCAACTGTAAGGGCAACCTCAAGATAGCCGCACAGTGCAAGCCTAGCAGAGGGAGAATCCAAAGAGATGAATAA	MLTISDTEDKPSTSEKSKLLSTLSKLTPQTRALATSILGQRDRDDDEDDTLLTAPTAKHLCLDTGNEVLINPGDTVILGFHTLLFDLARFNIYMPLNCKGNLKIAAQCKPSRGRIQRDE
PTI98_0000216	PTI98_0000216-T1	mRNA	scaffold_1	571903	572614	+		hypothetical protein														ATGAAGTGGAAGGGGAATGTACAGGAGTCGTGCCAGCGACCTGGGGAAGTGGGGACAAGGAGTAATGAAGTGGGAAAGGAGGATAGAGGTAGCCCGGACGAGCCCCGAAGTGTATCTACGAGTCCGAGCGAGTCCGAGGCGAGTCCGAAGCGCGGGAAGACTTCGGAGTCACCGGACGGGCTCGGATGCGAAGGGAGTGAACGGAAGGGAAGCGGAAAGGTAAGGGGGCAAGAGGGAAGGAAAGGGAATGAAGGGAATGTAGATAATAGTCCATGGGATGAAGGAAGGGAGAAAGGAAACGAAGGAGGAAGGGAGAGGGACAGGGGAATAGGAGAAAATAGGAGTGTCCCCTTACATCAACCTTTTAACCAATGCTAACATCCGTCTAGTTAACCGGGA…	ATGAAGTGGAAGGGGAATGTACAGGAGTCGTGCCAGCGACCTGGGGAAGTGGGGACAAGGAGTAATGAAGTGGGAAAGGAGGATAGAGGTAGCCCGGACGAGCCCCGAAGTGTATCTACGAGTCCGAGCGAGTCCGAGGCGAGTCCGAAGCGCGGGAAGACTTCGGAGTCACCGGACGGGCTCGGATGCGAAGGGAGTGAACGGAAGGGAAGCGGAAAGGTAAGGGGGCAAGAGGGAAGGAAAGGGAATGAAGGGAATGTAGATAATAGTCCATGGGATGAAGGAAGGGAGAAAGGAAACGAAGGAGGAAGGGAGAGGGACAGGGGAATAGGAGAAAATAGGATTAACCGGGAAGCTCACTCCCTCGCATTAAGCCGCATCAACCCCTCGGGTAAGAGA…	ATGAAGTGGAAGGGGAATGTACAGGAGTCGTGCCAGCGACCTGGGGAAGTGGGGACAAGGAGTAATGAAGTGGGAAAGGAGGATAGAGGTAGCCCGGACGAGCCCCGAAGTGTATCTACGAGTCCGAGCGAGTCCGAGGCGAGTCCGAAGCGCGGGAAGACTTCGGAGTCACCGGACGGGCTCGGATGCGAAGGGAGTGAACGGAAGGGAAGCGGAAAGGTAAGGGGGCAAGAGGGAAGGAAAGGGAATGAAGGGAATGTAGATAATAGTCCATGGGATGAAGGAAGGGAGAAAGGAAACGAAGGAGGAAGGGAGAGGGACAGGGGAATAGGAGAAAATAGGATTAACCGGGAAGCTCACTCCCTCGCATTAAGCCGCATCAACCCCTCGGGTAAGAGA…	MKWKGNVQESCQRPGEVGTRSNEVGKEDRGSPDEPRSVSTSPSESEASPKRGKTSESPDGLGCEGSERKGSGKVRGQEGRKGNEGNVDNSPWDEGREKGNEGGRERDRGIGENRINREAHSLALSRINPSGKRTSKPPLVLDVEAFKKKYSREADLTRDQWSEAARNFTRFAGEVGRDGEQGNYFTRWDNHYGFFEERTDAAKHFQAILEVDCYRHIQGTL
PTI98_0000217	PTI98_0000217-T1	mRNA	scaffold_1	580862	581910	-		hypothetical protein														GTTGCAGTACAACCGAGCGTGAGAAACGTAGCTGGTGGCCATTACTACTTGCCTTTTCTGGATGTTCTGACCTTCGTGCCACTTCGATTCTGACATTGTTCTCCCCCTTTCATCCACAGGGTTGGATTAAGGGCTACATTCACTGCAAAAGCAAGGTCTATATAAACCCCAGATGCCTGCCGAGCTCCTCACTCTTCCTCCCTCATACACCGCGTTGAACGCTAACAACTTGGAATATTTTCCTCAATTACAATGTACAACAACCAGTACGGTGAGTATAACTTCTACTCGATGGACTCTCTCCAACTCTAACAACCACTTCCAGCAGATAGTTACATGTCGGAGCAGCAATACTCCGCCCCAACCGCTCGCCAGACGCGTCACAATGGTCTGCAGGCT…	GGTCTATCATCAAGTGCAAACCGCCACATCGGAGGCTTGATATAACGCTACAAATACATGGAATGATATTGAGAGAAGGACAACTAGGTTGGTCTATCGCCTGCGGGAAGGAGAGTGGATTTCACCCCGAACATAGGGTGTAGCTAGAGCCTTGGAGGCATTAGAATGAGCGGGTCCCATGGTCGGCGCAGTAGCATTCGAAGCGTTCGCGTAAAGAGCAGCCAACTCTTCCATGTTGCCACCTTCCAGAGGCGCAATCGAGTCACCTCGCCAGATTTCGTAGGTATCCTCCTCGCACTTACGAGTGTACTCGTCGATGTGAAGTACATCGAACGTCCTGGTGCAGTGAACCGTGTCGGTGCCCACATTCTTGATCTGGCCAATTCGAGCCGGGTAGAA…	CTATCGCCTGCGGGAAGGAGAGTGGATTTCACCCCGAACATAGGGTGTAGCTAGAGCCTTGGAGGCATTAGAATGAGCGGGTCCCATGGTCGGCGCAGTAGCATTCGAAGCGTTCGCGTAAAGAGCAGCCAACTCTTCCATGTTGCCACCTTCCAGAGGCGCAATCGAGTCACCTCGCCAGATTTCGTAGGTATCCTCCTCGCACTTACGAGTGTACTCGTCGATGTGAAGTACATCGAACGTCCTGGTGCAGTGAACCGTGTCGGTGCCCACATTCTTGATCTGGCCAATTCGAGCCGGGTAGAACGTCTTCTTGGATCGGCTGAACCTAGCGACGCTCACAAAGTCTCCGACTGATAGGACTCGGCTCTTATGGTCTTCCAGAGCAACGATGGGAGG…	MYNNQYADSYMSEQQYSAPTARQTRHNGLQAAQQAFPGLFPGGRSAPINPSSQGQVPAYMRRALPPIVALEDHKSRVLSVGDFVSVARFSRSKKTFYPARIGQIKNVGTDTVHCTRTFDVLHIDEYTRKCEEDTYEIWRGDSIAPLEGGNMEELAALYANASNATAPTMGPAHSNASKALATPYVRGEIHSPSRRR
PTI98_0000218	PTI98_0000218-T1	mRNA	scaffold_1	582239	585210	-		hypothetical protein				PF00067		ENOG503NUFV	Q:(Q) Secondary metabolites biosynthesis, transport and catabolism							TACCAGTTGGTCCCCGTTAGTCCAGGTTAGTCCAACCGCTGAGTGGGCGCCAATTCTCACGGCCAGAACTAGTAACCTCAACAGTCATCGCTTCTTGTCATTTGCTTTCACTCACGCAGCAGGTTCTCCATGTGTACAGTACCAACTTGAACTTGGATCACAGGAATGACGAGAACATGCAATGATCTGCCACCGGCGGCCGCTCGCTCGCGCATTCTACGGATCACATTACATGATTAACCAGCAGGCGTTTTCAACGCTTTTCATTTCGCCCAGGCTACGTTTGGCATAGTGCAATAGTGCCTGTGTCACGATGACGGTGCGGACAATTGCATGCACCCACAAACTGCCCCGGAGTTGTACTTACAATTGTGTTACTTAAGGATTACTTCGTGGTAG…	GTGAAAAAACTCAATTTCAGACGTGTATTCGGGAGGAATCAAGGGGTCAACGACTAAGGGAAAGAATACACATAATCTCAGTATCACACAGAAACAATACACACATACAAAACTAGCTTAACCGTGAGCGACGGTCACATTCAATATCATCTGGGCTCGCTTCGCATTTCTTGGGGTTATATCGCAGGTAAATGGTTTAGGCGCAAGCTCCAAGCCGGGTAGATAGTTATCCAAATCGATGTTGCAAGTCCCAGATCCATCTTTCGCGAAATTGAATGCCCATATGAGGTTCATCGCGTTCATAGCAATAGTCCTGGAGGCCATCTCTGCGCCAGGGCAAACGCGCCGGCCAGCTCCAAAGGGTAAATTCTCGCGGAATCCATTGACGTTCGCCCCTTC…	TTAACCGTGAGCGACGGTCACATTCAATATCATCTGGGCTCGCTTCGCATTTCTTGGGGTTATATCGCAGGTAAATGGTTTAGGCGCAAGCTCCAAGCCGGGTAGATAGTTATCCAAATCGATGTTGCAAGTCCCAGATCCATCTTTCGCGAAATTGAATGCCCATATGAGGTTCATCGCGTTCATAGCAATAGTCCTGGAGGCCATCTCTGCGCCAGGGCAAACGCGCCGGCCAGCTCCAAAGGGTAAATTCTCGCGGAATCCATTGACGTTCGCCCCTTCCTTTACACCAAATTCCGAGTGTAGGTATCTCTCTGGATTAAAGGTATATGGCTCCTCAAATAACTCTGGATCGTGGTAGATACCCCAGGTATTCATGAGGATGAGGGCATCCTTGGG…	MSIILLVSAITILILFVVWRWGNARELNLPPGPPRSFIIGNAREFPRFSPFIQLTEWANEYGDIYSLKLLNKTIIVLSSGTTVKEVLDRNGMKTGGRPEAHIVRRVEGKIHPVFDSIDVPMWKASRKTFHAFLTSQALESYFPMQQERYLRLLRDILTSPKDVVKHTKRLSVSIMVALVYGQNADDARVDLFYRGMKRLTQLADPFTNPPVDLFPILKYVPARWASWKPLSDETKAMRKAFHCDLVASREEAYLAGERVGCYMEKVLDRPLDDNLTREEIRVMCRVLVDGGIETQASYLQTLVLSLACYPEYQRKAQAEMDLLVGDERFPTLEDFDDLPYVRAFTKEVQRFRPILPIVPAHVASQDVRYGDYVIPKDALILMNTWGIYHDPELFEEPYT…
PTI98_0000219	PTI98_0000219-T1	mRNA	scaffold_1	585694	587721	+	ALT1_1	alanine transaminase		2.6.1.2		PF00155		ENOG503NU5I	E:(E) Amino acid transport and metabolism							GGAAAGGATGGGCTTCTAGAGAACATGCTCGGAACCAGCATGTTCGGAACGCAAGATTGAGCCTTGAGCTTCATTGCTTTCACATTTCGCGAGAATGTCGGCGTTGTTGGCATCGTGCTGGCAACGAGATACCCTGACCTGGTCGTTATAAAATCCCCTTCTCGTCGTGACCCCCGACATCTCTGTAAAAATCAACGGCAACCACAGCGGCGGTTTCGACTTTGCGGAAGTTACGTACCGAGCGCCCATAAACTGACCGAAAGTAACGCCAGCGGTCGACCACGTTCTGACTGCCTAGCTCCGGCCTCGAATTACCAAAAAGTGGAACCAAAGTGGGACATATGATTGGTCGTGGACCTTCCCCGCTTTTCCCCTCATCACTGCGATTGCGACCTCATA…	GGAAAGGATGGGCTTCTAGAGAACATGCTCGGAACCAGCATGTTCGGAACGCAAGATTGAGCCTTGAGCTTCATTGCTTTCACATTTCGCGAGAATGTCGGCGTTGTTGGCATCGTGCTGGCAACGAGATACCCTGACCTGGTCGTTATAAAATCCCCTTCTCGTCGTGACCCCCGACATCTCTGTAAAAATCAACGGCAACCACAGCGGCGGTTTCGACTTTGCGGAAGTTACGTACCGAGCGCCCATAAACTGACCGAAAGTAACGCCAGCGGTCGACCACGTTCTGACTGCCTAGCTCCGGCCTCGAATTACCAAAAAGTGGAACCAAAGTGGGACATATGATTGGTCGTGGACCTTCCCCGCTTTTCCCCTCATCACTGCGATTGCGACCTCATA…	ATGATTGGTCGTGGACCTTCCCCGCTTTTCCCCTCATCACTGCGATTGCGACCTCATACCTTTAAACGAATCATCATGCGACCCCTCACGGCCGATGCGCTGAACCCTGCAGTCCTGAATGTGCAGTACGCCGTACGAGGAGAGTTGGCCATCAGAGCAGAGGAGCTACGAGCGCAGTTGAAGGAGGACAACCATGGGCTCCCCTTTGACCGAGTAATTTCATCGAACATAGGGAACCCACAGCAAAAAGGACTGGATCAACCACCCATCACTTTTACTAGGCAGGTTGCGGCGTTGATGGAATGGCCGGCGCTCGCAGAGATTGCGCCAGATGCCTTTCCAAAAGACGTGATTGCTCGGGCAAAAGAGCTGCAGGAGGAGATCGGCTCAATAGGCGCG…	MIGRGPSPLFPSSLRLRPHTFKRIIMRPLTADALNPAVLNVQYAVRGELAIRAEELRAQLKEDNHGLPFDRVISSNIGNPQQKGLDQPPITFTRQVAALMEWPALAEIAPDAFPKDVIARAKELQEEIGSIGAYSHSQGVPFIRQNVAKFIEERDGYPCDPNHIFLTGGASAGVSLLISMLISEPNKSGVLIPIPQYPLYTATLAQFSGVPLPYHLDEAADWATSVHDIEAAIEKAHREGVTAKALVIINPGNPTGALLDEKTQVELVKLCEKYSLVLLADEVYQINLHKPTTHPFTSFKKIVSQIQSPVPLVSFHSISKGVSGECGRRGGYFECTNFPVDILALIYKMVSVGLCPPLSGQIGVDSMVRPPQPGDESYELWKKETDEIHAALAHRTGTM…
PTI98_0000220	PTI98_0000220-T1	mRNA	scaffold_1	587774	590505	+		hypothetical protein				PF00067		ENOG503NXAM	I:(I) Lipid transport and metabolism;Q:(Q) Secondary metabolites biosynthesis, transport and catabolism							CAGGAGTTCAGGGGCCCGCAGTAGGGGGCTTACTCACTCCGTCGGCCAGCCCGGAGAGTATCCTGAGAGCCGACTGACGTGGTGAATCTCCATCTTTAAATCAAATCATCAGACCCAATGGCTGCGCGCTGTTGTCAATCAAAACCCTAGAATTTACTGATTACCGTTCCAACTTCCCCCATCCTAATACCTATCCTACACACCATTTCCGAGCTAGCACTAGTTTGTGATGCAAACCGTGCTTCTCAAGGTTCTGGGGTCGGCGCTTTCTGCGCTCGGCGCATATGGGGTGTACAAGCTATTCAAGTTCGTGTATGGGGAGCTTACCTCGTCTTTGCGGTACCTGCCCGGACCCAAGAGCTCCAGCTGGATATATGGCAACTTCAGAGAGATATTCGA…	CAGGAGTTCAGGGGCCCGCAGTAGGGGGCTTACTCACTCCGTCGGCCAGCCCGGAGAGTATCCTGAGAGCCGACTGACGTGGTGAATCTCCATCTTTAAATCAAATCATCAGACCCAATGGCTGCGCGCTGTTGTCAATCAAAACCCTAGAATTTACTGATTACCGTTCCAACTTCCCCCATCCTAATACCTATCCTACACACCATTTCCGAGCTAGCACTAGTTTGTGATGCAAACCGTGCTTCTCAAGGTTCTGGGGTCGGCGCTTTCTGCGCTCGGCGCATATGGGGTGTACAAGCTATTCAAGTTCGTGTATGGGGAGCTTACCTCGTCTTTGCGGTACCTGCCCGGACCCAAGAGCTCCAGCTGGATATATGGCAACTTCAGAGAGATATTCGA…	ATGCAAACCGTGCTTCTCAAGGTTCTGGGGTCGGCGCTTTCTGCGCTCGGCGCATATGGGGTGTACAAGCTATTCAAGTTCGTGTATGGGGAGCTTACCTCGTCTTTGCGGTACCTGCCCGGACCCAAGAGCTCCAGCTGGATATATGGCAACTTCAGAGAGATATTCGATGCGGAGAACTCAGTGCTCCATGAGCAGTGGGTGAAAGAATACGGGCCTACGATCAAGTACAGGGGACTCTTCGGGGTCACTCGTCTGTACACGACGGATCCCAAGGCTTTGAACCATATTCTCATGCATACGGATGTATATCAGAAACCAGAGATGACCCGTCATGCCTTGGGACGTGTGCTTGGTGAAGGTGTACTCATTGTGGAAGGCGAGAAACACAGAAGACAG…	MQTVLLKVLGSALSALGAYGVYKLFKFVYGELTSSLRYLPGPKSSSWIYGNFREIFDAENSVLHEQWVKEYGPTIKYRGLFGVTRLYTTDPKALNHILMHTDVYQKPEMTRHALGRVLGEGVLIVEGEKHRRQRKIMNPAFGPIQVRDLTEIFVQKAIQLRDVWAAETAKEGSARIDVLSWLSRMTLDVIGLAGFNYMFDALVGEPNELNQAFSTIFQASTKFEVFPLLQAFFPPFRLIKTQRDRQTEAAREVMTRIGNQLLKSSKEAVVQAEKDHVNGLQSRNLLSLLVKANTAANIPDYQRLSDDDVLAQVPTFLGAGHETTSTGTTWALFALTQSPEVQKKLREELFAVPTDTPTMDELNALPYLDAVVRETMRVHAPVPSTVRVAVADDVLPLSV…
PTI98_0000221	PTI98_0000221-T1	mRNA	scaffold_1	590570	592221	+		hypothetical protein		1.14.99.54		PF03443		ENOG503PCYJ	S:(S) Function unknown					AA9		GCAAAGTCATTTCCCTGAACGGTGCTTTCACGCAATGTACATGCTCCCCCGAGTTGACCTTGTTACAAGACGGATGAACGTTGACTCCAATGCTCCTCAACACGCAGGCGCTGCGCTGCCAGTATTTCCCACACAGGACATCTCAGAAAAGGCCAAAAATAGATGTGAGCCTCGAGGATCAGGGTCTGAACCAATATAAAGCCAATGGTCGGTCGCACCCACGGATCACAGGCTTTGCACACTCCCAGCCAAACTGGTTCTTGCGGCGGCGTAGTTGGTGCTTTTGATGCCATAGAGAGTCGGTGCGCAACTTTGAACGGTATCGGTGAAAGGTGAGCCGCAACTTCCGATCGACTGTTTCTTCACTTCTCTCATCGCAGGACGATACAATTCCCTTAG…	GCAAAGTCATTTCCCTGAACGGTGCTTTCACGCAATGTACATGCTCCCCCGAGTTGACCTTGTTACAAGACGGATGAACGTTGACTCCAATGCTCCTCAACACGCAGGCGCTGCGCTGCCAGTATTTCCCACACAGGACATCTCAGAAAAGGCCAAAAATAGATGTGAGCCTCGAGGATCAGGGTCTGAACCAATATAAAGCCAATGGTCGGTCGCACCCACGGATCACAGGCTTTGCACACTCCCAGCCAAACTGGTTCTTGCGGCGGCGTAGTTGGTGCTTTTGATGCCATAGAGAGTCGGTGCGCAACTTTGAACGGTATCGGTGAAAGAATTACAGCCTAGCAGCGCGATTTCACATACTATTTTGGAGCTGGAGCCAACGCCTAGTGACCGACA…	ATGCATTGTCGGGACCACTACCTGGGCTTGAGCTTGGTCCTATTTTTCTCGTTTCTCCCCGCCTTTACCTATGGTCACGGATACGTCGCCTTTGTAACCGTCGACGGTACCACCTTCACAGAAAATGCCCCAAACGCACACCCTACGCCCGCAGCAACCCGTCAGATCAACGACGTCGGTCCGGTCAAGGGCGCATCCAATGCCCAACTCACCTGCGGACATACGCCGAATCCCGCAACACAATTCGCAGACCAGACGCTCAAAGTCAATCCTGGGTCACAAGTAGCATTTGACTGGAGAGGAGGGGATCTAAGCAAATGGCCTCACAATACGGGCCCGATGCTCACGTATATGGCAGACTGTGGGCAAGGAGGTTGCGAGAAGTTCGACGCTACGAAG…	MHCRDHYLGLSLVLFFSFLPAFTYGHGYVAFVTVDGTTFTENAPNAHPTPAATRQINDVGPVKGASNAQLTCGHTPNPATQFADQTLKVNPGSQVAFDWRGGDLSKWPHNTGPMLTYMADCGQGGCEKFDATKAKWFKIQQIGRKTGGNKEWAQQDIMNGATAIVTIPSNIAPGNYLIRHEIIALHLAVTEGGAEFYPSCTQIAISGNGNGRPKSQDFVSFPGAYKDDDPGIFFPETYNTSATYIFPGPAIASFISPSSDSPSTSGSTSTPPRSLQGSCRLKKRSSTTTVNAVVRPRHVSRIMKSLSFGSLSWH
PTI98_0000222	PTI98_0000222-T1	mRNA	scaffold_1	592584	593293	+		hypothetical protein														ATGTACAACAACCAGTACGGTGAGTATAACTTCTACTCCTACTCGATAGACTCTCCAATTCTAACAACCACTTCCAGCAGATAGTTACATGTCGGAGCAGCAATATTCCGCCCCAACCGCTCGCCAGACGCGCCACAACGGTCTGCAGGCTGCTCAGCAAGCATTCCCTGGTTTATTCCCTGGAGGTCGCTCTGCACCAATCAATCCAAACTCTCAAGGTCAAGTCCCAGCTTACATGCGCCGTGCGCTGCCTCCCATCGTTGCTCTGGAAGACCATAAAAGCCGAGTCTTATCAGTAAGCCCTTTTCTTAGTTCCCATAGCTATGTACAACACTAACACTTTGTAATCTCTAAAGGTTGGAGACTTTGTGAGCGTCGCTAGGTTCAGCCGATCCAAGA…	ATGTACAACAACCAGTACGCAGATAGTTACATGTCGGAGCAGCAATATTCCGCCCCAACCGCTCGCCAGACGCGCCACAACGGTCTGCAGGCTGCTCAGCAAGCATTCCCTGGTTTATTCCCTGGAGGTCGCTCTGCACCAATCAATCCAAACTCTCAAGGTCAAGTCCCAGCTTACATGCGCCGTGCGCTGCCTCCCATCGTTGCTCTGGAAGACCATAAAAGCCGAGTCTTATCAGTTGGAGACTTTGTGAGCGTCGCTAGGTTCAGCCGATCCAAGAAGACGTTCTACCCGGCTCGAATTGGCCAGATCAAGAATGTGGGCACCGACACGGTTCACTGCACCAGGACATTCGATGTACTTCACATCGACGAGTACACTCGTAAGTGCGAGGAGGAT…	ATGTACAACAACCAGTACGCAGATAGTTACATGTCGGAGCAGCAATATTCCGCCCCAACCGCTCGCCAGACGCGCCACAACGGTCTGCAGGCTGCTCAGCAAGCATTCCCTGGTTTATTCCCTGGAGGTCGCTCTGCACCAATCAATCCAAACTCTCAAGGTCAAGTCCCAGCTTACATGCGCCGTGCGCTGCCTCCCATCGTTGCTCTGGAAGACCATAAAAGCCGAGTCTTATCAGTTGGAGACTTTGTGAGCGTCGCTAGGTTCAGCCGATCCAAGAAGACGTTCTACCCGGCTCGAATTGGCCAGATCAAGAATGTGGGCACCGACACGGTTCACTGCACCAGGACATTCGATGTACTTCACATCGACGAGTACACTCGTAAGTGCGAGGAGGAT…	MYNNQYADSYMSEQQYSAPTARQTRHNGLQAAQQAFPGLFPGGRSAPINPNSQGQVPAYMRRALPPIVALEDHKSRVLSVGDFVSVARFSRSKKTFYPARIGQIKNVGTDTVHCTRTFDVLHIDEYTRKCEEDTYEIWRGDSIAALDGGNMQELAALYANASNATAPTMGPAHSNASKALATPYVRGEIHSPSRRR
PTI98_0000223	PTI98_0000223-T1	mRNA	scaffold_1	593699	595990	-		hypothetical protein				PF01185		ENOG503PGHA	S:(S) Function unknown							GGAAGTTCAAAGCCTCTTGGCACACCACAAGCATATGCGCGAGCCACCCACAAGAACACGATATCAAGATCAGGAAAATCCGCCATCGGCGTGGTTTTCGAAGGCGCAAAGAGGCTTATGCAATCTGAGTGGAATGGCCTAGCGACTAGTCTCGCGGTAAGTATTTTTTTAGCGTCTCTTATACCACAATACGTATACGTACCCGAGAAAAGTGATCTACTCACTTTTTGCCACGGTGTACATCTGCTATTGGGGTTGAGTTGCGACCAGGAGAGCAGAAGTCAACGGTCACGGGCATAACATGTAACAGGTCCCAATCCGTCCTACTAATTATACTCCCGGGCCGCCGCGTGCTGGCAGTTACACACATCTTTGCAGCGACGAGTTCACTTGGCAAGC…	TCAGAGGCTGAGGTCGACGGGGACACATCCTAAAGCAACGAGTCCTTTGAAGGAGTTGTTGCTGCAGCAGAGCGCTTCGGAGGAGCATCCTGAACCACCGAGGCCAATGCCTGTGATAGGGCTGCAAGTGACACCGACTAGACCAGTGACACTCCCAATAGGGAGTCCAATACCGGCAAGTAACGTAGTGATCGACGTGTCGGTAGCATCTCCACTGCTGTTGCAGCAGTCAAGAGAGCCAGTAGAGCACGAGCTGGCTGGCTCAGTCCGACGGGTCATCTTTGTCGGAGTGGCGACCGCGAGAGTTGCGAAAGCAGTAGCGATGAGGATGGCTTGTTTGAAGAACATGGTTGAGAGTTTGATATGTAGCTTGGGTTAGTCGACTGTAGGTTGACTGCT…	TCAGAGGCTGAGGTCGACGGGGACACATCCTAAAGCAACGAGTCCTTTGAAGGAGTTGTTGCTGCAGCAGAGCGCTTCGGAGGAGCATCCTGAACCACCGAGGCCAATGCCTGTGATAGGGCTGCAAGTGACACCGACTAGACCAGTGACACTCCCAATAGGGAGTCCAATACCGGCAAGTAACGTAGTGATCGACGTGTCGGTAGCATCTCCACTGCTGTTGCAGCAGTCAAGAGAGCCAGTAGAGCACGAGCTGGCTGGCTCAGTCCGACGGGTCATCTTTGTCGGAGTGGCGACCGCGAGAGTTGCGAAAGCAGTAGCGATGAGGATGGCTTGTTTGAAGAACAT	MFFKQAILIATAFATLAVATPTKMTRRTEPASSCSTGSLDCCNSSGDATDTSITTLLAGIGLPIGSVTGLVGVTCSPITGIGLGGSGCSSEALCCSNNSFKGLVALGCVPVDLSL
PTI98_0000224	PTI98_0000224-T1	mRNA	scaffold_1	596389	597635	+		hypothetical protein						ENOG503NXAM	I:(I) Lipid transport and metabolism;Q:(Q) Secondary metabolites biosynthesis, transport and catabolism							ATGCACCCCCCGTCCCTCACCGCTGCATCAATGCACACGATGCGCCAGCTCTTGCCCAAGATTCTCGGATCCGCTATATCCGCCCTCGGATTTTATGGAGTCTTCAAGTTGCTGGCTTTCTTGTATCATGAACTTACTTCCTCGGTCCGTCTCCTGCCTGGCCCTCCGAGCACTAGCTGGATATACGGGAACCTCAAGGAGATTTCCAACTTGGTGCGTGAATAGCCTGTGGCAGGTCCTGCTGGTTGCTAAATATCAATACAATGCTAGGAAGACTCGCGGCTTCACGAAGAGTGGGGAAGGGCTTACGGACATACGACGCAGTACAAGGGAATCCTCGGGGTGCGTAGTCGTGATGTCTTCCTGCCTCTTAAATCTCACCCTCACCCTACAATATAG…	ATGCACCCCCCGTCCCTCACCGCTGCATCAATGCACACGATGCGCCAGCTCTTGCCCAAGATTCTCGGATCCGCTATATCCGCCCTCGGATTTTATGGAGTCTTCAAGTTGCTGGCTTTCTTGTATCATGAACTTACTTCCTCGGTCCGTCTCCTGCCTGGCCCTCCGAGCACTAGCTGGATATACGGGAACCTCAAGGAGATTTCCAACTTGGAAGACTCGCGGCTTCACGAAGAGTGGGGAAGGGCTTACGGACATACGACGCAGTACAAGGGAATCCTCGGGATGGTTCGCATGTGCACGACGGATCCCAAAGCGGTAAACCACATCCTTATGCACCCAGACATATACCAGAAGCCGGCTGCGAACCGTCATGCTCTCGCTAGCATTCTTGGTGAA…	ATGCACCCCCCGTCCCTCACCGCTGCATCAATGCACACGATGCGCCAGCTCTTGCCCAAGATTCTCGGATCCGCTATATCCGCCCTCGGATTTTATGGAGTCTTCAAGTTGCTGGCTTTCTTGTATCATGAACTTACTTCCTCGGTCCGTCTCCTGCCTGGCCCTCCGAGCACTAGCTGGATATACGGGAACCTCAAGGAGATTTCCAACTTGGAAGACTCGCGGCTTCACGAAGAGTGGGGAAGGGCTTACGGACATACGACGCAGTACAAGGGAATCCTCGGGATGGTTCGCATGTGCACGACGGATCCCAAAGCGGTAAACCACATCCTTATGCACCCAGACATATACCAGAAGCCGGCTGCGAACCGTCATGCTCTCGCTAGCATTCTTGGTGAA…	MHPPSLTAASMHTMRQLLPKILGSAISALGFYGVFKLLAFLYHELTSSVRLLPGPPSTSWIYGNLKEISNLEDSRLHEEWGRAYGHTTQYKGILGMVRMCTTDPKAVNHILMHPDIYQKPAANRHALASILGEGSLLVVEGGKHKTQRKTMNPAFGLIQTRYLTEIFIEKAIELRDVWASHIGESGSAQIDALSWMSRTALDVIGLAGFNYKFDALIGEPNELSQAFSTVFQTSVKFEVFSLLQNFFPLYGLSKQRQVATVKQHTKLCRG
PTI98_0000225	PTI98_0000225-T1	mRNA	scaffold_1	597746	598774	+		hypothetical protein						ENOG503NXAM	I:(I) Lipid transport and metabolism;Q:(Q) Secondary metabolites biosynthesis, transport and catabolism							ATGTCAGCAAGCGTACCCGATCACCAGAAGATGAGCGATGAAGATGTAATCGATCGTGAGCATGGATGTCTCGTAATGTCGAAGTTGATGCTGATTGGTCTGCTACTCTCACAGAGGTCGCAACATTCATTGCTGCCGGTCATGAAACTACTGGGTGAGGATGACTTTTCTGGGATAGAGTTACCAATTATTCACTACCGCTTAGTACGGGGACAACATGGGCACTCTTTGCCCTAACGCAAAATCTCAGAGTGCAAGCACAGCTACGCGAAGAGGTCCTCGGTGTCGTCACGGATACACCCTCCATGGAAGAGCTTAGCGCTCTACCGTACCTCGACGCCGTCATCCGAGAAACTATGCGACTCTATGCACCCTTGCCGTCAACTACAAGAGTGGCTG…	ATGTCAGCAAGCGTACCCGATCACCAGAAGATGAGCGATGAAGATGTAATCGATCAGGTCGCAACATTCATTGCTGCCGGTCATGAAACTACTGGTACGGGGACAACATGGGCACTCTTTGCCCTAACGCAAAATCTCAGAGTGCAAGCACAGCTACGCGAAGAGGTCCTCGGTGTCGTCACGGATACACCCTCCATGGAAGAGCTTAGCGCTCTACCGTACCTCGACGCCGTCATCCGAGAAACTATGCGACTCTATGCACCCTTGCCGTCAACTACAAGAGTGGCTGACGTTGATGATATTCTACCCTTATCCACTCCTTTGACGGATTCGAAAGGCGACGTCCACCGATCAATAGTACTCAAGAAGGGCCAATGGGTCTCTATCCCTGTTCTAGCA…	ATGTCAGCAAGCGTACCCGATCACCAGAAGATGAGCGATGAAGATGTAATCGATCAGGTCGCAACATTCATTGCTGCCGGTCATGAAACTACTGGTACGGGGACAACATGGGCACTCTTTGCCCTAACGCAAAATCTCAGAGTGCAAGCACAGCTACGCGAAGAGGTCCTCGGTGTCGTCACGGATACACCCTCCATGGAAGAGCTTAGCGCTCTACCGTACCTCGACGCCGTCATCCGAGAAACTATGCGACTCTATGCACCCTTGCCGTCAACTACAAGAGTGGCTGACGTTGATGATATTCTACCCTTATCCACTCCTTTGACGGATTCGAAAGGCGACGTCCACCGATCAATAGTACTCAAGAAGGGCCAATGGGTCTCTATCCCTGTTCTAGCA…	MSASVPDHQKMSDEDVIDQVATFIAAGHETTGTGTTWALFALTQNLRVQAQLREEVLGVVTDTPSMEELSALPYLDAVIRETMRLYAPLPSTTRVADVDDILPLSTPLTDSKGDVHRSIVLKKGQWVSIPVLAMNRSKSIWGEDAWEFKPERWQSPPDAAHDIPGIWGNTLTFMGGPRACIGWRFAVTEMKALLFTLVRSFELELAVPPEEIVGKLSAVVYRPMVKSNREAGNVLPLIIKPYQRA
PTI98_0000226	PTI98_0000226-T1	mRNA	scaffold_1	598776	599860	-		hypothetical protein				PF01209;PF08241;PF08242;PF13489;PF13649;PF13847		ENOG503P43S	H:(H) Coenzyme transport and metabolism							ACTCACCTCGCTAGCATTTGTGGGACCATTAGGGGCTACAGGCAGCCAACAGTATAAGAGCCCTTGCCTCAAGTCGGCCTCTGCCCCAAACTTTCTGGTACCCATCGGACACCCTCACCATCGAGCTAGCTATGTCTGATGGCCCGCATTCTCATTCTCGCCACGGCCACGTTCACGACCACGACCACGATCACAAGCACCAAGAGGAACACGACTTCGCCGCTGCTAATGCTAAATATTTTGACGAGAATGTCCATAAATTCGAGCAGCATCCCTTTGCGAAAGAGCTTGCCAGCAGGCAGTTAACCGCGTACCTCGGCGCATACCCATTCGACGAAGAGAAGACTGTCATGATGGACTTCGCCTGTGGGATAGGTGTGTATAAGAAAGTTTCAAAGA…	GTCGGTCACTTAAGGATAATCGTAATTCTGTATATTGCGGGCCTATAGAAGATCGGCACCACTACGTATATATAGCGAAAGTGCTTAAGCCTCAGGTTTGGTGCCCTTCGCGATGAATATCTTGGTAGGGAATTTATGGTACTTGGCCTTAGCTATGATATTCAACTCAAATTTGACGAGGCCAGCATCTTCGAAGACTTTTCGAATCGTTGGCTCGTCAAATCCATGTTTATGAGCGACGACGTGTTCGAAGTCAGCCTGTTTCTTCAAATCTTTGAAGTTGTCTGTGATATCGTCGACATCGAGCATGTCGTTGACCAGGAGAACGCCCCCAGGCTTCAAGAAGAATGCCAGGGTCTGCGTAGTCCCCGCAATGTCTTGGATATGGTGATATGCCAT…	TTAAGCCTCAGGTTTGGTGCCCTTCGCGATGAATATCTTGGTAGGGAATTTATGGTACTTGGCCTTAGCTATGATATTCAACTCAAATTTGACGAGGCCAGCATCTTCGAAGACTTTTCGAATCGTTGGCTCGTCAAATCCATGTTTATGAGCGACGACGTGTTCGAAGTCAGCCTGTTTCTTCAAATCTTTGAAGTTGTCTGTGATATCGTCGACATCGAGCATGTCGTTGACCAGGAGAACGCCCCCAGGCTTCAAGAAGAATGCCAGGGTCTGCGTAGTCCCCGCAATGTCTTGGATATGGTGATATGCCATGCCGCAGATAATGACATCGAACTTCAGGTTATCTAGCTCGCCTTCCACGCCTTTGAGATGGACGCAGACGGCTTTCATTTCATC…	MSDGPHSHSRHGHVHDHDHDHKHQEEHDFAAANAKYFDENVHKFEQHPFAKELASRQLTAYLGAYPFDEEKTVMMDFACGIGMVSRELAPYTKQIVGIDISQGLVDEFNLRVNNQGLTPDEMKAVCVHLKGVEGELDNLKFDVIICGMAYHHIQDIAGTTQTLAFFLKPGGVLLVNDMLDVDDITDNFKDLKKQADFEHVVAHKHGFDEPTIRKVFEDAGLVKFELNIIAKAKYHKFPTKIFIAKGTKPEA
PTI98_0000227	PTI98_0000227-T1	mRNA	scaffold_1	599956	601161	+		hypothetical protein														CACTCCCGCAGGCTGCACATCGTTGGCAGTTGCCCACAATGCACACTGCGGACTCCAGAGACTTCAAGCTTAAGCCTCAAGAGTTACAAGTCATAACAGAGGATGACTCTCACAGAAAACGGCGACGAGGCGCGGATATACAGTGCTTTCGACACGACCTACGTCCTTGCGACATTGACGGAAGTCCTCTTCCAAAGTACGAGGTATACGGTTGGCGATCATGCCCGTTTTCCAGATGAGGAATTATGCCCATGGGCCGTCACCTGTTGCGCGCCCCAGCCAGGAATACTGACTCAGGGAAGCTGCCTACGAACTGCCAATCGCGTGAGGTACTTTCCGCCATCTTTGTATGCAAAAAAGAGAATAAGGAAGTGTGCCAGGACAGATATATCTGCGACC…	CACTCCCGCAGGCTGCACATCGTTGGCAGTTGCCCACAATGCACACTGCGGACTCCAGAGACTTCAAGCTTAAGCCTCAAGAGTTACAAGTCATAACAGAGGATGACTCTCACAGAAAACGGCGACGAGGCGCGGATATACAGTGCTTTCGACACGACCTACGTCCTTGCGACATTGACGGAAGTCCTCTTCCAAAGTACGAGGTATACGGTTGGCGATCATGCCCGTTTTCCAGATGAGGAATTATGCCCATGGGCCGTCACCTGTTGCGCGCCCCAGCCAGGAATACTGACTCAGGGAAGCTGCCTACGAACTGCCAATCGCGTGAGGACAGATATATCTGCGACCGACCGCATCGAACACGAGGAGAATCATAATAGACTCACGGCACCGCAATGT…	ATGACTCTCACAGAAAACGGCGACGAGGCGCGGATATACAGTGCTTTCGACACGACCTACGTCCTTGCGACATTGACGGAAGTCCTCTTCCAAAGTACGAGGTATACGGTTGGCGATCATGCCCGTTTTCCAGATGAGGAATTATGCCCATGGGCCGTCACCTGTTGCGCGCCCCAGCCAGGAATACTGACTCAGGGAAGCTGCCTACGAACTGCCAATCGCGTGAGGACAGATATATCTGCGACCGACCGCATCGAACACGAGGAGAATCATAATAGACTCACGGCACCGCAATGTTTCCTCCGTCGGCGACTTGGAGCAACGTTACTGGATTGCCCACTTCGACGACAGCGAGCATGTCCGTTCTCGTCGGTCGAAAACGGGGTCCCGTCTCTATCG…	MTLTENGDEARIYSAFDTTYVLATLTEVLFQSTRYTVGDHARFPDEELCPWAVTCCAPQPGILTQGSCLRTANRVRTDISATDRIEHEENHNRLTAPQCFLRRRLGATLLDCPLRRQRACPFSSVENGVPSLSPTRTGSWISSVSHDDISLARGFKDSSSVDCLPA
PTI98_0000228	PTI98_0000228-T1	mRNA	scaffold_1	600907	602079	-		hypothetical protein				PF01209;PF08241;PF08242;PF13489;PF13649;PF13847		ENOG503P43S	H:(H) Coenzyme transport and metabolism							GCCCCATCTCTCGTGCTCGTCTGAGAACCTCATCCTGAAGGTGCTCACCATGTCTGACGCCCCGCACTCCCACTCCCATTCTCACCATAACGACGGCCACGAGCACGAGCACAACGATGGCCATGACTTCGCCGCCGCGAATGCGAAGCACTTCAACGAGAACGTGGACAAATTTGAGGATCAACCTTTCGCGAAAGAGTTCGCCGGGAGGCAGTTCATCGCATACCTCGGCGCATACCCGTTTGACGGAGAGAAGACCGTCATGATGGACTTCGCCTGCGGAATAGGTATGCATGTCGAGTACACATGATATTCATTTTACTGATGCATAAATTAGGCATGGTCTCCAGGCAGATGGCCCCTTACGCAAAGCAGATCGTGGGGGTTGATATCAGCCAA…	ATCCGAGGAACCACGCGAGTCTATGCACATTTACCTTCGACTACTCAGGAACAACGGGTCCTTTGACCTTTGTTGAGTTGACGAAGAATGTCCTTTGGGATTAATACTCAAGTATGTTATGTTTATCTTTGATGCATCAAAGCAGCTAGAACACACTGACCGTACTCCTCATCAGTAATTTTGAACATTATATCACTCTCACGTACATATACAAGAACCTATACAACGACGACGGACTAATTAATGGACGTTCAGCCGGAATCGAGTTAAGCCTTAGGTTTGACTCCCTTCGCAATGAAAACCTTGCCGGGAAATGTATGGTGTTTCGCCTTGGACATGATATCCAATTGGAATTTGACCAGCCCGGCGTCTTCAAAGATTTTCCGAATTTCCGACTCT…	TTAAGCCTTAGGTTTGACTCCCTTCGCAATGAAAACCTTGCCGGGAAATGTATGGTGTTTCGCCTTGGACATGATATCCAATTGGAATTTGACCAGCCCGGCGTCTTCAAAGATTTTCCGAATTTCCGACTCTTCGAATCCATGTGTATGAGGCACGACGTCTTTGAAGTTAGCCTTCTTCTGCATCTCCATTAACATGGGCGGGATGACATCCATCTTGAGCCCGTCGTTGACCATGAGGACGCCCCCGGGCTTTAGGAAGAATGCCAGAGTTTGGGTAGTCTTTGCGACGTCGCTGATATGGTGGTATGCCATGCCGCAGACAATGACATCGAACTTCAGGTTGTCCAATTCGCCCTCTTCGCCCTTAAGCTGGACACAGACGGCTTTCAACTCGTC…	MSDAPHSHSHSHHNDGHEHEHNDGHDFAAANAKHFNENVDKFEDQPFAKEFAGRQFIAYLGAYPFDGEKTVMMDFACGIGMVSRQMAPYAKQIVGVDISQGLVDEFNLRVKNQGLTPDELKAVCVQLKGEEGELDNLKFDVIVCGMAYHHISDVAKTTQTLAFFLKPGGVLMVNDGLKMDVIPPMLMEMQKKANFKDVVPHTHGFEESEIRKIFEDAGLVKFQLDIMSKAKHHTFPGKVFIAKGVKPKA
PTI98_0000229	PTI98_0000229-T1	mRNA	scaffold_1	602264	604358	-		hypothetical protein		3.1.3.43				ENOG503PATV	T:(T) Signal transduction mechanisms							AGTCGCGCGTTCTTCCTGTCCTTAAAGTTATAGGTATCTTGATTCTCGGATTATTAAACCCCGGGTACAAAGGATTGCTAATTGTGCTCCCCCCATCATAGTTCACTGTGGCTCTTCACCGGGAAGGTGTTCGCCAAGCTGCAGTTCCACTTTCTTTTTCGCTTTTTGCGCACCATGCTGGTGGAACGCACCTCATACGCTTGGGCGTTCGCGGACGACATTCCCGGCTCGAGATGCGACGCAGAAGATGGTCCCTGGCCACGAGCATATCAGATTCTCGAGAACGATCAGGTCTGGCGGGAATTGAGCATGCTCGCAAAACCGCAGACCTCGTACTTTGATGGGGGATTTAGGGCGGACAGTCTGAACTTTCAGCCATGTCACAGAACGCGTACGCAG…	TTGCAACGAGCCAATTAATTATCAATGGATGGTAGGATATGTATGATACATGGAGACGAAGCGTTGGAATATACATAGTATTGATACAAGTATTATGCCCATGATGGAACCCATTAGCCATTAAATACGCAGAACCCAAGTACTATACGGTCGTGAAACAAAACGATAGCAAAAATAACTATTAGCAAGATGAAGAGATGGTGTTAGCAATGATTCAGAGCGTTTGCACAATGATAGCAGTGTCGTCGATCCAAGCGGTATCCATATCAAGGGTAAGAACCCTGGAGACACTGAAGTGGTCGTCCCCACCCAGTGCCTCACGCAACAATCGCAGCGCCATGTTGTTCGATCCTCGTACGCTTACGTGCTTACCGGATGTCCACGAATCATCCGTAGCCC…	TCAACAAGGTGGAGAATGGAGAAGAAGCGGGGAGGACGGACATCGGAATGGAGCCAGAGCGCCGAGGACTCTGCGGTCTACAACACATTCAGGTTCGCCAGGGTGCTCCGCTCGAACCCGCGCAATCTCCTCGTCGTTCCCCCCGTTCTGCTCGCGCGTCAATCTCTCGACGGACCACGTCGACATCTTCTCGTCATACGTCACAAGCGTAGCTTGACAGTCACCTAGCTGAGCTACCCATAGAGATGTGTGCTCTGGGTCGACGAGGGAGACTAGAGCGGTGGTGCCGTACATACAAAGCCTGGCCTTGCGATAGTTTGGGCCATGGTCGTTAATTATCCGCCGGATGTCAGCGTCCGTATAGTTCGCTAGATATTCAATGCTTCCCCCGAAGAGCCC…	MLVERTSYAWAFADDIPGSRCDAEDGPWPRAYQILENDQVWRELSMLAKPQTSYFDGGFRADSLNFQPCHRTRTQDRYVSRELDIHGKKWVFTGVFDGHLGDVTVEHVSHHLPIIVSEFLTGAFRPGEPQTSTPEFISNLFTRSIEAFDEAIAQDVLGLFGGSIEYLANYTDADIRRIINDHGPNYRKARLCMYGTTALVSLVDPEHTSLWVAQLGDCQATLVTYDEKMSTWSVERLTREQNGGNDEEIARVRAEHPGEPECVVDRRVLGALAPFRCPSSPLLLHSPPC
[truncated: 15,531 more rows]
