# Supplementary material for: Establishment of a congenic strain for the oyster mushroom reveals the structure and evolution of mating-type loci
Source: PLoS Genet. 2026 Apr 8;22(4):e1011966. doi: 10.1371/journal.pgen.1011966 (PMC13108863; doi:10.1371/journal.pgen.1011966)
Supplement: S6 Table — (XLSX) [file pgen.1011966.s011.xlsx]

## Sheet: S6 Table
S6 Table. The similarity of PC9, PC15, and PC9.15 mitochondrial genome.
	PC9	PC15	PC9.15
PC9	100	99.99	99.95
PC15	99.99	100	99.96
PC9.15	99.95	99.96	100
