# Supplementary material for: Establishment of a congenic strain for the oyster mushroom reveals the structure and evolution of mating-type loci
Source: PLoS Genet. 2026 Apr 8;22(4):e1011966. doi: 10.1371/journal.pgen.1011966 (PMC13108863; doi:10.1371/journal.pgen.1011966)
Supplement: S7 Table — (XLSX) [file pgen.1011966.s012.xlsx]

## Sheet: S7 Table
S7 Table. GenBank accession numbers of HD1/HD2 and pheromone receptors for phylogenetic analysis.
Protein	Product	Strain	GenBank Accession Number
HD1_Z3	mating-type protein A-alpha Z3	Schizophyllum commune 227.1	KAL1708778.1
HD2_Y3	mating-type protein A-alpha Y3	Schizophyllum commune 227.1	KAL1708777.1
HD1_Z4	mating-type protein A-alpha Z4	Schizophyllum commune H4-8	XP_003037384.1
HD2_Y4	mating-type protein A-alpha Y4	Schizophyllum commune H4-8	XP_003038722.1
HD1_Z5	Z5	Schizophyllum commune 1-43	AAB65846.1
HD2_Y5	Y5	Schizophyllum commune 1-43	AAB65847.1
HD1_Z6	mating type protein A-alpha Z6	Schizophyllum commune Tattone D	KAI5835994.1
HD2_Y6	mating type protein A-alpha Y6	Schizophyllum commune Tattone D	KAI5835995.1
Brl1-3	pheromone A receptor-domain-containing protein	Schizophyllum commune 227.1	KAL1704009.1
Brl2-3	pheromone A receptor-domain-containing protein	Schizophyllum commune 227.1	KAL1704028.1
Brl3-3	pheromone A receptor-domain-containing protein	Schizophyllum commune 227.1	KAL1704029.1
Brl4-3	pheromone A receptor-domain-containing protein	Schizophyllum commune 227.1	KAL1700437.1
Bar3-3	pheromone B alpha 1 receptor	Schizophyllum commune 227.1	KAL1704023.1
Bbr2-3	mating pheromone receptor Bbr2	Schizophyllum commune 227.1	KAL1704013.1
Brl1-4	B pheromone receptor-like protein 1	Schizophyllum commune H4-8	XP_003028241.1
Brl2-4	Pheromone A receptor	Schizophyllum commune H4-8	XP_003027972.2
Brl3-4	B pheromone receptor-like protein 1	Schizophyllum commune H4-8	XP_003027973.1
Brl4-4-1	B pheromone receptor-like protein 1	Schizophyllum commune H4-8	XP_003029527.1
Brl4-4-2	B pheromone receptor-like protein 1	Schizophyllum commune H4-8	XP_003027973.1
Bar3-4	pheromone B alpha 3 receptor	Schizophyllum commune H4-8	XP_003027970.1
Bbr2-4	pheromone B beta 2 receptor	Schizophyllum commune H4-8	XP_003028243.1
Brl2-6	pheromone B beta 1 receptor	Schizophyllum commune Tattone D	KAI5828266.1
Brl4-6	STE3-domain-containing protein	Schizophyllum commune Tattone D	KAI5822286.1
Bar3-6	pheromone B alpha 1 receptor	Schizophyllum commune Tattone D	KAI5828257.1
